# Supplementary material for: Pan-cancer assessment of mutational landscape in intrinsically disordered hotspots reveals potential driver genes
Source: Nucleic Acids Res. 2022 Jan 21;50(9):e49. doi: 10.1093/nar/gkac028 (PMC9122534; doi:10.1093/nar/gkac028)
Supplement: gkac028_Supplemental_Files [file gkac028_supplemental_files.zip]

Archive with 3 entries (3 files):
- Supplementary figures-revision2.pdf
- Table S2_new.xlsx
- Table S3_new.xlsx
