# Supplementary material for: Pan-cancer assessment of mutational landscape in intrinsically disordered hotspots reveals potential driver genes
Source: Nucleic Acids Res. 2022 Jan 21;50(9):e49. doi: 10.1093/nar/gkac028 (PMC9122534; doi:10.1093/nar/gkac028)
Supplement: gkac028_Supplemental_Files [file gkac028_supplemental_files.zip › Table S2_new.xlsx]

## Sheet: Sheet1
cancer	Hugo_symbol	Gene	Transcript_ID	HGVSp_Short	POS	region	nIDR	ntot	LIDR	LGene	E	P	fdr
ACC	CXorf67	ENSG00000187690	ENST00000342995	p.L224I|p.P266T|p.R279P	224|266|279	151-385	3	3	235	503	2.14042553191489	0	0
ACC	NKRF	ENSG00000186416	ENST00000542113	p.L491H|p.V497L|p.L491I	491|497|491	491-499	3	3	9	705	78.3333333333333	0	0
ACC	CTNNB1	ENSG00000168036	ENST00000349496	p.G34R|p.G34E|p.G34V	34|34|34	22-38	3	6	17	781	22.9705882352941	3.25109765153542e-06	0.000251004848580915
ACC	HRNR	ENSG00000197915	ENST00000368801	p.G1989S|p.R2211C|p.G1957D	1989|2211|1957	1952-2267	3	5	316	2850	5.41139240506329	0.000688651390870265	0.00571130705008573
BLCA	SPTY2D1	ENSG00000179119	ENST00000336349	p.T240R|p.E209K|p.S278C|p.E262K	240|209|278|262	202-418	4	4	217	685	3.15668202764977	0	0
BLCA	ACRC	ENSG00000147174	ENST00000373695	p.D140G|p.E377K|p.D237N	140|377|237	93-382	3	3	290	691	2.38275862068966	0	0
BLCA	KIF26A	ENSG00000066735	ENST00000423312	p.R1227H|p.R1227G|p.A1226G	1227|1227|1226	1219-1228	3	9	10	1882	62.7333333333333	9.83207554261512e-08	1.4160079565124e-05
BLCA	KAT5	ENSG00000172977	ENST00000341318	p.S171F|p.S188L|p.S168F|p.R182Q	171|188|168|182	167-191	4	5	25	546	17.472	2.01250435982736e-07	2.84370663221643e-05
BLCA	TP53BP1	ENSG00000067369	ENST00000382044	p.I109F|p.Q118K|p.I109M|p.A95S|p.Q111K	109|118|109|95|111	82-118	5	21	37	1977	12.7220077220077	1.8305806872565e-06	0.000167185594717853
BLCA	PRCC	ENSG00000143294	ENST00000271526	p.I245V|p.S243C|p.I245M	245|243|245	243-262	3	4	20	491	18.4125	2.75292268270277e-06	0.000234279976940466
BLCA	CTNNB1	ENSG00000168036	ENST00000349496	p.S37F|p.S37C|p.D32H|p.S33F	37|37|32|33	22-38	4	13	17	781	14.1357466063348	5.4335920333104e-06	0.00036332295301305
BLCA	SP1	ENSG00000185591	ENST00000327443	p.S59F|p.S69N|p.L61V	59|69|61	57-72	3	8	16	785	18.3984375	1.13127921474998e-05	0.000543086540978372
BLCA	UVSSA	ENSG00000163945	ENST00000389851	p.R255T|p.S260C|p.S260F	255|260|260	253-262	3	11	10	709	19.3363636363636	1.20637178524508e-05	0.000566693303927765
BLCA	DLGAP5	ENSG00000126787	ENST00000247191	p.L728V|p.R723K|p.L714F	728|723|714	713-733	3	7	21	846	17.265306122449	1.25127531808156e-05	0.000571390296165415
BLCA	SOX17	ENSG00000164736	ENST00000297316	p.V370M|p.L367V|p.F369L	370|367|369	350-377	3	4	28	414	11.0892857142857	2.09233278870569e-05	0.000766090326602668
BLCA	MAPK8IP1	ENSG00000121653	ENST00000241014	p.S375P|p.L374P|p.D377N	375|374|377	369-403	3	5	35	711	12.1885714285714	2.82042711843289e-05	0.000910438736635513
BLCA	ARID4A	ENSG00000032219	ENST00000355431	p.S811L|p.G813C|p.D801H	811|813|801	801-813	3	18	13	1257	16.1153846153846	3.11713048259943e-05	0.000968638596854238
BLCA	MAPK15	ENSG00000181085	ENST00000338033	p.E334Q|p.L344P|p.G347V	334|344|347	329-350	3	6	22	544	12.3636363636364	3.75699462327184e-05	0.00110315383737115
BLCA	DOCK7	ENSG00000116641	ENST00000340370	p.D197H|p.D197N|p.D197Y	197|197|197	189-211	3	18	23	2109	15.2826086956522	3.82980003156286e-05	0.00111175504811007
BLCA	PPP1R18	ENSG00000146112	ENST00000274853	p.S338C|p.R342P|p.E350Q	338|342|350	327-351	3	6	25	613	12.26	3.88345624744435e-05	0.00112124169054774
BLCA	TAOK3	ENSG00000135090	ENST00000392533	p.E433K|p.V444F|p.R432K|p.I438V	433|444|432|438	422-448	4	14	27	898	9.5026455026455	3.91758191842229e-05	0.00112124169054774
BLCA	ZMYM4	ENSG00000146463	ENST00000314607	p.V990G|p.L994V|p.Q999E	990|994|999	982-1001	3	16	20	1548	14.5125	4.47808661739879e-05	0.00119772823848927
BLCA	CUX1	ENSG00000257923	ENST00000360264	p.D812N|p.K822N|p.R827H	812|822|827	804-842	3	9	39	1516	12.957264957265	4.97457761121645e-05	0.00127663558560709
BLCA	SGK223	ENSG00000182319	ENST00000520004	p.D730H|p.E732Q|p.N725S	730|732|725	719-769	3	7	51	1402	11.781512605042	5.6095412799495e-05	0.00137737228346039
BLCA	ARID4B	ENSG00000054267	ENST00000264183	p.E976D|p.E983Q|p.E974K	976|983|974	964-986	3	13	23	1312	13.1638795986622	5.9485391291858e-05	0.00142784004931001
BLCA	SIX4	ENSG00000100625	ENST00000216513	p.S2C|p.E19Q|p.I16M	2|19|16	1-25	3	8	25	781	11.715	6.62618716842367e-05	0.00153158999087422
BLCA	WDR70	ENSG00000082068	ENST00000265107	p.F30L|p.R35H|p.M25I	30|35|25	17-47	3	6	31	654	10.5483870967742	7.00933930954939e-05	0.001571644972731
BLCA	KIF21A	ENSG00000139116	ENST00000361418	p.R834C|p.L833V|p.R834H	834|833|834	833-854	3	18	22	1674	12.6818181818182	7.87616291962889e-05	0.00170475676604337
BLCA	HORMAD1	ENSG00000143452	ENST00000361824	p.S313F|p.H314D|p.H314N|p.S311Y|p.S325Y	313|314|314|311|325	289-329	5	9	41	394	5.33875338753387	8.06386080263177e-05	0.00172543581574027
BLCA	RSBN1L	ENSG00000187257	ENST00000334955	p.L129R|p.H140Y|p.S105C	129|140|105	102-156	3	5	55	846	9.22909090909091	8.46726818385379e-05	0.00177126735834863
BLCA	ZMYM3	ENSG00000147130	ENST00000353904	p.D255H|p.E252K|p.D266H	255|252|266	252-287	3	10	36	1370	11.4166666666667	8.81679640634125e-05	0.00179256935816033
BLCA	CCDC30	ENSG00000186409	ENST00000428554	p.Q207E|p.E201Q|p.E201K	207|201|201	188-214	3	8	27	783	10.875	8.85111973876196e-05	0.00179256935816033
BLCA	TTBK1	ENSG00000146216	ENST00000259750	p.Q360H|p.V389A|p.H391N	360|389|391	334-393	3	7	60	1321	9.43571428571429	0.00013332632770946	0.00226927470049124
BLCA	C12orf43	ENSG00000157895	ENST00000288757	p.E28Q|p.R25G|p.R39C|p.E28K	28|25|39|28	19-63	4	5	45	262	4.65777777777778	0.000149470715097966	0.00238840367719389
BLCA	ZFC3H1	ENSG00000133858	ENST00000378743	p.Q80E|p.P16L|p.S74L|p.F86C|p.P7A	80|16|74|86|7	1-106	5	17	106	1989	5.5188679245283	0.000169985735505085	0.00258744547397882
BLCA	SAFB	ENSG00000160633	ENST00000588852	p.D910H|p.D910N|p.D910Y|p.H861N|p.G883R	910|910|910|861|883	834-917	5	11	84	917	4.96212121212121	0.000181637502329357	0.00269239553246535
BLCA	MAP1B	ENSG00000131711	ENST00000296755	p.E1129K|p.P1139R|p.S1127Y	1129|1139|1127	1109-1144	3	20	36	2468	10.2833333333333	0.000181913758769858	0.00269239553246535
BLCA	BIN2	ENSG00000110934	ENST00000267012	p.E289D|p.L299V|p.S292F	289|299|292	283-348	3	4	66	565	6.42045454545455	0.000186200975065165	0.00273960530896468
BLCA	ARHGEF1	ENSG00000076928	ENST00000337665	p.E858K|p.E835K|p.E820K	858|835|820	819-858	3	8	40	927	8.690625	0.000210926798523747	0.00291983510932411
BLCA	WIZ	ENSG00000011451	ENST00000263381	p.E413K|p.K416N|p.D409N	413|416|409	408-425	3	14	18	794	9.45238095238095	0.000220310959049064	0.00300362210625708
BLCA	KMT2B	ENSG00000272333	ENST00000222270	p.G1985A|p.E2006Q|p.D1972H	1985|2006|1972	1972-2016	3	19	45	2715	9.52631578947368	0.000239632132245648	0.00312648961391578
BLCA	RIF1	ENSG00000080345	ENST00000243326	p.E1471D|p.E1476A|p.D1460H	1471|1476|1460	1451-1492	3	19	42	2472	9.29323308270677	0.00026326897652007	0.00328532677301532
BLCA	SCRIB	ENSG00000180900	ENST00000356994	p.E723Q|p.E718Q|p.R721C	723|718|721	694-723	3	18	30	1655	9.19444444444444	0.000269500124856048	0.00332797874711258
BLCA	TTLL5	ENSG00000119685	ENST00000298832	p.G1193V|p.G1193C|p.M1190I	1193|1193|1190	1171-1201	3	14	31	1281	8.85483870967742	0.000282554255674028	0.00343514418951753
BLCA	SRRM2	ENSG00000167978	ENST00000301740	p.R1448T|p.D1481N|p.D1429H|p.E1479A|p.R1475T	1448|1481|1429|1479|1475	1420-1492	5	35	73	2752	5.38551859099804	0.000291615639280263	0.00350547274890833
BLCA	ZNF783	ENSG00000204946	ENST00000434415	p.G295V|p.G295C|p.E282D	295|295|282	255-303	3	5	49	546	6.68571428571429	0.000301042434303067	0.0035636864577499
BLCA	FRG2B	ENSG00000225899	ENST00000425520	p.S14Y|p.T19S|p.S18F	14|19|18	8-32	3	5	25	278	6.672	0.000303476988239959	0.00357911679516386
BLCA	GPATCH8	ENSG00000186566	ENST00000591680	p.S417T|p.H401P|p.R415T	417|401|415	390-419	3	17	30	1502	8.83529411764706	0.000307480556623441	0.0036073417606758
BLCA	EPB41L1	ENSG00000088367	ENST00000338074	p.L640V|p.S606C|p.T613A	640|606|613	590-640	3	7	51	881	7.40336134453781	0.000341030999656766	0.00379391555944812
BLCA	KMT2D	ENSG00000167548	ENST00000301067	p.L3619F|p.G3633V|p.G3633C	3619|3633|3633	3613-3644	3	58	32	5537	8.94989224137931	0.000369005270717038	0.00399980483716558
BLCA	CACNA1A	ENSG00000141837	ENST00000360228	p.R922Q|p.G926E|p.R935W	922|926|935	902-939	3	23	38	2506	8.60183066361556	0.000371672977053539	0.0040223394872167
BLCA	MAP4	ENSG00000047849	ENST00000360240	p.Q1141H|p.E1094K|p.S1121L	1141|1094|1121	1093-1152	3	8	60	1152	7.2	0.000434676319595928	0.00439310520574076
BLCA	THAP7	ENSG00000184436	ENST00000215742	p.K253E|p.D249H|p.W240C	253|249|240	210-254	3	4	45	309	5.15	0.000449796568007255	0.00448529099035218
BLCA	LEO1	ENSG00000166477	ENST00000299601	p.E200K|p.R201T|p.E206K|p.S212F	200|201|206|212	191-224	4	14	34	666	5.59663865546218	0.000470395222737618	0.00455227240714429
BLCA	PHRF1	ENSG00000070047	ENST00000416188	p.Q326E|p.T322S|p.A317V	326|322|317	302-331	3	21	30	1648	7.84761904761905	0.000512809677137072	0.00480654777481794
BLCA	TLE1	ENSG00000196781	ENST00000376499	p.S285T|p.A291T|p.P287A	285|291|287	270-319	3	7	50	770	6.6	0.00053045086974346	0.0049090052295988
BLCA	NEMF	ENSG00000165525	ENST00000298310	p.S748C|p.H786D|p.S785F	748|786|785	715-800	3	6	86	1076	6.25581395348837	0.000536447587168531	0.00493403090315586
BLCA	CCDC88A	ENSG00000115355	ENST00000336838	p.S1543F|p.A1530V|p.L1526S	1543|1530|1526	1526-1553	3	26	28	1870	7.70604395604396	0.000577286748038919	0.00512239390528847
BLCA	SALL1	ENSG00000103449	ENST00000251020	p.T636A|p.P635T|p.A646P	636|635|646	628-649	3	24	22	1324	7.52272727272727	0.000620736306372494	0.00538043310002732
BLCA	GLI3	ENSG00000106571	ENST00000395925	p.S1029N|p.T1037M|p.R1023C	1029|1037|1023	1012-1050	3	17	39	1580	7.14932126696833	0.000682631169073522	0.00568024980576845
BLCA	FBXO42	ENSG00000037637	ENST00000375592	p.E19Q|p.S4F|p.S5L	19|4|5	1-22	3	14	22	717	6.98376623376623	0.000692844693084727	0.00571335341844437
BLCA	MAPT	ENSG00000186868	ENST00000344290	p.P436L|p.K440E|p.P436T|p.E456K	436|440|436|456	419-493	4	9	75	776	4.59851851851852	0.000760457458253594	0.00595718190885059
BLCA	RSC1A1	ENSG00000215695	ENST00000345034	p.S73Y|p.S78C|p.K68N	73|78|68	48-85	3	8	38	617	6.08881578947368	0.000823404105987136	0.00626674120908299
BLCA	PUM2	ENSG00000055917	ENST00000338086	p.L203V|p.V186G|p.E220K|p.R189H	203|186|220|189	153-220	4	13	68	1064	4.81447963800905	0.000887955923698724	0.00657104932073097
BLCA	ARHGAP31	ENSG00000031081	ENST00000264245	p.A555E|p.E545Q|p.P552A	555|545|552	544-584	3	16	41	1444	6.60365853658537	0.000899187689495484	0.00660611673424078
BLCA	AGAP3	ENSG00000133612	ENST00000397238	p.G527E|p.T546A|p.S508F	527|546|508	483-569	3	6	87	911	5.23563218390805	0.00106460088825	0.00733231427217337
BLCA	CHD7	ENSG00000171316	ENST00000423902	p.N317K|p.F353L|p.Q320E|p.P314A|p.Q359E	317|353|320|314|359	303-407	5	34	105	2997	4.19747899159664	0.00106753846457974	0.00733988556373252
BLCA	RIN1	ENSG00000174791	ENST00000311320	p.E783Q|p.A756G|p.E753Q	783|756|753	732-783	3	8	52	783	5.64663461538461	0.00109539840042994	0.00743506614339039
BLCA	CSMD3	ENSG00000164796	ENST00000297405	p.S380P|p.R389K|p.D376N	380|389|376	366-392	3	62	27	3707	6.64336917562724	0.00112131764048229	0.00753819372492986
BLCA	RNF111	ENSG00000157450	ENST00000559209	p.S441L|p.S453C|p.S423F	441|453|423	422-456	3	14	35	995	6.09183673469388	0.00115382981022982	0.00764864693041803
BLCA	CHD2	ENSG00000173575	ENST00000394196	p.H1607Y|p.S1590F|p.S1590C	1607|1590|1590	1584-1619	3	24	36	1828	6.34722222222222	0.00116584048138646	0.00770607181385984
BLCA	FAM134A	ENSG00000144567	ENST00000430297	p.D496H|p.E485Q|p.E484Q	496|485|484	477-513	3	8	37	543	5.50337837837838	0.00120696177354174	0.00784613583999721
BLCA	HRNR	ENSG00000197915	ENST00000368801	p.P1979T|p.R2139T|p.S2091C|p.G2024A|p.S2094T|p.S2138F|p.S1969C|p.S2143L	1979|2139|2091|2024|2094|2138|1969|2143	1952-2267	8	26	316	2850	2.77507302823759	0.00134950486849239	0.00834553423628366
BLCA	SGIP1	ENSG00000118473	ENST00000371037	p.T278A|p.G270R|p.L267I	278|270|267	264-322	3	8	59	828	5.26271186440678	0.00142831057273685	0.00859856742703076
BLCA	USP10	ENSG00000103194	ENST00000219473	p.E295K|p.L282I|p.Q271E	295|282|271	245-313	3	7	69	798	4.95652173913043	0.00157892367892365	0.00903327687659222
BLCA	REXO1	ENSG00000079313	ENST00000170168	p.S184F|p.P203T|p.V206M	184|203|206	140-208	3	10	69	1221	5.30869565217391	0.00162487470682593	0.00918305387126243
BLCA	PRRC2A	ENSG00000204469	ENST00000376033	p.G1360A|p.Q1375H|p.P1354A	1360|1375|1354	1338-1394	3	20	57	2157	5.67631578947368	0.00168249272773913	0.00936639151553856
BLCA	ZNF131	ENSG00000172262	ENST00000509634	p.E580G|p.D557N|p.L564F	580|557|564	546-589	3	8	44	589	5.01988636363636	0.00170545644134978	0.00945385883735641
BLCA	IRX1	ENSG00000170549	ENST00000302006	p.A396P|p.T365I|p.P397S|p.P397L	396|365|397|397	350-398	4	10	49	480	3.91836734693878	0.00179559038266741	0.00976758312353165
BLCA	MBD6	ENSG00000166987	ENST00000355673	p.R344Q|p.S358L|p.S292L|p.S325C	344|358|292|325	289-363	4	13	75	1003	4.11487179487179	0.00180475173055572	0.0097798738857683
BLCA	ARID1A	ENSG00000117713	ENST00000324856	p.S1600F|p.P1605S|p.S1623L	1600|1605|1623	1600-1629	3	40	30	2285	5.7125	0.00186240245007019	0.009921926488099
BLCA	KMT2A	ENSG00000118058	ENST00000534358	p.R2480Q|p.E2509Q|p.E2535D|p.E2509K	2480|2509|2535|2509	2463-2567	4	34	105	3972	4.45042016806723	0.001894334867792	0.0100285781225422
BLCA	WRAP53	ENSG00000141499	ENST00000316024	p.E66K|p.S112N|p.E115K	66|112|115	51-130	3	5	80	548	4.11	0.00200573023631279	0.0104167224270087
BLCA	COL8A2	ENSG00000171812	ENST00000397799	p.P227L|p.G334A|p.G267V|p.D326H	227|334|267|326	197-344	4	6	148	703	3.16666666666667	0.00204600270956767	0.0105454330983842
BLCA	TGIF2LX	ENSG00000153779	ENST00000561129	p.A187T|p.K182M|p.G185R	187|182|185	180-198	3	8	19	241	4.75657894736842	0.00208625964060061	0.0106515245760776
BLCA	ACIN1	ENSG00000100813	ENST00000262710	p.E726Q|p.S714L|p.S701L	726|714|701	700-744	3	17	45	1341	5.25882352941176	0.00212408374036244	0.0107491448448301
BLCA	PCNXL2	ENSG00000135749	ENST00000258229	p.H154Y|p.G148R|p.D179G	154|148|179	136-187	3	23	52	2137	5.36036789297659	0.00214298300697524	0.0108061096509177
BLCA	IGSF9B	ENSG00000080854	ENST00000533871	p.R1225C|p.R1225G|p.L1204V	1225|1225|1204	1186-1252	3	13	67	1437	4.94948335246843	0.00240543569069906	0.0114381725701115
BLCA	SCAF11	ENSG00000139218	ENST00000369367	p.M1264K|p.S1271N|p.M1240I	1264|1271|1240	1223-1273	3	17	51	1463	5.06228373702422	0.00243994733957875	0.0115672579888356
BLCA	MCM3AP	ENSG00000160294	ENST00000397708	p.R340W|p.G335C|p.Q382E	340|335|382	328-392	3	18	65	1980	5.07692307692308	0.00245541657483761	0.0116163074724945
BLCA	BZRAP1	ENSG00000005379	ENST00000343736	p.L1174M|p.A1182V|p.C1199Y	1174|1182|1199	1133-1228	3	12	96	1857	4.8359375	0.00252730542615431	0.0118146007094068
BLCA	ANXA13	ENSG00000104537	ENST00000262219	p.L32F|p.G21E|p.S12L	32|21|12	1-35	3	7	35	357	4.37142857142857	0.00253306198723147	0.0118193777086458
BLCA	STOX1	ENSG00000165730	ENST00000298596	p.E450D|p.E450Q|p.G445V	450|450|445	434-516	3	8	83	989	4.4683734939759	0.00263306601787705	0.0121049916561579
BLCA	BUD13	ENSG00000137656	ENST00000260210	p.H170R|p.R178K|p.R178S	170|178|178	160-195	3	11	36	619	4.68939393939394	0.0027104503081492	0.0123096193800663
BLCA	CX3CL1	ENSG00000006210	ENST00000006053	p.A270V|p.S287C|p.S293L	270|287|293	260-293	3	8	34	397	4.37867647058824	0.00283890279284416	0.0126250255437114
BLCA	KHDRBS2	ENSG00000112232	ENST00000281156	p.R224L|p.G225E|p.R224W	224|225|224	220-242	3	10	23	349	4.55217391304348	0.00286778906084084	0.0126487069141011
BLCA	CSTF2	ENSG00000101811	ENST00000372972	p.E363Q|p.E340Q|p.E342K	363|340|342	230-365	3	4	136	577	3.18198529411765	0.00308640121210546	0.0131704038048193
BLCA	BAZ2B	ENSG00000123636	ENST00000392783	p.G593R|p.G563W|p.F591L	593|563|591	549-604	3	24	56	2168	4.83928571428571	0.00312672398517222	0.0132443642109473
BLCA	NES	ENSG00000132688	ENST00000368223	p.E1068K|p.A1095V|p.E1064Q|p.E1036K|p.G1033E	1068|1095|1064|1036|1033	1022-1162	5	18	141	1621	3.19345941686367	0.00320296406041454	0.013438094032742
BLCA	ZMIZ1	ENSG00000108175	ENST00000334512	p.G1019A|p.D1058N|p.E1065Q	1019|1058|1065	993-1067	3	10	75	1067	4.268	0.00363058353868584	0.0144109644666714
BLCA	PLEKHA7	ENSG00000166689	ENST00000355661	p.S612F|p.G610E|p.D628N	612|610|628	592-645	3	14	54	1121	4.4484126984127	0.00364963966845921	0.0144317178058098
BLCA	DIDO1	ENSG00000101191	ENST00000266070	p.S1809Y|p.Q1803H|p.E1844Q|p.R1824K|p.Q1803H|p.R1824T	1809|1803|1844|1824|1803|1824	1726-1845	6	38	120	2240	2.94736842105263	0.00367841934713253	0.0144911533354421
BLCA	TCHHL1	ENSG00000182898	ENST00000368806	p.E556Q|p.R515M|p.S483N|p.E497Q	556|515|483|497	473-589	4	10	117	904	3.09059829059829	0.00519424449557992	0.0180928823383247
BLCA	MBD5	ENSG00000204406	ENST00000407073	p.P265T|p.P261S|p.M310I	265|261|310	242-329	3	13	88	1494	3.91783216783217	0.00559502921514343	0.0189490548851671
BLCA	ARID1A	ENSG00000117713	ENST00000324856	p.S715L|p.S614L|p.Q605E|p.E654K|p.L573V|p.S637C|p.P680T	715|614|605|654|573|637|680	567-725	7	40	159	2285	2.51493710691824	0.0056458561377335	0.0190630372477395
BLCA	SPHK2	ENSG00000063176	ENST00000245222	p.R418H|p.S472F|p.L425V	418|472|425	415-473	3	9	59	654	3.69491525423729	0.00575332535158046	0.0192265748396751
BLCA	JMJD1C	ENSG00000171988	ENST00000399262	p.P1230T|p.S1193F|p.H1214R	1230|1193|1214	1159-1244	3	22	86	2540	4.02748414376321	0.0058941667611333	0.0195057069704495
BLCA	RBM8A	ENSG00000131795	ENST00000330165	p.D14Y|p.D14H|p.E9K	14|14|9	1-16	3	9	16	174	3.625	0.00616441390876166	0.0200836404507474
BLCA	RAPH1	ENSG00000173166	ENST00000319170	p.Q1214H|p.P1204S|p.A1167T	1214|1204|1167	1130-1232	3	10	103	1250	3.64077669902913	0.00645075516634686	0.0205145874912882
BLCA	ATF7IP	ENSG00000171681	ENST00000261168	p.D238N|p.S266F|p.S261C|p.S191C	238|266|261|191	162-307	4	12	146	1270	2.89954337899543	0.00791307411210629	0.0233162707430823
BLCA	SLC38A10	ENSG00000157637	ENST00000374759	p.G629V|p.E657K|p.E568Q	629|657|568	555-667	3	9	113	1119	3.30088495575221	0.00862717640940636	0.0244360529992603
BLCA	TNS3	ENSG00000136205	ENST00000398879	p.H484N|p.E435Q|p.N465I	484|435|465	409-498	3	14	90	1445	3.44047619047619	0.00908373497012027	0.0252133363779983
BLCA	MAP3K12	ENSG00000139625	ENST00000547035	p.P892A|p.S865C|p.P852A	892|865|852	819-892	3	11	74	892	3.28746928746929	0.0097091118275433	0.0262212544091135
BLCA	RSRC1	ENSG00000174891	ENST00000295930	p.R86H|p.Y94C|p.R58H	86|94|58	31-104	3	5	74	334	2.70810810810811	0.00991245611484914	0.0265597079943131
BLCA	KMT2D	ENSG00000167548	ENST00000301067	p.S4140F|p.S4138Y|p.S4128L	4140|4138|4128	4086-4165	3	58	80	5537	3.57995689655172	0.00995292148006421	0.0266300210661668
BRCA	CSTF2T	ENSG00000177613	ENST00000331173	p.D336Y|p.P321S|p.M292I|p.G473S|p.R316H|p.I258M	336|321|292|473|316|258	241-488	6	6	248	616	2.48387096774194	0	0
BRCA	ASXL2	ENSG00000143970	ENST00000435504	p.D659N|p.A676T|p.V686L|p.A664V	659|676|686|664	654-691	4	11	38	1435	13.7320574162679	5.26319466898073e-06	0.000355099683567538
BRCA	MYCBPAP	ENSG00000136449	ENST00000323776	p.R190T|p.D187H|p.H180L|p.R195L	190|187|180|195	174-197	4	14	24	984	11.7142857142857	1.43706475419503e-05	0.000629367131237812
BRCA	EXO1	ENSG00000174371	ENST00000366548	p.G799V|p.I789F|p.I789M	799|789|789	787-802	3	9	16	846	17.625	1.49384783003637e-05	0.000635649227223999
BRCA	DHX38	ENSG00000140829	ENST00000268482	p.P42S|p.F39L|p.R45C	42|39|45	16-57	3	6	42	1227	14.6071428571429	1.94808299501803e-05	0.000735286541771623
BRCA	FAM208A	ENSG00000163946	ENST00000493960	p.S1124F|p.E1135K|p.N1130H	1124|1135|1130	1116-1142	3	10	27	1512	16.8	1.95898331559752e-05	0.000735286541771623
BRCA	BEST3	ENSG00000127325	ENST00000330891	p.P456L|p.P456T|p.T471A	456|456|471	452-472	3	8	21	668	11.9285714285714	6.17580551320884e-05	0.00145442161913274
BRCA	MUC16	ENSG00000181143	ENST00000397910	p.L8886I|p.T8895P|p.R8882Q	8886|8895|8882	8880-8903	3	131	24	14507	13.8425572519084	7.42246995734108e-05	0.00163973090001556
BRCA	CHD3	ENSG00000170004	ENST00000380358	p.D338H|p.R362S|p.K361N	338|362|361	338-372	3	15	35	2059	11.7657142857143	9.80752934376383e-05	0.00188813848985726
BRCA	LRRC16B	ENSG00000186648	ENST00000342740	p.G1161R|p.P1160S|p.R1164I	1161|1160|1164	1143-1175	3	12	33	1372	10.3939393939394	0.000141884876542098	0.00235604399207045
BRCA	GON4L	ENSG00000116580	ENST00000437809	p.S1477L|p.E1503K|p.S1502F|p.M1506I	1477|1503|1502|1506	1460-1508	4	24	49	2240	7.61904761904762	0.000150352092298633	0.00238840367719389
BRCA	CRNKL1	ENSG00000101343	ENST00000377340	p.S138L|p.V137L|p.F145C	138|137|145	123-147	3	13	25	848	7.82769230769231	0.000436091527368676	0.00440146825938546
BRCA	ESPN	ENSG00000187017	ENST00000377828	p.H387N|p.R403T|p.L377I	387|403|377	361-425	3	6	65	854	6.56923076923077	0.000444040174327753	0.00444574447264778
BRCA	C1orf173	ENSG00000178965	ENST00000326665	p.E1481K|p.A1493V|p.L1497H	1481|1493|1497	1468-1506	3	15	39	1530	7.84615384615385	0.000459872193884436	0.00451563634338271
BRCA	TRDN	ENSG00000186439	ENST00000398178	p.L694F|p.V692I|p.L694S	694|692|694	684-708	3	12	25	729	7.29	0.000548545633509256	0.00496742230876762
BRCA	TNIK	ENSG00000154310	ENST00000436636	p.S572R|p.E624K|p.V588A	572|624|588	566-635	3	9	70	1360	6.47619047619048	0.000717194918754993	0.00580656513141205
BRCA	WHSC1L1	ENSG00000147548	ENST00000317025	p.S114L|p.S96L|p.S88L	114|96|88	69-117	3	13	49	1437	6.76766091051805	0.000754531081040177	0.00594856802934269
BRCA	PHLDB1	ENSG00000019144	ENST00000361417	p.P379S|p.D333N|p.E348D	379|333|348	324-402	3	9	79	1377	5.81012658227848	0.00108029574417134	0.00740195318215843
BRCA	COL6A6	ENSG00000206384	ENST00000358511	p.R1502H|p.P1541H|p.G1567R|p.A1513S	1502|1541|1567|1513	1500-1604	4	19	105	2263	4.53734335839599	0.00144596438394884	0.00865867434678463
BRCA	SHANK2	ENSG00000162105	ENST00000338508	p.P1620T|p.K1621Q|p.K1639N	1620|1621|1639	1595-1641	3	20	47	1850	5.90425531914894	0.00145636219411671	0.00868367553482487
BRCA	PUM2	ENSG00000055917	ENST00000338086	p.E188K|p.R179H|p.D168N	188|179|168	153-220	3	9	68	1064	5.2156862745098	0.00161886074203843	0.00917068691159289
BRCA	HRNR	ENSG00000197915	ENST00000368801	p.R1860Q|p.G1892S|p.Y1884N	1860|1892|1884	1833-1905	3	21	73	2850	5.57729941291585	0.0018164307561328	0.00981475464118221
BRCA	RGAG1	ENSG00000243978	ENST00000465301	p.G305V|p.E318K|p.S309L	305|318|309	296-336	3	19	41	1388	5.34531450577664	0.0020668459927895	0.0105978094885715
BRCA	CECR2	ENSG00000099954	ENST00000262608	p.E1270Q|p.E1274Q|p.H1281N	1270|1274|1281	1270-1325	3	15	56	1443	5.15357142857143	0.0021937878345839	0.0109164631848497
BRCA	HIST1H1C	ENSG00000187837	ENST00000343677	p.K199E|p.K206N|p.K184R|p.K168N	199|206|184|168	151-213	4	5	63	213	2.7047619047619	0.00226362629437127	0.0111452435385682
BRCA	MAPT	ENSG00000186868	ENST00000344290	p.S452C|p.S443F|p.P477L	452|443|477	419-493	3	7	75	776	4.43428571428571	0.00240106238599957	0.0114381725701115
BRCA	SRRM2	ENSG00000167978	ENST00000301740	p.R2055S|p.R1991Q|p.T1950P|p.R2017H	2055|1991|1950|2017	1945-2091	4	19	147	2752	3.94128177586824	0.00268867222403468	0.0122553051039536
BRCA	WIPF2	ENSG00000171475	ENST00000323571	p.S272L|p.S282C|p.S282F	272|282|282	268-311	3	7	44	440	4.28571428571429	0.00272800000000006	0.0123595163612418
BRCA	ANKS6	ENSG00000165138	ENST00000353234	p.P635S|p.K674I|p.A706T	635|674|706	583-720	3	5	138	871	3.78695652173913	0.00275138836224076	0.012412739424591
BRCA	HECW1	ENSG00000002746	ENST00000395891	p.E411Q|p.S432T|p.A459S|p.G465C	411|432|459|465	388-482	4	18	95	1606	3.75672514619883	0.00323645491271096	0.0135029586859568
BRCA	WDR33	ENSG00000136709	ENST00000322313	p.R1308Q|p.S1321C|p.S1217P	1308|1321|1217	1208-1336	3	8	129	1336	3.88372093023256	0.00441921490531072	0.0162791443314668
BRCA	C5orf60	ENSG00000204661	ENST00000448248	p.A250T|p.S262C|p.I276M	250|262|276	226-277	3	5	52	277	3.19615384615385	0.00527704736238466	0.0182509134307317
BRCA	ZSCAN5A	ENSG00000131848	ENST00000587340	p.R194S|p.S214Y|p.D207H	194|214|207	181-215	3	11	35	496	3.86493506493506	0.00546508607703866	0.0186375362618135
BRCA	KNG1	ENSG00000113889	ENST00000265023	p.T557I|p.D565N|p.S604L	557|565|604	548-605	3	9	58	644	3.70114942528736	0.00571835101136076	0.0191620024796292
BRCA	C10orf12	ENSG00000155640	ENST00000286067	p.Q429L|p.D415Y|p.S395L|p.D374N	429|415|395|374	340-444	4	15	105	1247	3.16698412698413	0.0061875442699737	0.0200976300227952
BRCA	COL11A1	ENSG00000060718	ENST00000370096	p.R1062C|p.A1065T|p.G1063R|p.P1118R	1062|1065|1063|1118	991-1144	4	15	154	1806	3.12727272727273	0.00652901994386956	0.0206398608525281
BRCA	HIVEP3	ENSG00000127124	ENST00000372583	p.S1050F|p.R1041T|p.R1040T	1050|1041|1040	965-1064	3	19	100	2406	3.79894736842105	0.00700214848888714	0.0215887567036953
BRCA	HRNR	ENSG00000197915	ENST00000368801	p.S840T|p.G845A|p.S750Y	840|845|750	741-849	3	21	109	2850	3.73525557011796	0.00759456013546145	0.0227048546325233
BRCA	TNKS1BP1	ENSG00000149115	ENST00000532437	p.G577C|p.P548A|p.E588K	577|548|588	502-672	3	9	171	1729	3.37037037037037	0.00800842666047652	0.023510430129482
BRCA	NCOR1	ENSG00000141027	ENST00000268712	p.A1817D|p.R1755C|p.A1817T	1817|1755|1817	1749-1832	3	24	84	2440	3.63095238095238	0.00859432062654308	0.0243891122289432
BRCA	RP1L1	ENSG00000183638	ENST00000382483	p.E2181D|p.S2193L|p.E2102Q|p.G1937V	2181|2193|2102|1937	1720-2273	4	7	554	2400	2.47550283651367	0.00899186326195989	0.0250894426113329
BRCA	MAPT	ENSG00000186868	ENST00000344290	p.R164T|p.G83E|p.D116E	164|83|116	58-167	3	7	110	776	3.02337662337662	0.00986886900532036	0.0265188231004105
CESC	IL4R	ENSG00000077238	ENST00000395762	p.A566V|p.L559I|p.Q560H	566|559|560	552-566	3	6	15	825	27.5	1.59190679860366e-06	0.000150418764190136
CESC	MAP7D3	ENSG00000129680	ENST00000316077	p.R153S|p.K141T|p.L146I	153|141|146	140-153	3	10	14	876	18.7714285714286	1.26832383984254e-05	0.000572197423890409
CESC	SPATA31E1	ENSG00000177992	ENST00000325643	p.R956S|p.P950L|p.T963I	956|950|963	942-979	3	7	38	1445	16.296992481203	1.57055652447724e-05	0.00065148813444149
CESC	WHAMM	ENSG00000156232	ENST00000286760	p.D683G|p.Q667E|p.R660H	683|667|660	659-693	3	5	35	809	13.8685714285714	1.69102725574577e-05	0.000670058366046565
CESC	RPRD2	ENSG00000163125	ENST00000369068	p.R1182C|p.G1157R|p.P1195S	1182|1157|1195	1145-1210	3	5	66	1461	13.2818181818182	2.00705376629529e-05	0.000747802271432111
CESC	PCDH17	ENSG00000118946	ENST00000377918	p.R1098S|p.Q1095H|p.A1097V	1098|1095|1097	1090-1105	3	13	16	1159	16.7163461538462	2.35031804147745e-05	0.000805869598580154
CESC	IRF2BPL	ENSG00000119669	ENST00000238647	p.R675H|p.S652L|p.A651V	675|652|651	619-684	3	4	66	796	9.04545454545454	4.72632379375781e-05	0.00123573203181452
CESC	MUC4	ENSG00000145113	ENST00000463781	p.P2208A|p.L2209F|p.L2209V	2208|2209|2209	2204-2213	3	109	10	5412	14.8954128440367	5.55468459630948e-05	0.0013686681140946
CESC	SRRM2	ENSG00000167978	ENST00000301740	p.L762F|p.S755Y|p.L762V	762|755|762	730-791	3	15	62	2752	8.87741935483871	0.000288109861378616	0.00347405966656832
CESC	DNAJC1	ENSG00000136770	ENST00000376980	p.D409N|p.V394L|p.E418Q	409|394|418	373-422	3	5	50	554	6.648	0.000307796953541439	0.0036073417606758
CESC	MUC4	ENSG00000145113	ENST00000463781	p.S2263F|p.L2273V|p.P2258S|p.S2272F	2263|2273|2258|2272	2257-2286	4	109	30	5412	6.62018348623853	0.000379068856850129	0.00406711557156249
CESC	ATXN2	ENSG00000204842	ENST00000377617	p.K626M|p.H602Y|p.P607H	626|602|607	600-687	3	7	88	1313	6.39448051948052	0.000598845264679682	0.0052564643757641
CESC	KIAA2026	ENSG00000183354	ENST00000399933	p.M63I|p.E59Q|p.E88K	63|59|88	21-91	3	13	71	2103	6.8353196099675	0.000726892960374759	0.00585178830478645
CESC	DEF6	ENSG00000023892	ENST00000316637	p.R560H|p.R587C|p.L574V	560|587|574	560-592	3	9	33	631	6.37373737373737	0.000761817501281126	0.00596160007010904
CESC	MUC4	ENSG00000145113	ENST00000463781	p.L2897F|p.D2869N|p.L2881V|p.L2881F|p.S2904L	2897|2869|2881|2881|2904	2849-2909	5	109	61	5412	4.06978493006467	0.0015445728102319	0.00889108822123497
CESC	MAP1A	ENSG00000166963	ENST00000300231	p.R2472W|p.P2485S|p.E2528K	2472|2485|2528	2445-2553	3	14	109	2803	5.51048492791612	0.00167204992292214	0.00933779408856369
CESC	MUC4	ENSG00000145113	ENST00000463781	p.H2546Y|p.S2552L|p.N2533S	2546|2552|2533	2527-2553	3	109	27	5412	5.51681957186544	0.00227312279645864	0.0111628961460189
CESC	MAGEE1	ENSG00000198934	ENST00000361470	p.E230K|p.S163Y|p.S295F|p.D253Y|p.R288H|p.S211F	230|163|295|253|288|211	151-347	6	11	197	957	2.6497461928934	0.00234659219889277	0.0113198789450738
CESC	ZNF526	ENSG00000167625	ENST00000301215	p.E227K|p.T218A|p.E211Q	227|218|211	194-231	3	11	38	670	4.80861244019139	0.00247205054890554	0.0116581779349834
CESC	MUC4	ENSG00000145113	ENST00000463781	p.P1058S|p.H1069Y|p.S1079Y	1058|1069|1079	1056-1084	3	109	29	5412	5.13634925656438	0.00293412489721723	0.0127902569006169
CESC	MUC4	ENSG00000145113	ENST00000463781	p.L3777V|p.S3784L|p.P3778S	3777|3784|3778	3755-3785	3	109	31	5412	4.80497188517313	0.00371593029180728	0.014578119008552
CESC	CREBBP	ENSG00000005339	ENST00000262367	p.S32L|p.P61L|p.S71L	32|61|71	17-102	3	19	86	2442	4.48347613219094	0.00389820497553228	0.0149460461359557
CESC	MUC4	ENSG00000145113	ENST00000463781	p.L1697F|p.L1713I|p.P1698S	1697|1713|1698	1694-1726	3	109	33	5412	4.51376146788991	0.00462835099946868	0.0167401278980206
CESC	SRSF12	ENSG00000154548	ENST00000452027	p.E235K|p.F246V|p.R211K	235|246|211	209-261	3	5	53	261	2.95471698113208	0.00712067400632832	0.0218105225494449
CESC	WDR33	ENSG00000136709	ENST00000322313	p.S1279C|p.S1218F|p.A1328D	1279|1218|1328	1208-1336	3	9	129	1336	3.45219638242894	0.00734892802182363	0.0221990628705149
CESC	KMT2D	ENSG00000167548	ENST00000301067	p.D2325N|p.R2334W|p.Q2337E	2325|2334|2337	2241-2382	3	32	142	5537	3.65558978873239	0.00876823734325316	0.0246214208712497
CESC	XIRP1	ENSG00000168334	ENST00000340369	p.R1495W|p.R1363Q|p.G1393A	1495|1363|1393	1196-1508	3	6	313	1843	2.94408945686901	0.00932775479057157	0.0256487533643464
CESC	MAGEL2	ENSG00000254585	ENST00000532292	p.A100V|p.G106D|p.M112I	100|106|112	72-124	3	11	53	646	3.32418524871355	0.00933737192340978	0.0256614966364829
CHOL	PCF11	ENSG00000165494	ENST00000298281	p.K598T|p.K592T|p.S590R	598|592|590	588-601	3	5	14	1555	66.6428571428571	3.26152879148722e-08	5.08866439988496e-06
COAD	PPP1R16A	ENSG00000160972	ENST00000292539	p.N412S|p.L456P|p.R421Q	412|456|421	408-470	3	3	63	528	8.38095238095238	0	0
COAD	C3orf30	ENSG00000163424	ENST00000295622	p.R157I|p.G184D|p.E155D	157|184|155	148-202	3	3	55	536	9.74545454545454	0	0
COAD	HIST1H1E	ENSG00000168298	ENST00000304218	p.K190R|p.A178T|p.P196A	190|178|196	121-219	3	3	99	219	2.21212121212121	0	0
COAD	C6orf223	ENSG00000181577	ENST00000336600	p.R180H|p.R170Q|p.G187D	180|170|187	161-190	3	3	30	242	8.06666666666667	0	0
COAD	PLEKHA7	ENSG00000166689	ENST00000355661	p.R954W|p.R949W|p.T946I|p.V953G|p.V953M	954|949|946|953|953	940-957	5	11	18	1121	28.3080808080808	7.38868188854269e-09	1.22964085918436e-06
COAD	ARX	ENSG00000004848	ENST00000379044	p.S31N|p.G34R|p.L24R	31|34|24	23-35	3	4	13	562	32.4230769230769	2.86304482122191e-07	3.97061901224646e-05
COAD	NKTR	ENSG00000114857	ENST00000232978	p.S489L|p.S492P|p.H494R	489|492|494	488-496	3	10	9	1462	48.7333333333333	2.9278041258074e-07	3.98660456330393e-05
COAD	USP1	ENSG00000162607	ENST00000339950	p.L669I|p.K673T|p.L668F|p.A676T	669|673|668|676	662-684	4	7	23	785	19.5031055900621	4.31565958303182e-07	5.33592624727126e-05
COAD	TRIML1	ENSG00000184108	ENST00000332517	p.S119I|p.G121D|p.Q118H	119|121|118	113-122	3	5	10	468	28.08	1.02446840855031e-06	0.000108059773403286
COAD	CRTC2	ENSG00000160741	ENST00000368633	p.D443N|p.S456L|p.R428C|p.R429H|p.A439V	443|456|428|429|439	426-500	5	6	75	693	7.7	1.60682349248376e-06	0.000150418764190136
COAD	UNC80	ENSG00000144406	ENST00000439458	p.R1807C|p.R1815H|p.G1809R|p.R1808C	1807|1815|1809|1808	1806-1816	4	65	11	3258	18.2265734265734	3.06154111051615e-06	0.000247073677494364
COAD	NUFIP1	ENSG00000083635	ENST00000379161	p.R475W|p.I470S|p.D481Y	475|470|481	469-482	3	5	14	495	21.2142857142857	3.12695777238137e-06	0.000247073677494364
COAD	TACC2	ENSG00000138162	ENST00000369005	p.M2297I|p.A2295T|p.L2299R	2297|2295|2299	2289-2304	3	21	16	2948	26.3214285714286	4.82341823426768e-06	0.000344024563394578
COAD	CUX2	ENSG00000111249	ENST00000261726	p.A1481S|p.A1481D|p.E1483K	1481|1481|1483	1481-1486	3	29	6	1486	25.6206896551724	5.82292673456664e-06	0.000379199115784083
COAD	ZNF469	ENSG00000225614	ENST00000437464	p.R3014H|p.P3012L|p.R3014C|p.E3019G	3014|3012|3014|3019	3003-3038	4	29	36	3925	15.0383141762452	6.41503151865841e-06	0.000400351425360274
COAD	EIF4G1	ENSG00000114867	ENST00000424196	p.R184C|p.T186M|p.R208H|p.R208C	184|186|208|208	183-211	4	17	29	1606	13.0304259634888	9.9080426710918e-06	0.000491399546780175
COAD	PRDM2	ENSG00000116731	ENST00000235372	p.Y1680H|p.S1679I|p.R1683H	1680|1679|1683	1677-1688	3	20	12	1718	21.475	1.05452658287764e-05	0.000512814907738354
COAD	DPCR1	ENSG00000168631	ENST00000462446	p.D131Y|p.R138C|p.R135Q	131|138|135	128-142	3	14	15	1393	19.9	1.23447431317203e-05	0.000567176572475174
COAD	TOX4	ENSG00000092203	ENST00000405508	p.V343A|p.A352T|p.P339L	343|352|339	337-352	3	7	16	621	16.6339285714286	1.44900572529583e-05	0.000630907202136074
COAD	PPP4R4	ENSG00000119698	ENST00000304338	p.G806R|p.R821Q|p.K809T|p.K809E	806|821|809|809	804-822	4	16	19	873	11.4868421052632	1.74492265931914e-05	0.000684174125426232
COAD	RPTOR	ENSG00000141564	ENST00000306801	p.T954M|p.C960Y|p.T957M|p.A953T	954|960|957|953	945-970	4	18	26	1335	11.4102564102564	1.94188984314891e-05	0.000735286541771623
COAD	SCARF1	ENSG00000074660	ENST00000263071	p.E608K|p.A623V|p.R584Q	608|623|584	570-625	3	4	56	830	11.1160714285714	2.07223850166027e-05	0.000764482469898215
COAD	UNC80	ENSG00000144406	ENST00000439458	p.F492L|p.G495E|p.F497L	492|495|497	492-499	3	65	8	3258	18.7961538461538	2.18377274523451e-05	0.000782501152586662
COAD	GYS1	ENSG00000104812	ENST00000323798	p.R695C|p.R689C|p.A682V|p.S720G|p.E734K	695|689|682|720|734	681-734	5	10	54	737	6.82407407407407	2.50810936471835e-05	0.000840437756182769
COAD	TCF7L2	ENSG00000148737	ENST00000543371	p.R471S|p.R471C|p.K466Q|p.R471H	471|471|466|471	466-476	4	20	11	602	10.9454545454545	2.51062739702324e-05	0.000840437756182769
COAD	ZNF608	ENSG00000168916	ENST00000306315	p.K84Q|p.S91F|p.A77T	84|91|77	73-91	3	15	19	1512	15.9157894736842	3.04631640806186e-05	0.000958565696637616
COAD	FOXJ3	ENSG00000198815	ENST00000372572	p.R386Q|p.P387L|p.R396C	386|387|396	385-416	3	5	32	622	11.6625	3.35857947001417e-05	0.00103083613323509
COAD	NLRP1	ENSG00000091592	ENST00000572272	p.A126T|p.A126V|p.P125S	126|126|125	114-129	3	18	16	1473	15.34375	3.77096250990805e-05	0.00110315383737115
COAD	ANKRD24	ENSG00000089847	ENST00000600132	p.R335H|p.R320Q|p.R341Q	335|320|341	311-343	3	8	33	1146	13.0227272727273	4.38519576065888e-05	0.00117708713446503
COAD	PHLDB1	ENSG00000019144	ENST00000361417	p.P221Q|p.P221S|p.A226D	221|221|226	221-238	3	16	18	1377	14.34375	4.68568800000568e-05	0.00123560272648037
COAD	KCNT2	ENSG00000162687	ENST00000294725	p.M1015I|p.L1021M|p.R1011W	1015|1021|1011	1008-1022	3	16	15	1135	14.1875	4.88874204753742e-05	0.00126684391674767
COAD	ZAN	ENSG00000146839	ENST00000546292	p.I635M|p.T634N|p.P636H	635|634|636	621-637	3	33	17	2720	14.5454545454545	5.40147483709674e-05	0.00134838816850058
COAD	TNIP1	ENSG00000145901	ENST00000389378	p.R606Q|p.R599H|p.R589H	606|599|589	588-610	3	7	23	636	11.8509316770186	5.48213500106698e-05	0.00136191681921513
COAD	CHD8	ENSG00000100888	ENST00000399982	p.R1961C|p.A1959T|p.R1961H	1961|1959|1961	1950-1965	3	34	16	2581	14.2334558823529	5.90260606297965e-05	0.00142595538082757
COAD	PCNT	ENSG00000160299	ENST00000359568	p.R208C|p.I200V|p.M132I|p.S201G|p.P126T|p.H130R|p.A222V	208|200|132|201|126|130|222	112-226	7	41	115	3336	4.95270413573701	6.87055130388359e-05	0.00155448817869439
COAD	ZBTB14	ENSG00000198081	ENST00000357006	p.R211W|p.G217S|p.G206V	211|217|206	194-221	3	5	28	449	9.62142857142857	7.18441276449377e-05	0.00160379234622979
COAD	MUC4	ENSG00000145113	ENST00000463781	p.V2499I|p.R2496H|p.S2488T	2499|2496|2488	2473-2503	3	39	31	5412	13.4292803970223	7.54350799987424e-05	0.00164224800613541
COAD	ARHGEF18	ENSG00000104880	ENST00000359920	p.R1099H|p.G1108S|p.R1109K	1099|1108|1109	1099-1110	3	23	12	1173	12.75	8.30088132984796e-05	0.00175608192879185
COAD	TFG	ENSG00000114354	ENST00000240851	p.R385H|p.R400Q|p.R383C	385|400|383	381-400	3	6	20	400	10	8.6406250000004e-05	0.00179256935816033
COAD	MAML1	ENSG00000161021	ENST00000292599	p.P424R|p.A450V|p.P468S	424|450|468	422-472	3	6	51	1016	9.96078431372549	8.77462922075356e-05	0.00179256935816033
COAD	ZEB1	ENSG00000148516	ENST00000361642	p.T849M|p.Q841H|p.A829V	849|841|829	826-849	3	12	24	1125	11.71875	8.93689094130234e-05	0.00179720368408981
COAD	RECQL4	ENSG00000160957	ENST00000428558	p.K332N|p.R375H|p.H348R|p.R365Q	332|375|348|365	315-379	4	10	65	1208	7.43384615384615	9.04251762096075e-05	0.00180585105235667
COAD	EPS8L2	ENSG00000177106	ENST00000533256	p.D265N|p.L259I|p.E267K	265|259|267	257-275	3	10	19	715	11.2894736842105	9.20758531158805e-05	0.00181331519221813
COAD	UVSSA	ENSG00000163945	ENST00000389851	p.D438Y|p.C443Y|p.T446M	438|443|446	423-447	3	8	25	709	10.635	9.65288065277736e-05	0.00187280889141579
COAD	MARCH10	ENSG00000173838	ENST00000311269	p.Q371K|p.R372M|p.A369V	371|372|369	368-379	3	17	12	808	11.8823529411765	9.91703080135409e-05	0.00189509875349274
COAD	FZD6	ENSG00000164930	ENST00000358755	p.S629F|p.E631K|p.T661A|p.L669S|p.S626C	629|631|661|669|626	608-673	5	10	66	706	5.34848484848485	0.000100456415129901	0.00190615628536196
COAD	PDYN	ENSG00000101327	ENST00000217305	p.G176W|p.R180C|p.R180H	176|180|180	175-181	3	10	7	254	10.8857142857143	0.000106004101628088	0.00196988763546588
COAD	AHNAK2	ENSG00000185567	ENST00000333244	p.L4929F|p.Q4930H|p.A4927T	4929|4930|4927	4917-4936	3	71	20	5795	12.2429577464789	0.000114622545178245	0.0020835151476696
COAD	FIP1L1	ENSG00000145216	ENST00000337488	p.S259F|p.K265T|p.P261H	259|265|261	255-269	3	11	15	594	10.8	0.000116372858309788	0.00210003936357109
COAD	CARD11	ENSG00000198286	ENST00000396946	p.S433R|p.R423Q|p.R423W	433|423|423	422-435	3	22	14	1154	11.2402597402597	0.000133024535309056	0.00226927470049124
COAD	BZRAP1	ENSG00000005379	ENST00000343736	p.G1512R|p.S1515I|p.D1524Y	1512|1515|1524	1512-1533	3	23	22	1857	11.0098814229249	0.000145659746415783	0.00238840367719389
COAD	RYR1	ENSG00000196218	ENST00000359596	p.R1335H|p.E1332K|p.E1343K	1335|1332|1343	1331-1346	3	82	16	5038	11.5198170731707	0.000146027318545183	0.00238840367719389
COAD	FRYL	ENSG00000075539	ENST00000358350	p.A2495T|p.I2501L|p.A2494V	2495|2501|2494	2492-2514	3	35	23	3013	11.2285714285714	0.000147152121583671	0.00238840367719389
COAD	OC90	ENSG00000258417	ENST00000603859	p.L269M|p.S268Y|p.A264D	269|268|264	253-271	3	8	19	477	9.41447368421053	0.000154845750811816	0.00242602474441358
COAD	TAOK3	ENSG00000135090	ENST00000392533	p.A407V|p.D342Y|p.S346N|p.D383G|p.V395M	407|342|346|383|395	337-408	5	12	72	898	5.19675925925926	0.000160409939204964	0.00250272923897078
COAD	RP1L1	ENSG00000183638	ENST00000382483	p.R520C|p.R493W|p.R526Q|p.G519S|p.G504S	520|493|526|519|504	481-526	5	43	46	2400	6.06673407482305	0.000164406247014748	0.00254489462990923
COAD	SPTB	ENSG00000070182	ENST00000389722	p.T2149M|p.E2165V|p.T2168M	2149|2165|2168	2147-2171	3	26	25	2328	10.7446153846154	0.000164569490199495	0.00254489462990923
COAD	CTNNA1	ENSG00000044115	ENST00000302763	p.E899K|p.D904G|p.L897I	899|904|897	894-906	3	21	13	906	9.95604395604395	0.000208651174694152	0.00291223318438993
COAD	SPECC1L	ENSG00000100014	ENST00000314328	p.T194P|p.L189R|p.Q212K	194|189|212	178-214	3	10	37	1117	9.05675675675676	0.000215294580786396	0.00296386234468625
COAD	PER2	ENSG00000132326	ENST00000254657	p.P72L|p.L83P|p.R51W	72|83|51	51-88	3	11	38	1255	9.00717703349282	0.000233756318057443	0.00309263046643805
COAD	MYOT	ENSG00000120729	ENST00000239926	p.N15H|p.E5K|p.K8Q	15|5|8	1-17	3	10	17	498	8.78823529411765	0.000241636206490314	0.00313521661200702
COAD	MYO3B	ENSG00000071909	ENST00000408978	p.R1224W|p.A1240V|p.S1198N|p.S1199Y	1224|1240|1198|1199	1198-1242	4	18	45	1341	6.62222222222222	0.000252630276376564	0.00322858044331756
COAD	PRUNE2	ENSG00000106772	ENST00000376718	p.M1157I|p.A1146V|p.A1145V	1157|1146|1145	1129-1158	3	32	30	3088	9.65	0.000257716641067551	0.00326238268432172
COAD	SSFA2	ENSG00000138434	ENST00000431877	p.T371M|p.E372D|p.D375H	371|372|375	346-375	3	14	30	1259	8.99285714285714	0.000266403152263117	0.00330195178176642
COAD	NFATC2	ENSG00000101096	ENST00000396009	p.V302M|p.G317E|p.A298V	302|317|298	294-318	3	13	25	925	8.53846153846154	0.00031360458207752	0.00362754272037202
COAD	DNAI1	ENSG00000122735	ENST00000242317	p.R124H|p.S131Y|p.D125N	124|131|125	124-142	3	13	19	699	8.48987854251012	0.000320482602873762	0.00367041473777966
COAD	RGS20	ENSG00000147509	ENST00000297313	p.S167L|p.R176Q|p.R180W	167|176|180	167-181	3	10	15	388	7.76	0.000388752407541881	0.00413546417625163
COAD	MBD5	ENSG00000204406	ENST00000407073	p.P476L|p.P475S|p.F472S|p.N471K|p.I486V|p.Q388R	476|475|472|471|486|388	372-499	6	18	128	1494	3.890625	0.000460358918516146	0.00451563634338271
COAD	XIRP2	ENSG00000163092	ENST00000409195	p.R109H|p.S119G|p.R109C	109|119|109	106-122	3	77	17	3549	8.13368983957219	0.000539202670826744	0.00493403090315586
COAD	SYNPO2L	ENSG00000166317	ENST00000394810	p.G843D|p.Q853H|p.R851W	843|853|851	842-867	3	15	26	977	7.51538461538462	0.000540905243889833	0.00493403090315586
COAD	PCDH11X	ENSG00000102290	ENST00000373094	p.L1323F|p.V1320I|p.P1322H	1323|1320|1322	1316-1326	3	47	11	1347	7.81624758220503	0.000599415219241894	0.0052564643757641
COAD	SHANK2	ENSG00000162105	ENST00000338508	p.V1001I|p.V1003I|p.G994V	1001|1003|994	993-1017	3	29	25	1850	7.6551724137931	0.000604503921155408	0.00528870311394024
COAD	NEMF	ENSG00000165525	ENST00000298310	p.H815L|p.R813W|p.L829F	815|813|829	812-841	3	15	30	1076	7.17333333333333	0.000644365480444886	0.0055087363961778
COAD	PCDH8	ENSG00000136099	ENST00000377942	p.A950V|p.A953T|p.K938R	950|953|938	935-959	3	18	25	1070	7.13333333333333	0.000701182059556604	0.00573896441969334
COAD	TEX14	ENSG00000121101	ENST00000240361	p.A946S|p.T947A|p.A942T	946|947|942	929-963	3	18	35	1497	7.12857142857143	0.000702933624571189	0.00574617363173187
COAD	SOX7	ENSG00000258724	ENST00000554914	p.D385N|p.V373M|p.D365N	385|373|365	364-389	3	8	26	440	6.34615384615385	0.00070359743895021	0.00574617363173187
COAD	C2orf78	ENSG00000187833	ENST00000409561	p.R825W|p.S819Y|p.A809V	825|819|809	807-854	3	9	48	922	6.40277777777778	0.000748825454965796	0.00594062905957505
COAD	USP51	ENSG00000247746	ENST00000500968	p.A40E|p.E39A|p.T45R	40|39|45	1-62	3	6	62	711	5.73387096774194	0.000750707144631768	0.00594064097789378
COAD	TNS1	ENSG00000079308	ENST00000171887	p.R1319Q|p.A1322T|p.G1305R|p.L1304I|p.S1327C	1319|1322|1305|1304|1327	1276-1327	5	37	52	1735	4.50883575883576	0.000757337966902805	0.00594856802934269
COAD	MUC17	ENSG00000169876	ENST00000306151	p.P3233S|p.P3233L|p.D3248N	3233|3233|3248	3218-3255	3	49	38	4493	7.2389903329753	0.000800274014696623	0.00617722305940637
COAD	CWC22	ENSG00000163510	ENST00000410053	p.R57I|p.M66T|p.R60H	57|66|60	42-66	3	16	25	908	6.81	0.000801731481569701	0.00617722305940637
COAD	VGLL1	ENSG00000102243	ENST00000370634	p.L104F|p.P117L|p.R98C	104|117|98	98-120	3	6	23	258	5.60869565217391	0.000817268384864178	0.00624543156555901
COAD	GNAS	ENSG00000087460	ENST00000371100	p.G334D|p.T296M|p.V323I|p.P308L	334|296|323|308	294-345	4	16	52	1037	4.98557692307692	0.000868598001931398	0.00647256759847188
COAD	SEC16A	ENSG00000148396	ENST00000313050	p.G953R|p.A947T|p.S961N	953|947|961	946-979	3	30	34	2357	6.93235294117647	0.000879144631842244	0.00653166086097874
COAD	BSN	ENSG00000164061	ENST00000296452	p.R2307Q|p.L2311I|p.L2331Q|p.R2307W	2307|2311|2331|2307	2303-2355	4	55	53	3926	5.38730703259005	0.000890066727508909	0.00657920257742163
COAD	PTPN21	ENSG00000070778	ENST00000556564	p.S377R|p.G369R|p.R390H	377|369|390	358-399	3	13	42	1174	6.45054945054945	0.000903039091402436	0.00660611673424078
COAD	PLEKHH1	ENSG00000054690	ENST00000329153	p.L223M|p.G210S|p.H245R	223|210|245	206-259	3	12	54	1364	6.31481481481481	0.000941139029346783	0.0068094289212175
COAD	PTPRZ1	ENSG00000106278	ENST00000393386	p.A511T|p.S520Y|p.D515N	511|520|515	503-526	3	42	24	2315	6.88988095238095	0.000944175182817641	0.0068186383260572
COAD	MAP7D1	ENSG00000116871	ENST00000373151	p.A738T|p.K758N|p.E750D	738|758|750	737-762	3	15	26	841	6.46923076923077	0.000948099502244171	0.00682991655691897
COAD	SRCIN1	ENSG00000017373	ENST00000264659	p.R1064H|p.S1067F|p.R1064C	1064|1067|1064	1048-1079	3	17	32	1183	6.52389705882353	0.000960337463963068	0.00686256418665975
COAD	IRS2	ENSG00000185950	ENST00000375856	p.A1175T|p.R1137H|p.A1133T	1175|1137|1133	1131-1196	3	10	66	1338	6.08181818181818	0.000977510849331287	0.00695872504813879
COAD	ZC3H3	ENSG00000014164	ENST00000262577	p.S487R|p.P488H|p.R508H	487|488|508	467-513	3	10	47	948	6.05106382978723	0.000996297808407487	0.00702851419143141
COAD	TCF7L2	ENSG00000148737	ENST00000543371	p.G452R|p.R448Q|p.R448W	452|448|448	447-460	3	20	14	602	6.45	0.00105128146322619	0.00728985822046383
COAD	FSCB	ENSG00000189139	ENST00000340446	p.K251Q|p.A253V|p.S247Y	251|253|247	227-257	3	13	31	825	6.14143920595534	0.00108461021991202	0.00742405883347501
COAD	MECP2	ENSG00000169057	ENST00000453960	p.S286N|p.V288M|p.K316R	286|288|316	284-316	3	8	33	498	5.65909090909091	0.00108631829943451	0.00742405883347501
COAD	CCDC144A	ENSG00000170160	ENST00000443444	p.E512D|p.K517N|p.L491I	512|517|491	487-526	3	17	40	1427	6.29558823529412	0.00109604927524409	0.00743506614339039
COAD	NOS1AP	ENSG00000198929	ENST00000361897	p.S234G|p.A220V|p.G236C	234|220|236	202-250	3	6	49	506	5.16326530612245	0.00112295347595226	0.00754242025238249
COAD	MARK1	ENSG00000116141	ENST00000366917	p.R622Q|p.R606Q|p.R601Q|p.R603H|p.A586V	622|606|601|603|586	557-632	5	14	76	795	3.7359022556391	0.00116220799454447	0.00768884776602786
COAD	TTBK2	ENSG00000128881	ENST00000267890	p.V1088G|p.R1110H|p.R1094I	1088|1110|1094	1088-1131	3	14	44	1244	6.05844155844156	0.0011776217536914	0.00773614852052184
COAD	TP53BP2	ENSG00000143514	ENST00000343537	p.R492Q|p.R461C|p.V504A	492|461|504	457-504	3	12	48	1134	5.90625	0.0012079843268149	0.00784613583999721
COAD	MN1	ENSG00000169184	ENST00000302326	p.F313L|p.E315D|p.P324H	313|315|324	306-343	3	17	38	1320	6.13003095975232	0.00120967468591915	0.00785030651893285
COAD	RRP1B	ENSG00000160208	ENST00000340648	p.R476Q|p.P502L|p.M497V	476|502|497	461-505	3	9	45	758	5.61481481481481	0.00122839567896815	0.00791691500842726
COAD	LRFN2	ENSG00000156564	ENST00000338305	p.R637Q|p.A633V|p.G630W	637|633|630	628-641	3	27	14	789	6.26190476190476	0.00125499662728135	0.00796605783278725
COAD	PTPRZ1	ENSG00000106278	ENST00000393386	p.G1580V|p.T1573P|p.D1577Y	1580|1573|1577	1564-1589	3	42	26	2315	6.35989010989011	0.00126694194150778	0.0080136217904998
COAD	TNRC18	ENSG00000182095	ENST00000430969	p.R2035C|p.R2040C|p.G2030S	2035|2040|2030	1987-2041	3	26	55	2968	6.22657342657343	0.00127203663173336	0.00802551165547694
COAD	KNDC1	ENSG00000171798	ENST00000304613	p.R1027Q|p.R1027W|p.D1023G	1027|1027|1023	993-1040	3	18	48	1749	6.07291666666667	0.0012746590468149	0.00803528754343164
COAD	IRX5	ENSG00000176842	ENST00000394636	p.T413M|p.H420Y|p.A406T	413|420|406	392-420	3	9	29	483	5.55172413793103	0.00128158881756257	0.00805903207877691
COAD	SYNPO	ENSG00000171992	ENST00000394243	p.E567D|p.R579M|p.P573H	567|579|573	554-590	3	13	37	929	5.79417879417879	0.00134648535378579	0.0083337428219023
COAD	RSBN1	ENSG00000081019	ENST00000261441	p.P148L|p.S118N|p.A169V|p.P175L	148|118|169|175	108-195	4	9	88	802	4.05050505050505	0.00136802449625995	0.00842527586553517
COAD	TTN	ENSG00000155657	ENST00000589042	p.A275S|p.P299L|p.R297W	275|299|297	269-299	3	545	31	35991	6.3908256880734	0.00138226684395248	0.00846464151890502
COAD	TCEB3B	ENSG00000206181	ENST00000332567	p.S698I|p.P712L|p.A722V|p.S699R	698|712|722|699	696-722	4	24	27	753	4.64814814814815	0.00142245006996089	0.0085770761464872
COAD	PRAM1	ENSG00000133246	ENST00000423345	p.Q232R|p.G234C|p.P257H|p.A249V	232|234|257|249	231-258	4	21	28	670	4.5578231292517	0.00147793052861911	0.00874958239433084
COAD	SETD1A	ENSG00000099381	ENST00000262519	p.R1117M|p.R1070W|p.A1113V	1117|1070|1113	1068-1119	3	17	52	1707	5.79298642533937	0.00149025155598581	0.00879471544742138
COAD	TMEM139	ENSG00000178826	ENST00000359333	p.S155N|p.D205N|p.D204N|p.D196N	155|205|204|196	155-213	4	5	59	216	2.92881355932203	0.00152051707828293	0.0088340980599386
COAD	RNF6	ENSG00000127870	ENST00000381588	p.R148W|p.V155I|p.R160G	148|155|160	145-175	3	12	31	685	5.5241935483871	0.00154844411530097	0.00890223411050031
COAD	HIVEP3	ENSG00000127124	ENST00000372583	p.R20W|p.L66I|p.A55V	20|66|55	13-71	3	21	59	2406	5.82566585956416	0.00154888650634022	0.00890223411050031
COAD	MORN1	ENSG00000116151	ENST00000378531	p.P453S|p.R440H|p.P446L	453|440|446	426-468	3	7	43	497	4.95348837209302	0.00158258014621138	0.00904678469782849
COAD	LIG1	ENSG00000105486	ENST00000263274	p.S141G|p.S141N|p.P110S	141|141|110	100-141	3	12	42	919	5.47023809523809	0.00160573430933741	0.00911727802881674
COAD	PAPD7	ENSG00000112941	ENST00000230859	p.H529N|p.R533W|p.G498S	529|533|498	468-542	3	5	75	542	4.336	0.00163029299861073	0.00919636710431149
COAD	ZFHX4	ENSG00000091656	ENST00000521891	p.S2867Y|p.L2865I|p.L2868P	2867|2865|2868	2858-2876	3	96	19	3616	5.94736842105263	0.00172415003970505	0.00953442834497472
COAD	C1orf173	ENSG00000178965	ENST00000326665	p.N744S|p.A733S|p.Y734H	744|733|734	728-752	3	32	25	1530	5.7375	0.00177843507255648	0.00970043718745483
COAD	FAM63B	ENSG00000128923	ENST00000559228	p.G50S|p.A58V|p.G50D	50|58|50	1-68	3	6	68	621	4.56617647058824	0.00179596233957846	0.00976758312353165
COAD	FNDC3A	ENSG00000102531	ENST00000492622	p.V140M|p.R193H|p.L190V	140|193|190	138-194	3	12	57	1198	5.25438596491228	0.00186318218343695	0.009921926488099
COAD	USP21	ENSG00000143258	ENST00000368002	p.L144H|p.A143T|p.P96T|p.R83Q	144|143|96|83	79-145	4	9	67	565	3.74792703150912	0.00195279192472364	0.0102844294825987
COAD	FNDC1	ENSG00000164694	ENST00000297267	p.L507V|p.I513T|p.K510N|p.L525I|p.R521Q|p.R526C	507|513|510|525|521|526	485-554	6	49	70	1894	3.3131195335277	0.00206804365518931	0.0105978094885715
COAD	PRRT2	ENSG00000167371	ENST00000567659	p.A129T|p.S90R|p.P91T|p.N53H	129|90|91|53	52-135	4	6	84	394	3.12698412698413	0.00217327838164472	0.0108628034627021
COAD	PRICKLE1	ENSG00000139174	ENST00000455697	p.R590S|p.S591C|p.R590M	590|591|590	579-608	3	16	30	831	5.19375	0.00218022321115363	0.0108851277522197
COAD	SPRY1	ENSG00000164056	ENST00000394339	p.I81M|p.I81V|p.H96R	81|81|96	77-124	3	5	48	319	3.9875	0.00225459845596854	0.0111114001470967
COAD	SCN1A	ENSG00000144285	ENST00000303395	p.R28C|p.A24V|p.E20D	28|24|20	1-29	3	39	29	2009	5.3289124668435	0.00238653942485167	0.011420315496942
COAD	DCAF12L2	ENSG00000198354	ENST00000538699	p.G33R|p.S24T|p.A20V|p.E17K	33|24|20|17	12-34	4	20	23	463	4.02608695652174	0.00250197282298115	0.0117457336255008
COAD	DNAJC6	ENSG00000116675	ENST00000371069	p.P754L|p.S765R|p.A770V	754|765|770	730-791	3	10	62	970	4.69354838709677	0.0025628807262793	0.0118832594717448
COAD	ZFAT	ENSG00000066827	ENST00000377838	p.L685F|p.S671R|p.V688A	685|671|688	652-688	3	20	37	1243	5.03918918918919	0.00259457068608993	0.0119721132890496
COAD	RBMXL2	ENSG00000170748	ENST00000306904	p.G331D|p.R307H|p.D317N|p.R332Q	331|307|317|332	303-337	4	12	35	392	3.73333333333333	0.00262609581716111	0.0120877883065271
COAD	FAM134C	ENSG00000141699	ENST00000309428	p.G363V|p.M338T|p.Y358C	363|338|358	290-363	3	5	74	466	3.77837837837838	0.00277554481533615	0.0124411814203143
COAD	TBX2	ENSG00000121068	ENST00000240328	p.G467D|p.G463R|p.A469T	467|463|469	442-494	3	9	53	712	4.47798742138365	0.00285079714236203	0.0126442221492014
COAD	PYGO1	ENSG00000171016	ENST00000302000	p.N219K|p.Q167H|p.N275S|p.P180S	219|167|275|180	156-285	4	5	130	419	2.57846153846154	0.00287505824061496	0.012661772876335
COAD	MAP2	ENSG00000078018	ENST00000360351	p.S1564C|p.T1576A|p.R1574W|p.S1568Y	1564|1576|1574|1568	1541-1589	4	37	49	1827	4.03088803088803	0.00295738190160588	0.0128467709171267
COAD	CCDC129	ENSG00000180347	ENST00000451887	p.S649N|p.K688N|p.S665A	649|688|665	649-697	3	14	49	1062	4.64431486880466	0.00312323201690246	0.0132404578345834
COAD	HCFC1	ENSG00000172534	ENST00000310441	p.T1413K|p.A1406T|p.A1380T	1413|1406|1380	1366-1423	3	22	58	2035	4.78448275862069	0.0031982352383324	0.0134333054962823
COAD	MUC5B	ENSG00000117983	ENST00000529681	p.S3473L|p.G3456R|p.A3496T	3473|3456|3496	3454-3497	3	79	44	5762	4.97295742232451	0.00324114303368583	0.0135149889639606
COAD	COL5A1	ENSG00000130635	ENST00000371817	p.D282Y|p.E276K|p.T264M	282|276|264	262-286	3	45	25	1838	4.90133333333333	0.0032702739850905	0.0135851341668754
COAD	NAP1L2	ENSG00000186462	ENST00000373517	p.R33H|p.A37T|p.A18T|p.G42R	33|37|18|42	9-56	4	11	48	460	3.48484848484849	0.00332458370938249	0.013701847665616
COAD	HRNR	ENSG00000197915	ENST00000368801	p.G226C|p.G297S|p.G382V|p.V310I|p.Q240K|p.S359F|p.S420Y|p.R429H	226|297|382|310|240|359|420|429	224-436	8	42	213	2850	2.54862508383635	0.00336181380673639	0.0137647750744126
COAD	AMOTL1	ENSG00000166025	ENST00000433060	p.A914S|p.A891T|p.G897S|p.E884K	914|891|897|884	881-922	4	24	42	956	3.79365079365079	0.00344998311613076	0.013965904625245
COAD	CYLC1	ENSG00000183035	ENST00000329312	p.S277Y|p.N275K|p.W264C	277|275|264	259-283	3	17	25	651	4.59529411764706	0.00346174266815602	0.0139983751845683
COAD	WNK2	ENSG00000165238	ENST00000297954	p.V1838M|p.D1809N|p.R1826Q	1838|1809|1826	1777-1840	3	23	64	2297	4.68138586956522	0.00349066955053545	0.0140584724370578
COAD	FAM120C	ENSG00000184083	ENST00000375180	p.A1039T|p.R1070H|p.V1033A	1039|1070|1033	1015-1091	3	10	77	1096	4.27012987012987	0.00362398289338017	0.0143978821689783
COAD	REPS1	ENSG00000135597	ENST00000258062	p.A504T|p.D510N|p.S500L	504|510|500	482-537	3	10	56	795	4.25892857142857	0.00365886506134838	0.0144369022362687
COAD	NOL4	ENSG00000101746	ENST00000261592	p.V609M|p.R625Q|p.L612F	609|625|612	609-628	3	21	20	638	4.55714285714286	0.00376755428228503	0.0146724981903446
COAD	EPN2	ENSG00000072134	ENST00000314728	p.R252H|p.S199L|p.P200S	252|199|200	187-256	3	7	70	641	3.92448979591837	0.00378810640427352	0.0147066505244191
COAD	DYRK4	ENSG00000010219	ENST00000540757	p.S489T|p.G473R|p.E496Q	489|473|496	464-500	3	10	37	520	4.21621621621622	0.00379577850207102	0.0147192659324722
COAD	ANK3	ENSG00000151150	ENST00000280772	p.T3720M|p.R3719H|p.R3719C	3720|3719|3719	3684-3733	3	56	50	4377	4.68964285714286	0.00389907277572421	0.0149460461359557
COAD	RP1L1	ENSG00000183638	ENST00000382483	p.A1510T|p.A1510V|p.L1531P	1510|1510|1531	1503-1538	3	43	36	2400	4.65116279069767	0.00391992882130121	0.0149921660161868
COAD	TNRC6A	ENSG00000090905	ENST00000395799	p.S171I|p.R139Q|p.K167T	171|139|167	126-179	3	24	54	1962	4.54166666666667	0.0039224377339897	0.0149921660161868
COAD	HECW1	ENSG00000002746	ENST00000395891	p.R562C|p.A573T|p.G576S	562|573|576	556-580	3	42	25	1606	4.58857142857143	0.0041020760008077	0.0154219112299442
COAD	MUC16	ENSG00000181143	ENST00000397910	p.P3777S|p.M3792K|p.L3776V	3777|3792|3776	3763-3801	3	238	39	14507	4.68875242404654	0.00413635616932662	0.0154808452534168
COAD	TOX3	ENSG00000103460	ENST00000219746	p.V424F|p.I397N|p.T421M	424|397|421	385-426	3	10	42	576	4.11428571428571	0.00414924499570479	0.0155058362139886
COAD	HRNR	ENSG00000197915	ENST00000368801	p.S1895F|p.G1901S|p.G1853S|p.G1883V	1895|1901|1853|1883	1833-1905	4	42	73	2850	3.71819960861057	0.00426168010221695	0.015823362560983
COAD	KCNN3	ENSG00000143603	ENST00000271915	p.R195W|p.A174T|p.I173V	195|174|173	155-200	3	12	46	731	3.97282608695652	0.00515181411342391	0.0180009347578141
COAD	COL1A2	ENSG00000164692	ENST00000297268	p.I803S|p.R926C|p.A920T|p.L875I|p.P896S|p.L818I|p.G772C	803|926|920|875|896|818|772	772-927	7	25	156	1366	2.45179487179487	0.00519340900583731	0.0180928823383247
COAD	VCAN	ENSG00000038427	ENST00000265077	p.A2874V|p.S2860Y|p.S2864Y	2874|2860|2864	2847-2890	3	54	44	3396	4.28787878787879	0.00532403661614489	0.0183571409844885
COAD	SRSF7	ENSG00000115875	ENST00000313117	p.R180G|p.R210Q|p.S187L|p.R162Q|p.G186R	180|210|187|162|186	160-212	5	9	53	238	2.49475890985325	0.00544561969932977	0.0186220301042377
COAD	INPP5D	ENSG00000168918	ENST00000359570	p.D933N|p.L915P|p.P940L	933|915|940	888-946	3	15	59	1177	3.98983050847458	0.00551688546799955	0.0187629224658713
COAD	PLXNB1	ENSG00000164050	ENST00000358536	p.L818M|p.A860T|p.P794S|p.P802H	818|860|794|802	768-873	4	24	106	2135	3.35691823899371	0.00580032640979777	0.0192974875535209
COAD	GOLGA3	ENSG00000090615	ENST00000204726	p.A4V|p.G10D|p.S21L	4|10|21	1-56	3	20	56	1498	4.0125	0.00584982359855335	0.0193846588183921
COAD	CC2D1B	ENSG00000154222	ENST00000371586	p.G161R|p.H175R|p.G161V	161|175|161	138-215	3	9	78	858	3.66666666666667	0.00591518253489531	0.0195666086589359
COAD	SIGLEC8	ENSG00000105366	ENST00000321424	p.H490Q|p.S471L|p.E482D	490|471|482	468-491	3	16	24	499	3.8984375	0.00610937658589084	0.0199668339112817
COAD	SPTY2D1	ENSG00000179119	ENST00000336349	p.A276T|p.G385V|p.R210Q|p.R399C|p.G293S|p.R287W|p.H250Y	276|385|210|399|293|287|250	202-418	7	11	217	685	2.00879765395894	0.00624168234392886	0.0201830565948546
COAD	MAP4	ENSG00000047849	ENST00000360240	p.K634R|p.E650K|p.D591Y	634|650|591	587-656	3	13	70	1152	3.7978021978022	0.00624962663438244	0.0201858356708636
COAD	ANK2	ENSG00000145362	ENST00000357077	p.T2059M|p.I2092M|p.R2069C	2059|2092|2069	2050-2095	3	63	46	3957	4.09627329192547	0.00630944600337902	0.0202664010242044
COAD	CLIP2	ENSG00000106665	ENST00000223398	p.R12H|p.S24Y|p.G11S	12|24|11	1-45	3	18	45	1046	3.87407407407407	0.00645142554811984	0.0205145874912882
COAD	DLGAP4	ENSG00000080845	ENST00000373913	p.D613A|p.I574V|p.L590M	613|574|590	571-631	3	13	61	989	3.74148802017654	0.00658954199596917	0.020734907566308
COAD	HOXD4	ENSG00000170166	ENST00000306324	p.A41T|p.A41S|p.G27S|p.E31K|p.G40S	41|41|27|31|40	20-78	5	9	59	255	2.40112994350282	0.00666557618437913	0.0208864016923913
COAD	RBMXL3	ENSG00000175718	ENST00000424776	p.S839I|p.S825C|p.E820G|p.G832D	839|825|820|832	813-867	4	24	55	1067	3.23333333333333	0.00678620018062503	0.0211581403633226
COAD	GLI4	ENSG00000250571	ENST00000340042	p.S21A|p.P14L|p.P22L	21|14|22	1-76	3	5	76	376	2.96842105263158	0.00699634726514886	0.0215797548058895
COAD	EPB41L1	ENSG00000088367	ENST00000338074	p.E634K|p.A632T|p.T609M	634|632|609	590-640	3	14	51	881	3.70168067226891	0.00702831399881765	0.0216338033444905
COAD	ERICH1	ENSG00000104714	ENST00000262109	p.P258L|p.R284Q|p.D236N|p.G262R	258|284|236|262	233-287	4	11	55	443	2.92892561983471	0.00711873300892163	0.0218105225494449
COAD	HRG	ENSG00000113905	ENST00000232003	p.F477L|p.S457T|p.K466Q	477|457|466	449-479	3	14	31	525	3.62903225806452	0.00753606550208152	0.0225874921645731
COAD	LRRC7	ENSG00000033122	ENST00000035383	p.V706M|p.T711A|p.R743W	706|711|743	704-747	3	28	44	1537	3.7426948051948	0.00793782563026335	0.0233764750865286
COAD	FBF1	ENSG00000188878	ENST00000319129	p.T508A|p.G446D|p.A441T	508|446|441	399-510	3	9	112	1133	3.37202380952381	0.00799438773505357	0.0234876303443767
COAD	MICALCL	ENSG00000133808	ENST00000256186	p.D101Y|p.L103P|p.R68Q	101|103|68	65-125	3	10	61	695	3.41803278688525	0.00808113219347451	0.0236088014886618
COAD	MAP3K12	ENSG00000139625	ENST00000547035	p.L627V|p.P624H|p.R637H	627|624|637	612-665	3	14	54	892	3.53968253968254	0.00822477734437721	0.0238156249202718
COAD	KCNQ2	ENSG00000075043	ENST00000359125	p.G423W|p.R442H|p.L425M	423|442|425	422-452	3	23	31	872	3.66900420757363	0.00822686896364577	0.0238156249202718
COAD	MUC16	ENSG00000181143	ENST00000397910	p.A6123D|p.A6111E|p.D6103N	6123|6111|6103	6077-6124	3	238	48	14507	3.80961134453782	0.00847268615013164	0.0242090601214559
COAD	NRXN2	ENSG00000110076	ENST00000265459	p.P1547S|p.A1546T|p.A1562V	1547|1546|1562	1539-1588	3	28	50	1712	3.66857142857143	0.00850423243924991	0.0242470127574055
COAD	RIMS1	ENSG00000079841	ENST00000521978	p.R292C|p.A298V|p.V293M	292|298|293	275-305	3	44	31	1692	3.72140762463343	0.00853753175477612	0.0243016249758717
COAD	SDC3	ENSG00000162512	ENST00000339394	p.S84L|p.S91L|p.A106V	84|91|106	73-133	3	7	61	442	3.10538641686183	0.00895601505203869	0.0250267151957902
COAD	MYLK2	ENSG00000101306	ENST00000375994	p.P45L|p.K109N|p.K52N|p.P98S	45|109|52|98	44-183	4	7	140	596	2.43265306122449	0.00973072896656602	0.0262606952182389
DLBC	IGLL5	ENSG00000254709	ENST00000526893	p.L26Q|p.L28V|p.L38R|p.L29V|p.A32V|p.L27V|p.A32S	26|28|38|29|32|27|32	23-40	7	26	18	214	3.2008547008547	0.000979400532502339	0.00696555611387466
ESCA	REV3L	ENSG00000009413	ENST00000358835	p.R1537I|p.S1525C|p.G1521C	1537|1525|1521	1520-1539	3	10	20	3130	46.95	3.39480417554938e-07	4.38339456391195e-05
ESCA	POU4F3	ENSG00000091010	ENST00000230732	p.A62V|p.R56C|p.G47E	62|56|47	46-65	3	4	20	338	12.675	1.22589473984247e-05	0.000566711463375325
ESCA	PEG3	ENSG00000198300	ENST00000326441	p.E1398D|p.A1395S|p.T1526P|p.E1405D|p.D1426Y|p.V1413A|p.E1412D	1398|1395|1526|1405|1426|1413|1412	1364-1545	7	13	182	1588	4.69822485207101	2.2425388649383e-05	0.000789883180100878
ESCA	CLEC16A	ENSG00000038532	ENST00000409790	p.S980F|p.A969V|p.P985H	980|969|985	967-1050	3	4	84	1053	9.40178571428572	4.04952103760792e-05	0.00112739267846267
ESCA	RP1L1	ENSG00000183638	ENST00000382483	p.E2128K|p.A2214T|p.E1847Q|p.E2068D|p.E2219G|p.E1833K|p.E2061D	2128|2214|1847|2068|2219|1833|2061	1720-2273	7	9	554	2400	3.36943441636582	5.76629221431535e-05	0.00139753276352776
ESCA	SRRM2	ENSG00000167978	ENST00000301740	p.S615F|p.S617C|p.W522C	615|617|522	443-728	3	7	286	2752	4.12387612387612	0.00314990339912957	0.013312430336389
ESCA	SPATA33	ENSG00000167523	ENST00000301031	p.G18E|p.Y21H|p.T20I	18|21|20	1-35	3	4	35	139	2.97857142857143	0.00401987895876244	0.0152121644882122
ESCA	DIDO1	ENSG00000101191	ENST00000266070	p.P1957L|p.G1990C|p.E1862K	1957|1990|1862	1850-2034	3	9	185	2240	4.03603603603604	0.0041740003396159	0.0155624511926536
GBM	MORF4L2	ENSG00000123562	ENST00000423833	p.L55I|p.P24T|p.R62H	55|24|62	14-76	3	3	63	288	4.57142857142857	0	0
GBM	TLN1	ENSG00000137076	ENST00000314888	p.P1204L|p.P1204S|p.R1198H	1204|1204|1198	1191-1204	3	12	14	2541	45.375	4.40312299287982e-07	5.33592624727126e-05
GBM	CCDC88C	ENSG00000015133	ENST00000389857	p.A1446E|p.P1450L|p.A1446T	1446|1450|1446	1430-1454	3	8	25	2028	30.42	1.55374623589388e-06	0.000150418764190136
GBM	TNFRSF8	ENSG00000120949	ENST00000263932	p.P193S|p.R199H|p.S206T	193|199|206	191-209	3	5	19	595	18.7894736842105	5.06614703899011e-06	0.000352482806685474
GBM	DAXX	ENSG00000204209	ENST00000374542	p.C664F|p.P667L|p.K658N	664|667|658	658-682	3	5	25	740	17.76	6.33729518773052e-06	0.000400351425360274
GBM	RAD21	ENSG00000164754	ENST00000297338	p.G223E|p.G252E|p.G221R	223|252|221	220-261	3	4	42	631	11.2678571428571	1.96281661066777e-05	0.000735286541771623
GBM	SHROOM3	ENSG00000138771	ENST00000296043	p.P710T|p.A709T|p.R718W	710|709|718	706-738	3	11	33	1996	16.495867768595	2.24656319083305e-05	0.000789883180100878
GBM	ATRX	ENSG00000085224	ENST00000373344	p.R840I|p.S827R|p.M828L	840|827|828	820-842	3	21	23	2492	15.4782608695652	3.83005477917475e-05	0.00111175504811007
GBM	RGAG4	ENSG00000242732	ENST00000545866	p.R546H|p.R546C|p.R564C	546|546|564	545-569	3	7	25	569	9.75428571428571	0.00011717405915368	0.00210941473317767
GBM	ZNF831	ENSG00000124203	ENST00000371030	p.R1538I|p.A1539T|p.S1556L	1538|1539|1556	1537-1575	3	12	39	1677	10.75	0.000124642713665746	0.0021955755745352
GBM	BCL11A	ENSG00000119866	ENST00000335712	p.A542T|p.Q556H|p.A532T	542|556|532	530-568	3	7	39	835	9.17582417582418	0.000148609700880931	0.00238840367719389
GBM	HRNR	ENSG00000197915	ENST00000368801	p.G414S|p.S282T|p.S245T|p.H309Y|p.G226S|p.S316L	414|282|245|309|226|316	224-436	6	18	213	2850	4.46009389671362	0.00019784800415823	0.00284392265478116
GBM	SRRM2	ENSG00000167978	ENST00000301740	p.R758Q|p.R777H|p.S737F	758|777|737	730-791	3	16	62	2752	8.32258064516129	0.000377282299609316	0.00405375486624701
GBM	BAHD1	ENSG00000140320	ENST00000416165	p.P295A|p.V293I|p.M318T	295|293|318	249-325	3	5	77	780	6.07792207792208	0.00043734706386811	0.00440227441036059
GBM	MUC16	ENSG00000181143	ENST00000397910	p.R11724S|p.A11752T|p.V11743M	11724|11752|11743	11702-11762	3	93	61	14507	7.67160232681121	0.000677541010475347	0.00566672722277236
GBM	OSBPL8	ENSG00000091039	ENST00000261183	p.L16I|p.S14L|p.T54M	16|14|54	1-76	3	6	76	889	5.84868421052632	0.00069550943743768	0.00571753038086804
GBM	EGR2	ENSG00000122877	ENST00000242480	p.A308T|p.A307T|p.A309T	308|307|309	298-322	3	9	25	476	6.34666666666667	0.000774182766197784	0.00602687602500541
GBM	ARHGAP30	ENSG00000186517	ENST00000368013	p.E369K|p.E366G|p.R323W	369|366|323	321-369	3	11	49	1101	6.12801484230056	0.00100568375085541	0.00707189259169593
GBM	XIRP1	ENSG00000168334	ENST00000340369	p.N1413K|p.Q1414E|p.R1233H|p.R1495W|p.P1435S	1413|1414|1233|1495|1435	1196-1508	5	9	313	1843	3.27121050763223	0.00125955758031848	0.00797794803508787
GBM	RIMS2	ENSG00000176406	ENST00000406091	p.R1013I|p.G982E|p.R1039Q|p.R1003H	1013|982|1039|1003	979-1042	4	19	64	1349	4.4375	0.00159609976251085	0.00907607526305524
GBM	HCN1	ENSG00000164588	ENST00000303230	p.R715P|p.A724T|p.A702T	715|724|702	691-734	3	12	44	890	5.05681818181818	0.00214548742109932	0.0108061096509177
GBM	COL4A4	ENSG00000081052	ENST00000396625	p.G645R|p.E640K|p.G633E	645|640|633	604-742	3	9	139	1690	4.05275779376499	0.00411145580305083	0.0154356867397183
GBM	YY2	ENSG00000230797	ENST00000429584	p.A127V|p.G89S|p.E114K	127|89|114	78-129	3	6	52	372	3.57692307692308	0.00452078489569629	0.0165086908905012
GBM	FLG	ENSG00000143631	ENST00000368799	p.P3902H|p.L3934F|p.G3948C	3902|3934|3948	3900-3948	3	59	49	4061	4.21411276374957	0.00569302947866979	0.019123029027685
GBM	SATL1	ENSG00000184788	ENST00000509231	p.R302S|p.P196T|p.G325V|p.R326M	302|196|325|326	119-349	4	5	231	632	2.18874458874459	0.00652340749177105	0.0206398608525281
HNSC	RAPH1	ENSG00000173166	ENST00000319170	p.V567A|p.S604L|p.R600Q	567|604|600	566-622	3	3	57	1250	21.9298245614035	0	0
HNSC	SMARCAL1	ENSG00000138375	ENST00000357276	p.Q34H|p.A20S|p.R35K	34|20|35	17-35	3	5	19	954	30.1263157894737	7.74133061431925e-07	8.78406438949043e-05
HNSC	AFTPH	ENSG00000119844	ENST00000238855	p.N485S|p.H467Y|p.D483Y	485|467|483	466-495	3	4	30	936	23.4	1.05531381611179e-06	0.000109767294011961
HNSC	ZSCAN18	ENSG00000121413	ENST00000600404	p.A347D|p.A351V|p.P358S|p.A354T	347|351|358|354	340-377	4	6	38	566	9.92982456140351	7.72650186875445e-06	0.000425096441318239
HNSC	PLEKHG1	ENSG00000120278	ENST00000367328	p.G647A|p.V660D|p.R676L|p.E651Q	647|660|676|651	644-676	4	13	33	1385	12.9137529137529	8.42099923459294e-06	0.000447014220031992
HNSC	MUC16	ENSG00000181143	ENST00000397910	p.T3859K|p.R3852G|p.Q3851L	3859|3852|3851	3848-3864	3	116	17	14507	22.0694726166329	1.21588258499283e-05	0.000566693303927765
HNSC	TMEM131	ENSG00000075568	ENST00000186436	p.A1327T|p.E1319Q|p.K1383R	1327|1319|1383	1318-1392	3	5	75	1883	15.064	1.21828844882321e-05	0.000566693303927765
HNSC	USP17L2	ENSG00000223443	ENST00000333796	p.L526V|p.H521Q|p.A525S	526|521|525	520-530	3	9	11	530	16.0606060606061	2.15046443748923e-05	0.000774270585209464
HNSC	COL28A1	ENSG00000215018	ENST00000399429	p.G404R|p.E394Q|p.G409E	404|394|409	394-415	3	10	22	1125	15.3409090909091	2.7943498516203e-05	0.00090592580254478
HNSC	FGF23	ENSG00000118972	ENST00000237837	p.M199I|p.P203T|p.C206F|p.R198W	199|203|206|198	190-211	4	6	22	251	7.60606060606061	2.87711017890047e-05	0.000924750134325563
HNSC	CLOCK	ENSG00000134852	ENST00000309964	p.R477G|p.G521V|p.R476T	477|521|476	465-527	3	4	63	846	10.0714285714286	3.07525225522465e-05	0.000963621930517883
HNSC	EFCAB5	ENSG00000176927	ENST00000394835	p.Q636P|p.R609C|p.Q616K	636|609|616	606-649	3	8	44	1503	12.8096590909091	4.67699695232415e-05	0.00123560272648037
HNSC	SHANK2	ENSG00000162105	ENST00000338508	p.D1572N|p.E1571K|p.D1574N	1572|1571|1574	1556-1578	3	17	23	1850	14.1943734015345	4.99471527016793e-05	0.00127663558560709
HNSC	MEPE	ENSG00000152595	ENST00000424957	p.P375H|p.R357K|p.P375T	375|357|375	357-379	3	6	23	525	11.4130434782609	5.14518534973085e-05	0.00129738360552641
HNSC	CPSF7	ENSG00000149532	ENST00000340437	p.I53L|p.I53M|p.E57K	53|53|57	43-59	3	8	17	514	11.3382352941176	7.52555409411215e-05	0.00164224800613541
HNSC	YLPM1	ENSG00000119596	ENST00000325680	p.Q645K|p.P703T|p.P652S|p.P650Q|p.P668A	645|703|652|650|668	638-777	5	13	140	2146	5.8956043956044	8.85633145305542e-05	0.00179256935816033
HNSC	CCDC85A	ENSG00000055813	ENST00000407595	p.P279S|p.P279L|p.R270L|p.H258N|p.C286F	279|279|270|258|286	248-294	5	11	47	553	5.34816247582205	0.000119452787116114	0.00214528039019803
HNSC	MAP1A	ENSG00000166963	ENST00000300231	p.L475I|p.D487G|p.R490H	475|487|490	459-493	3	21	35	2803	11.4408163265306	0.000122736949425439	0.00217299530554873
HNSC	COL1A2	ENSG00000164692	ENST00000297268	p.A260D|p.R222I|p.P288R|p.G292S|p.G289V|p.P281R|p.G244D	260|222|288|292|289|281|244	210-295	7	26	86	1366	4.27638640429338	0.000137726348880873	0.00231782612757047
HNSC	ZNF835	ENSG00000127903	ENST00000537055	p.E2G|p.L9H|p.L4I|p.G11S|p.A12S	2|9|4|11|12	1-22	5	21	22	537	5.81168831168831	0.000150530983527242	0.00238840367719389
HNSC	PRB3	ENSG00000197870	ENST00000381842	p.Q168E|p.G169E|p.G169R	168|169|169	166-178	3	8	13	309	8.91346153846154	0.000191291280542738	0.00278712140074818
HNSC	TACC3	ENSG00000013810	ENST00000313288	p.A310D|p.M327I|p.T305N	310|327|305	304-348	3	7	45	838	7.98095238095238	0.000255177744218793	0.00324557670046894
HNSC	DPPA4	ENSG00000121570	ENST00000335658	p.A117T|p.A125S|p.R120S	117|125|120	115-128	3	8	14	304	8.14285714285714	0.000271060047087324	0.00333876429710028
HNSC	PCLO	ENSG00000186472	ENST00000333891	p.S911N|p.R904C|p.S902L	911|904|902	899-917	3	85	19	5142	9.55170278637771	0.000297336095416489	0.00355376624613852
HNSC	NAV3	ENSG00000067798	ENST00000536525	p.G958C|p.S953R|p.S953N	958|953|953	951-969	3	41	19	2363	9.10012836970475	0.000333777153515458	0.0037661415839722
HNSC	SRCAP	ENSG00000080603	ENST00000262518	p.Q352E|p.Q317K|p.E327K	352|317|327	300-365	3	17	66	3230	8.63636363636364	0.000335184470142691	0.00377034303809026
HNSC	COL11A1	ENSG00000060718	ENST00000370096	p.D234N|p.E237D|p.S240G	234|237|240	231-241	3	54	11	1806	9.12121212121212	0.000341354237278102	0.00379391555944812
HNSC	SCRIB	ENSG00000180900	ENST00000356994	p.T568M|p.P478S|p.A575T|p.P539L	568|478|575|539	477-585	4	11	109	1655	5.52126772310259	0.000408631484432265	0.00426811881019977
HNSC	COL8A2	ENSG00000171812	ENST00000397799	p.P307S|p.A330P|p.P231S|p.G287W	307|330|231|287	197-344	4	5	148	703	3.8	0.00041355373916796	0.00430751592855195
HNSC	MED1	ENSG00000125686	ENST00000300651	p.E1569K|p.M1546V|p.S1558L	1569|1546|1558	1527-1581	3	12	55	1581	7.18636363636364	0.000579008195842334	0.00513158861380265
HNSC	NACA	ENSG00000196531	ENST00000550952	p.S520I|p.N517S|p.S538F	520|517|538	516-551	3	11	36	925	7.00757575757576	0.000607290269039051	0.00529786035142591
HNSC	ARID1B	ENSG00000049618	ENST00000346085	p.G1450S|p.E1388K|p.Q1437H	1450|1388|1437	1388-1479	3	11	92	2249	6.66699604743083	0.000732816520130242	0.00586723865584349
HNSC	DCAF6	ENSG00000143164	ENST00000367840	p.E638K|p.S679C|p.S678L	638|679|678	623-679	3	8	57	951	6.25657894736842	0.000742664396953474	0.00592312424790689
HNSC	MAP3K12	ENSG00000139625	ENST00000547035	p.D664N|p.R628H|p.L613I	664|628|613	612-665	3	8	54	892	6.19444444444444	0.000771363245861911	0.00601117518029121
HNSC	BRSK1	ENSG00000160469	ENST00000309383	p.R742Q|p.G685D|p.S721F	742|685|721	685-745	3	7	61	778	5.46604215456675	0.00108971871629715	0.00742575383653263
HNSC	ZBTB22	ENSG00000236104	ENST00000431845	p.P418L|p.P418T|p.S406F	418|418|406	406-434	3	11	29	634	5.96238244514107	0.00111422479802203	0.00750071276901289
HNSC	PPP1R9A	ENSG00000158528	ENST00000433360	p.L116F|p.F139I|p.I124V|p.E117D	116|139|124|117	104-150	4	24	47	1374	4.87234042553191	0.00115408880109125	0.00764864693041803
HNSC	MAGEE1	ENSG00000198934	ENST00000361470	p.S316L|p.G195R|p.P204L|p.P160L|p.P333L	316|195|204|160|333	151-347	5	8	197	957	3.03616751269036	0.00144638825047771	0.00865867434678463
HNSC	RSRC1	ENSG00000174891	ENST00000295930	p.H160Y|p.G165V|p.K184Q	160|165|184	157-201	3	5	45	334	4.45333333333333	0.00146995482954737	0.00872510354767625
HNSC	MTUS2	ENSG00000132938	ENST00000431530	p.G221V|p.R183K|p.P220H|p.R189T	221|183|220|189	169-252	4	15	84	1379	4.37777777777778	0.0015015025847902	0.00880409793820497
HNSC	SOBP	ENSG00000112320	ENST00000317357	p.E793K|p.A764E|p.A764V	793|764|764	756-800	3	11	45	873	5.29090909090909	0.00173779705116051	0.00956232305750803
HNSC	SHROOM4	ENSG00000158352	ENST00000376020	p.R409G|p.T406R|p.P463L|p.P463T	409|406|463|463	355-465	4	13	111	1493	4.13860013860014	0.00175887816052489	0.00961899170277535
HNSC	LPPR4	ENSG00000117600	ENST00000370185	p.R458Q|p.S441F|p.S441Y	458|441|441	430-466	3	12	37	763	5.15540540540541	0.00199840825375674	0.0104058596904084
HNSC	TMEM200A	ENSG00000164484	ENST00000392429	p.A377P|p.Q371E|p.A364G	377|371|364	357-378	3	13	22	491	5.15034965034965	0.0020792586690348	0.0106290567729704
HNSC	OCEL1	ENSG00000099330	ENST00000215061	p.Q19H|p.S16W|p.A37V	19|16|37	1-59	3	4	59	264	3.35593220338983	0.00249455072293236	0.0117273636936852
HNSC	HRNR	ENSG00000197915	ENST00000368801	p.S723F|p.Q697H|p.G676S	723|697|676	661-736	3	23	76	2850	4.89130434782609	0.0029828662437088	0.0129200030648555
HNSC	ZSWIM8	ENSG00000214655	ENST00000398706	p.G571E|p.P713H|p.S593R	571|713|593	549-740	3	7	192	1842	4.11160714285714	0.00318510374083936	0.0134226846026747
HNSC	NCOR2	ENSG00000196498	ENST00000405201	p.S708L|p.H725R|p.A695V	708|725|695	688-778	3	18	91	2514	4.6043956043956	0.00349349942654087	0.0140584724370578
HNSC	SHANK2	ENSG00000162105	ENST00000338508	p.E1153K|p.M1228I|p.P1154T	1153|1228|1154	1152-1229	3	17	78	1850	4.18552036199095	0.00483411503206788	0.0172229721575435
HNSC	HECW2	ENSG00000138411	ENST00000260983	p.G550S|p.C436F|p.S450I|p.D528G	550|436|450|528	434-550	4	16	117	1572	3.35897435897436	0.00496780922333939	0.0175655917250183
HNSC	PCLO	ENSG00000186472	ENST00000333891	p.P1378L|p.G1364E|p.T1383N	1378|1364|1383	1357-1398	3	85	42	5142	4.32100840336134	0.00533160860262971	0.0183588604159877
HNSC	USP6NL	ENSG00000148429	ENST00000277575	p.V542M|p.P539L|p.S511L	542|539|511	456-558	3	7	103	845	3.51595006934813	0.00568785622635504	0.0191186513820345
HNSC	HRNR	ENSG00000197915	ENST00000368801	p.G914S|p.P904A|p.S979L|p.G961S	914|904|979|961	855-1003	4	23	149	2850	3.32652465713452	0.00595101295965361	0.0196677564231447
HNSC	HIST1H1T	ENSG00000187475	ENST00000338379	p.T149N|p.V164L|p.A187V	149|164|187	148-207	3	4	60	207	2.5875	0.00705868204435844	0.0217094331951541
HNSC	APBA3	ENSG00000011132	ENST00000316757	p.G43C|p.R109L|p.P80S	43|109|80	1-123	3	5	123	575	2.80487804878049	0.00867771264326767	0.0244565944505871
KIRC	CDYL	ENSG00000153046	ENST00000397588	p.G215D|p.A220D|p.A220P|p.S233P	215|220|220|233	203-240	4	4	38	544	14.3157894736842	0	0
KIRC	MAP1S	ENSG00000130479	ENST00000324096	p.L866P|p.R868P|p.A853E	866|868|853	768-902	3	4	135	1059	5.88333333333333	0.000264089560335856	0.00328532677301532
KIRP	PCF11	ENSG00000165494	ENST00000298281	p.S590N|p.S590R|p.K592E|p.S590G|p.R596G	590|590|592|590|596	588-601	5	13	14	1555	42.7197802197802	8.65691962559367e-10	1.58126027014807e-07
KIRP	ZBTB7B	ENSG00000160685	ENST00000417934	p.Y307N|p.E308D|p.G329W	307|308|329	301-333	3	4	33	573	13.0227272727273	1.10011293639189e-05	0.000531531985847669
KIRP	PSD	ENSG00000059915	ENST00000020673	p.A459T|p.P463H|p.E483D	459|463|483	457-529	3	6	73	1024	7.01369863013699	0.000344543182279389	0.00381698800605081
LGG	ABR	ENSG00000159842	ENST00000302538	p.P58A|p.M56I|p.M56L	58|56|56	46-63	3	3	18	859	47.7222222222222	0	0
LGG	SEMA6D	ENSG00000137872	ENST00000316364	p.P818S|p.T839M|p.V953I|p.D874G	818|839|953|874	818-1048	4	4	231	1073	4.64502164502164	0	0
LGG	ZMIZ1	ENSG00000108175	ENST00000334512	p.A289T|p.A287T|p.A301T	289|287|301	275-320	3	5	46	1067	13.9173913043478	1.66763414772841e-05	0.000664303836826493
LGG	CIC	ENSG00000079432	ENST00000575354	p.R1515C|p.R1512L|p.R1512S|p.R1512H|p.R1515H	1515|1512|1512|1512|1515	1491-1522	5	38	32	1608	6.61184210526316	9.91959822899124e-05	0.00189509875349274
LGG	ZBTB20	ENSG00000181722	ENST00000474710	p.S245W|p.Y244C|p.S245L	245|244|245	239-254	3	13	16	741	10.6875	0.000132925521369454	0.00226927470049124
LGG	GJA1	ENSG00000152661	ENST00000282561	p.Q342R|p.V359L|p.A332T	342|359|332	323-365	3	5	43	382	5.33023255813954	0.000730477393084294	0.00585711477174334
LGG	GLIS3	ENSG00000107249	ENST00000381971	p.L91F|p.V74M|p.R78S	91|74|78	46-119	3	7	74	930	5.38610038610039	0.00115244866683961	0.00764864693041803
LIHC	KNG1	ENSG00000113889	ENST00000265023	p.I576V|p.I591N|p.G597S	576|591|597	548-605	3	3	58	644	11.1034482758621	0	0
LIHC	CTNNB1	ENSG00000168036	ENST00000349496	p.S33C|p.G34R|p.S33P|p.S33F|p.D32V|p.D32N|p.I35S|p.D32G|p.G34R|p.D32Y|p.S37Y|p.G34V|p.G34E|p.H36P|p.S37F|p.S37C|p.S33Y|p.S33A|p.S37A	33|34|33|33|32|32|35|32|34|32|37|34|34|36|37|37|33|33|37	22-38	19	36	17	781	24.2467320261438	0	0
LIHC	TSHZ3	ENSG00000121297	ENST00000240587	p.S647R|p.S660G|p.R665H	647|660|665	645-666	3	5	22	1081	29.4818181818182	8.43779391246358e-07	9.29274097212349e-05
LIHC	MUC4	ENSG00000145113	ENST00000463781	p.T3499S|p.T3502N|p.H3485Q|p.S3496T	3499|3502|3485|3496	3485-3561	4	17	77	5412	16.5378151260504	3.12733746588023e-06	0.000247073677494364
LIHC	OLFML2A	ENSG00000185585	ENST00000373580	p.A286S|p.Q285H|p.Q299K	286|285|299	280-299	3	5	20	652	19.56	4.31826334656993e-06	0.000320192813885764
LIHC	COL4A4	ENSG00000081052	ENST00000396625	p.P839L|p.P779Q|p.L775I|p.G870V	839|779|775|870	750-902	4	7	153	1690	6.31185807656396	0.000109192342467535	0.0020191146981219
LIHC	FLG	ENSG00000143631	ENST00000368799	p.S1777C|p.V1833E|p.D1811Y|p.P1784H|p.Q1790K	1777|1833|1811|1784|1790	1757-1869	5	32	113	4061	5.61532079646018	0.000225495036570544	0.00303515953225613
LIHC	POTEH	ENSG00000198062	ENST00000343518	p.G473D|p.G465E|p.G460R	473|465|460	454-489	3	7	36	545	6.48809523809524	0.000566403796273152	0.0050739210888632
LIHC	TACC2	ENSG00000138162	ENST00000369005	p.T757M|p.P724L|p.G646W	757|724|646	587-758	3	8	172	2948	6.42732558139535	0.000670388520783716	0.00565365350722464
LIHC	FLG2	ENSG00000143520	ENST00000388718	p.S717P|p.G896D|p.G819S|p.F820L|p.G980A	717|896|819|820|980	628-1092	5	8	465	2391	3.21370967741935	0.00105285018667356	0.00729398246808353
LIHC	PCLO	ENSG00000186472	ENST00000333891	p.S799C|p.V846D|p.V849I	799|846|849	794-852	3	47	59	5142	5.5629282365669	0.00208649840474107	0.0106515245760776
LUAD	SOX1	ENSG00000182968	ENST00000330949	p.A18D|p.S12L|p.Q17H	18|12|17	1-26	3	3	26	391	15.0384615384615	0	0
LUAD	BAG3	ENSG00000151929	ENST00000369085	p.R276L|p.G204W|p.R203W	276|204|203	173-314	3	3	142	575	4.04929577464789	0	0
LUAD	DBNL	ENSG00000136279	ENST00000468694	p.V264L|p.G253R|p.E261Q	264|253|261	253-284	3	3	32	439	13.71875	0	0
LUAD	PCDH15	ENSG00000150275	ENST00000395445	p.G1482V|p.E1484D|p.G1487C	1482|1484|1487	1482-1491	3	4	10	1785	133.875	9.85024728450412e-10	1.75639290270598e-07
LUAD	KMT2C	ENSG00000055609	ENST00000262189	p.M812I|p.T831S|p.P813A|p.G824V|p.I830V|p.A803S|p.M796L|p.P821L	812|831|813|824|830|803|796|821	796-833	8	74	38	4911	13.9715504978663	6.98497037987522e-09	1.18887370852013e-06
LUAD	CTNNB1	ENSG00000168036	ENST00000349496	p.S33T|p.G34V|p.S37F|p.S37C|p.S33Y|p.S33F	33|34|37|37|33|33	22-38	6	16	17	781	17.2279411764706	2.2281422928927e-08	3.55033141095179e-06
LUAD	ESYT3	ENSG00000158220	ENST00000389567	p.S684R|p.K683R|p.S684R|p.K683N	684|683|684|683	671-694	4	6	24	886	24.6111111111111	8.55308955882705e-08	1.28108175412112e-05
LUAD	EIF4G3	ENSG00000075151	ENST00000602326	p.G699D|p.L703F|p.G699V	699|703|699	699-706	3	15	8	1591	39.775	8.34780603309326e-07	9.29274097212349e-05
LUAD	SGIP1	ENSG00000118473	ENST00000371037	p.L500F|p.S516I|p.A501G|p.I497T|p.T506P|p.A503D|p.A503G	500|516|501|497|506|503|503	495-517	7	32	23	828	7.875	2.05080539350533e-06	0.000185041946891101
LUAD	PCLO	ENSG00000186472	ENST00000333891	p.A4378S|p.R4389S|p.G4379V|p.V4367F|p.M4371L|p.R4389M|p.A4377T	4378|4389|4379|4367|4371|4389|4377	4366-4401	7	123	36	5142	8.12872628726287	2.90945689396249e-06	0.000244819355942529
LUAD	ZNF236	ENSG00000130856	ENST00000253159	p.A1565T|p.D1573H|p.T1568M	1565|1573|1568	1565-1574	3	19	10	1845	29.1315789473684	3.13419673680926e-06	0.000247073677494364
LUAD	IRX3	ENSG00000177508	ENST00000329734	p.G242D|p.D277N|p.G234W|p.A271S|p.G235W	242|277|234|271|235	225-290	5	6	66	501	6.32575757575758	5.22681655579227e-06	0.000355099683567538
LUAD	SOX11	ENSG00000176887	ENST00000322002	p.Q238K|p.L237Q|p.Q238H	238|237|238	231-241	3	6	11	441	20.0454545454545	5.57708790438483e-06	0.000366375537859105
LUAD	PPP1R3A	ENSG00000154415	ENST00000284601	p.G254V|p.G254C|p.K253I|p.V258L	254|254|253|258	253-258	4	49	6	1122	15.265306122449	6.85501361652463e-06	0.000407438071223436
LUAD	ZFYVE9	ENSG00000157077	ENST00000287727	p.C453Y|p.L447I|p.C439F	453|447|439	439-454	3	12	16	1425	22.265625	7.32012000903559e-06	0.000418476173646317
LUAD	FGD1	ENSG00000102302	ENST00000375135	p.R153Q|p.P150T|p.R153W	153|150|153	148-157	3	13	10	961	22.1769230769231	7.77650052885548e-06	0.000425096441318239
LUAD	NOTCH2	ENSG00000134250	ENST00000256646	p.M2183V|p.G2174R|p.L2184F	2183|2174|2184	2170-2185	3	20	16	2471	23.165625	7.83886916422283e-06	0.00042540066065844
LUAD	IGSF10	ENSG00000152580	ENST00000282466	p.R1012S|p.R1009P|p.G1011V	1012|1009|1011	1002-1012	3	31	11	2623	23.0762463343108	8.88938575216436e-06	0.00045912144757213
LUAD	HDAC4	ENSG00000068024	ENST00000345617	p.V556L|p.D537V|p.R543Q|p.Q547H|p.Q557H	556|537|543|547|557	529-560	5	18	32	1084	9.40972222222222	9.04148133951121e-06	0.000463778450353421
LUAD	KIF4A	ENSG00000090889	ENST00000374403	p.S1225Y|p.N1217H|p.S1225F	1225|1217|1225	1214-1225	3	16	12	1232	19.25	1.49162349021292e-05	0.000635649227223999
LUAD	PHACTR3	ENSG00000087495	ENST00000371015	p.Q380L|p.K373N|p.Q380K|p.D375H	380|373|380|375	367-380	4	14	14	559	11.4081632653061	1.6323413884578e-05	0.000663873974943293
LUAD	RIMS2	ENSG00000176406	ENST00000406091	p.I961M|p.P955H|p.R965I|p.P955T|p.P955S|p.G962R	961|955|965|955|955|962	953-968	6	69	16	1349	7.33152173913043	1.87206261121897e-05	0.000730201921636399
LUAD	PCDH1	ENSG00000156453	ENST00000287008	p.G1080C|p.R1078L|p.L1082P	1080|1078|1082	1076-1090	3	14	15	1237	17.6714285714286	1.96364412277106e-05	0.000735286541771623
LUAD	LSP1	ENSG00000130592	ENST00000381775	p.Q280H|p.A288P|p.G249V|p.L263M|p.P248H|p.G272W	280|288|249|263|248|272	245-290	6	11	46	467	5.53754940711462	2.07204406420525e-05	0.000764482469898215
LUAD	KIAA1211L	ENSG00000196872	ENST00000397899	p.D839Y|p.G836V|p.A796V	839|836|796	796-839	3	5	44	962	13.1181818181818	2.10810081040513e-05	0.000766386746073982
LUAD	PRDM4	ENSG00000110851	ENST00000228437	p.V240M|p.D247V|p.G253V	240|247|253	235-257	3	7	23	801	14.9254658385093	2.2192251462827e-05	0.000789883180100878
LUAD	DDX26B	ENSG00000165359	ENST00000370752	p.A170S|p.R167W|p.A170T	170|167|170	166-175	3	15	10	861	17.22	2.24188220978583e-05	0.000789883180100878
LUAD	ALPK2	ENSG00000198796	ENST00000361673	p.D1152Y|p.Q1144K|p.A1162D|p.P1158L	1152|1144|1162|1158	1142-1163	4	34	22	2170	11.6042780748663	2.33223945701466e-05	0.000804891303851741
LUAD	LMX1B	ENSG00000136944	ENST00000355497	p.S406C|p.S398F|p.F404V	406|398|404	397-406	3	8	10	406	15.225	2.37939229497108e-05	0.000809966768047201
LUAD	ARAF	ENSG00000078061	ENST00000377045	p.D242Y|p.S214C|p.S214F|p.S214T	242|214|214|214	193-247	4	6	55	606	7.34545454545454	3.41543649706733e-05	0.00104093607840985
LUAD	ZCCHC11	ENSG00000134744	ENST00000257177	p.Q1390L|p.R1393L|p.R1393C	1390|1393|1393	1384-1406	3	14	23	1645	15.3260869565217	3.41928528894142e-05	0.00104093607840985
LUAD	DCTN1	ENSG00000204843	ENST00000361874	p.Q1154L|p.Q1154H|p.K1151E	1154|1154|1151	1147-1162	3	16	16	1278	14.9765625	3.96361057393158e-05	0.00112389598600566
LUAD	CRNN	ENSG00000143536	ENST00000271835	p.A404S|p.E394G|p.G407W|p.A408E|p.G401E	404|394|407|408|401	382-409	5	13	28	495	6.79945054945055	3.97415909922927e-05	0.00112389598600566
LUAD	MED13L	ENSG00000123066	ENST00000281928	p.H373Y|p.W381C|p.W381S	373|381|381	371-389	3	24	19	2210	14.5394736842105	5.05865482473e-05	0.00128858047559194
LUAD	ZNF292	ENSG00000188994	ENST00000369577	p.A2137S|p.Q2119H|p.Q2128E	2137|2119|2128	2108-2138	3	19	31	2723	13.8692699490662	5.67805127980048e-05	0.00138383201687815
LUAD	FAM107B	ENSG00000065809	ENST00000181796	p.V45L|p.G44A|p.S43F|p.A29T	45|44|43|29	19-62	4	5	44	306	5.56363636363636	6.14690144516983e-05	0.00145218122785101
LUAD	ZNF217	ENSG00000171940	ENST00000371471	p.G588V|p.G588C|p.A590T	588|588|590	577-595	3	13	19	1048	12.7287449392713	6.77504161596953e-05	0.00155162956152892
LUAD	KIF21B	ENSG00000116852	ENST00000422435	p.A519S|p.A522T|p.P530L|p.L517V	519|522|530|517	512-534	4	31	23	1637	9.18373071528752	6.85814528118556e-05	0.00155448817869439
LUAD	TRIOBP	ENSG00000100106	ENST00000406386	p.R2076L|p.G2086R|p.E2069Q	2076|2086|2069	2068-2086	3	28	19	2365	13.3364661654135	7.31002641355394e-05	0.00161966827843507
LUAD	HRG	ENSG00000113905	ENST00000232003	p.F263L|p.P262T|p.H258Y	263|262|258	258-267	3	13	10	525	12.1153846153846	8.1998737544664e-05	0.0017413393301815
LUAD	CTNND2	ENSG00000169862	ENST00000304623	p.A483V|p.Y491C|p.V512I|p.Q505H|p.P510S|p.P495Q|p.V512D|p.A489V	483|491|512|505|510|495|512|489	480-513	8	66	34	1225	4.36720142602496	8.65301323806911e-05	0.00179256935816033
LUAD	BRSK1	ENSG00000160469	ENST00000309383	p.G542S|p.R550S|p.R550M|p.G545V	542|550|550|545	541-568	4	14	28	778	7.93877551020408	9.19961250895884e-05	0.00181331519221813
LUAD	THOC2	ENSG00000125676	ENST00000245838	p.G1557S|p.G1557V|p.G1556C	1557|1557|1556	1542-1558	3	23	17	1593	12.2225063938619	9.76346067480538e-05	0.00188813848985726
LUAD	XIRP2	ENSG00000163092	ENST00000409195	p.L1694I|p.N1688K|p.L1695I|p.L1695F	1694|1688|1695|1695	1688-1696	4	179	9	3549	8.81191806331471	0.000105267299330691	0.00196931106753957
LUAD	PBXIP1	ENSG00000163346	ENST00000368463	p.E342D|p.A343T|p.G340V	342|343|340	338-355	3	11	18	731	11.0757575757576	0.000105585669783137	0.00196931106753957
LUAD	NFE2L2	ENSG00000116044	ENST00000397062	p.Q26R|p.W24R|p.D27H	26|24|27	17-27	3	15	11	605	11	0.000127029133638823	0.00221237484144452
LUAD	ADAMTS18	ENSG00000140873	ENST00000282849	p.G216V|p.G219V|p.P218H	216|219|218	211-219	3	35	9	1221	11.6285714285714	0.000128760389487725	0.0022209173928636
LUAD	FOXN3	ENSG00000053254	ENST00000345097	p.R281L|p.L287V|p.R285Q	281|287|285	279-314	3	5	36	490	8.16666666666667	0.000137116243271285	0.00231275573391589
LUAD	RASAL2	ENSG00000075391	ENST00000367649	p.T98I|p.V103L|p.T98S	98|103|98	92-106	3	23	15	1280	11.1304347826087	0.000139723815144821	0.00233587172832666
LUAD	C6orf118	ENSG00000112539	ENST00000230301	p.H115L|p.P120T|p.A108V|p.L109M|p.T116K	115|120|108|109|116	103-120	5	22	18	469	5.92171717171717	0.000140046255310278	0.00233587172832666
LUAD	RTL1	ENSG00000254656	ENST00000534062	p.M13I|p.G46V|p.A48D	13|46|48	1-54	3	8	54	1358	9.43055555555556	0.000153826603512819	0.00242018368425946
LUAD	PCF11	ENSG00000165494	ENST00000298281	p.G735A|p.P750L|p.D727H	735|750|727	726-756	3	15	31	1555	10.0322580645161	0.000180766450375902	0.00269239553246535
LUAD	SYCP2L	ENSG00000153157	ENST00000283141	p.P485T|p.Q482L|p.P486L	485|482|486	476-493	3	14	18	812	9.66666666666667	0.000202236380502874	0.00289588576211477
LUAD	ARID1A	ENSG00000117713	ENST00000324856	p.S1248L|p.Y1226C|p.S1225C	1248|1226|1225	1211-1251	3	17	41	2285	9.83500717360115	0.000204569125633602	0.00290212029025936
LUAD	DLGAP2	ENSG00000198010	ENST00000421627	p.V243L|p.G256R|p.Q252R|p.Q252K|p.C246S	243|256|252|252|246	233-257	5	34	25	975	5.73529411764706	0.000205994341939353	0.00290525730091114
LUAD	FAM120C	ENSG00000184083	ENST00000375180	p.R977Q|p.V965L|p.A969P	977|965|969	956-991	3	10	36	1096	9.13333333333333	0.000208448048808485	0.00291223318438993
LUAD	CEP170	ENSG00000143702	ENST00000366542	p.P171S|p.P171L|p.R172C	171|171|172	163-185	3	21	23	1584	9.83850931677019	0.000218290477695837	0.00298862410870955
LUAD	LRRC6	ENSG00000129295	ENST00000250173	p.V428L|p.D419Y|p.K422T|p.L416P	428|419|422|416	413-434	4	13	22	466	6.51748251748252	0.000219232653446033	0.00299604624390026
LUAD	FNDC1	ENSG00000164694	ENST00000297267	p.Q560K|p.R760W|p.P636H|p.A662T|p.A750P|p.P592T|p.R632L|p.R698W|p.D598Y|p.H658Q	560|760|636|662|750|592|632|698|598|658	559-786	10	28	228	1894	2.96679197994987	0.000229958448566769	0.00306980182052858
LUAD	EIF4B	ENSG00000063046	ENST00000262056	p.W484L|p.Q496E|p.E481Q	484|496|481	467-498	3	7	32	611	8.18303571428571	0.000231655048398283	0.00308694778906538
LUAD	GLI2	ENSG00000074047	ENST00000452319	p.H1316D|p.Q1370H|p.G1357V|p.A1364T|p.A1310S|p.A1364S	1316|1370|1357|1364|1310|1364	1294-1373	6	26	80	1586	4.575	0.00023321367554785	0.00309263046643805
LUAD	SGTA	ENSG00000104969	ENST00000221566	p.Q287R|p.P289Q|p.S297N	287|289|297	267-305	3	4	39	313	6.01923076923077	0.000241035537306256	0.00313388044945582
LUAD	DPF3	ENSG00000205683	ENST00000541685	p.T310M|p.A305D|p.A306T	310|305|306	305-315	3	11	11	357	8.85123966942149	0.00024990822479487	0.00321022760804251
LUAD	FOXN1	ENSG00000109101	ENST00000226247	p.S49L|p.T12M|p.F46V	49|12|46	1-56	3	5	56	648	6.94285714285714	0.000259602228270928	0.00326238268432172
LUAD	ADAMTS3	ENSG00000156140	ENST00000286657	p.I1106F|p.G1111S|p.G1110V	1106|1111|1110	1102-1118	3	24	17	1205	8.86029411764706	0.000335801683323034	0.00377034303809026
LUAD	NLRP13	ENSG00000173572	ENST00000342929	p.V202L|p.K199I|p.P198H|p.T191K	202|199|198|191	184-203	4	32	20	1043	6.51875	0.000338865564392776	0.0037820629086997
LUAD	BCL11A	ENSG00000119866	ENST00000335712	p.M339L|p.P353T|p.P338L|p.P338S	339|353|338|338	338-360	4	23	23	835	6.31379962192817	0.000352145900267331	0.00387746201242447
LUAD	MECP2	ENSG00000169057	ENST00000453960	p.I315M|p.A293S|p.G285V|p.V288L	315|293|285|288	284-316	4	11	33	498	5.48760330578512	0.000420428563221664	0.00432498559061407
LUAD	MYT1L	ENSG00000186487	ENST00000428368	p.H272N|p.S250I|p.V262L|p.D256N|p.A269S	272|250|262|256|269	247-277	5	38	31	1184	5.02546689303905	0.000432617394454882	0.00439087366522632
LUAD	KIAA2022	ENSG00000050030	ENST00000055682	p.G1240V|p.G1240C|p.G1242V|p.R1243C	1240|1240|1242|1243	1221-1245	4	39	25	1516	6.21948717948718	0.000440057253272341	0.00442277864547025
LUAD	REST	ENSG00000084093	ENST00000309042	p.P976L|p.L974F|p.A989P	976|974|989	955-1022	3	7	68	1097	6.91386554621849	0.000443770862330162	0.00444574447264778
LUAD	SLTM	ENSG00000137776	ENST00000380516	p.H232Y|p.T233S|p.H223R	232|233|223	195-273	3	6	79	1034	6.54430379746835	0.000450622229336783	0.00448529099035218
LUAD	PPARGC1B	ENSG00000155846	ENST00000309241	p.R683H|p.G690V|p.D693Y	683|690|693	683-710	3	14	28	1023	7.82908163265306	0.000450635688894252	0.00448529099035218
LUAD	INSM1	ENSG00000173404	ENST00000310227	p.G37V|p.R28S|p.G37R	37|28|37	1-39	3	6	39	510	6.53846153846154	0.000452182494020015	0.00448529099035218
LUAD	FLG	ENSG00000143631	ENST00000368799	p.Q776K|p.H775N|p.D781G|p.R782L|p.A768S|p.H765N	776|775|781|782|768|765	757-782	6	210	26	4061	4.46263736263736	0.000460379924521082	0.00451563634338271
LUAD	FAM65B	ENSG00000111913	ENST00000259698	p.D536E|p.E529Q|p.A514T	536|529|514	514-545	3	13	32	1068	7.70192307692308	0.000463646483673363	0.00452705152050823
LUAD	ZIC3	ENSG00000156925	ENST00000287538	p.H185N|p.R195C|p.H185Q	185|195|185	183-196	3	13	14	467	7.6978021978022	0.000464585594800448	0.00453031447846426
LUAD	NID2	ENSG00000087303	ENST00000216286	p.T365N|p.G376V|p.G375V|p.G372R	365|376|375|372	365-387	4	39	23	1375	6.13154960981048	0.000469376312649095	0.00455227240714429
LUAD	MNDA	ENSG00000163563	ENST00000368141	p.S167Y|p.D171Y|p.S165R|p.L175I	167|171|165|175	162-177	4	18	16	407	5.65277777777778	0.000523106557984265	0.00488040811757904
LUAD	GLI2	ENSG00000074047	ENST00000452319	p.R644T|p.G659W|p.L653M|p.S662T	644|659|653|662	633-674	4	26	42	1586	5.80952380952381	0.000537861455580546	0.00493403090315586
LUAD	IRF2BPL	ENSG00000119669	ENST00000238647	p.R675G|p.G643R|p.N676D	675|643|676	619-684	3	6	66	796	6.03030303030303	0.000618146366161865	0.00537415833521652
LUAD	TACC2	ENSG00000138162	ENST00000369005	p.D1453H|p.P1467S|p.L1452V	1453|1467|1452	1437-1470	3	34	34	2948	7.65051903114187	0.000622335613675862	0.00538805943447229
LUAD	MICAL3	ENSG00000243156	ENST00000441493	p.R1234S|p.Q1180K|p.L1202F|p.P1204H|p.D1211Y	1234|1180|1202|1204|1211	1153-1237	5	26	85	2002	4.52941176470588	0.000646329088803466	0.00551293684060268
LUAD	SUV420H1	ENSG00000110066	ENST00000304363	p.V678L|p.V663L|p.S676L	678|663|676	659-683	3	15	25	885	7.08	0.000676800562661839	0.00566672722277236
LUAD	POLQ	ENSG00000051341	ENST00000264233	p.S1036N|p.V1016F|p.R1044C	1036|1016|1044	1015-1045	3	34	31	2590	7.3719165085389	0.000714389432127427	0.00579794002286623
LUAD	HIVEP2	ENSG00000010818	ENST00000367603	p.G952V|p.K939N|p.R941C	952|939|941	916-952	3	28	37	2446	7.08301158301158	0.000801799612475174	0.00617722305940637
LUAD	MN1	ENSG00000169184	ENST00000302326	p.D1029V|p.W1010C|p.G1011V	1029|1010|1011	1002-1033	3	18	32	1320	6.875	0.000804645531733428	0.0061868484467676
LUAD	KIF4B	ENSG00000226650	ENST00000435029	p.M1172L|p.E1176D|p.C1173F	1172|1176|1173	1167-1180	3	37	14	1234	7.14671814671815	0.000811406034181172	0.00621967225177359
LUAD	MYT1	ENSG00000196132	ENST00000328439	p.A386T|p.M372I|p.M373I	386|372|373	367-397	3	16	31	1121	6.78024193548387	0.000814942593671208	0.00624039374642503
LUAD	CECR2	ENSG00000099954	ENST00000262608	p.S583F|p.L618M|p.R619Q	583|618|619	579-633	3	12	55	1443	6.55909090909091	0.000816412301407166	0.00624526223211263
LUAD	TSR1	ENSG00000167721	ENST00000301364	p.P6S|p.D52Y|p.Q12E	6|52|12	1-72	3	6	72	804	5.58333333333333	0.000831641139230843	0.00631659279077057
LUAD	FRG2B	ENSG00000225899	ENST00000425520	p.Q26H|p.C17W|p.P23T	26|17|23	8-32	3	6	25	278	5.56	0.000845143893048572	0.00635260238328444
LUAD	KLF17	ENSG00000171872	ENST00000372299	p.G97V|p.G97C|p.M98I	97|97|98	96-116	3	9	21	389	6.17460317460317	0.000858925094817109	0.00642999017507765
LUAD	SIPA1L1	ENSG00000197555	ENST00000555818	p.R1125P|p.R1147P|p.S1144F	1125|1147|1144	1108-1149	3	19	42	1804	6.78195488721804	0.000860308473150995	0.00642999017507765
LUAD	MUC16	ENSG00000181143	ENST00000397910	p.P3244Q|p.S3254I|p.L3262M|p.S3258I	3244|3254|3262|3258	3236-3264	4	370	29	14507	5.40801491146319	0.000982302672026147	0.00697331999005013
LUAD	COL5A1	ENSG00000130635	ENST00000371817	p.G940V|p.P941S|p.P941L|p.P923T	940|941|941|923	907-945	4	37	39	1838	5.0949410949411	0.00106441230118093	0.00733231427217337
LUAD	C15orf27	ENSG00000169758	ENST00000388942	p.T354K|p.N363K|p.S370F	354|363|370	346-380	3	8	35	531	5.68928571428571	0.00106469446510404	0.00733231427217337
LUAD	SEMA6A	ENSG00000092421	ENST00000343348	p.L888M|p.Q897H|p.S928R|p.Y920N	888|897|928|920	887-937	4	17	51	1030	4.7520184544406	0.00111474072798923	0.00750071276901289
LUAD	PCDH10	ENSG00000138650	ENST00000264360	p.S971R|p.S971G|p.S971I	971|971|971	969-975	3	68	7	1040	6.5546218487395	0.00118608181245405	0.00776554659176235
LUAD	BCORL1	ENSG00000085185	ENST00000540052	p.H993Y|p.L1003M|p.L997M	993|1003|997	983-1003	3	38	21	1711	6.43233082706767	0.0012004426061335	0.00783111034610957
LUAD	AKAP1	ENSG00000121057	ENST00000337714	p.A347P|p.A372E|p.A372S	347|372|372	344-378	3	13	35	903	5.95384615384615	0.00121727173281139	0.00787912533018539
LUAD	VSX1	ENSG00000100987	ENST00000376709	p.T336A|p.P341H|p.Q346K	336|341|346	319-365	3	5	47	365	4.65957446808511	0.00123303609179315	0.00792775535070514
LUAD	COL15A1	ENSG00000204291	ENST00000375001	p.E1038Q|p.G1053A|p.P1061Q|p.G1073V|p.P1061T|p.G1034E	1038|1053|1061|1073|1061|1034	1012-1093	6	29	82	1388	3.50210260723297	0.00123374076320459	0.00792775535070514
LUAD	FOXP2	ENSG00000128573	ENST00000408937	p.G300A|p.W295C|p.E290D	300|295|290	286-304	3	19	19	740	6.14958448753463	0.00123628922759944	0.00792775535070514
LUAD	ASAP1	ENSG00000153317	ENST00000357668	p.D860Y|p.W857C|p.G853C	860|857|853	835-863	3	19	29	1129	6.1470054446461	0.00123820399804586	0.00792775535070514
LUAD	NAV2	ENSG00000166833	ENST00000396087	p.L1265V|p.N1270K|p.A1246S	1265|1270|1246	1237-1272	3	33	36	2488	6.28282828282828	0.00128273016930192	0.00805903207877691
LUAD	C8orf37	ENSG00000156172	ENST00000286688	p.E13Q|p.A2V|p.L5M	13|2|5	1-27	3	5	27	207	4.6	0.0012962329695605	0.00811662935538343
LUAD	AMER3	ENSG00000178171	ENST00000423981	p.P572L|p.S564I|p.A562P|p.G555A|p.Q566K|p.T575S|p.E581D	572|564|562|555|566|575|581	543-596	7	36	54	861	3.10030864197531	0.00147982545324565	0.00875388058401001
LUAD	ACACB	ENSG00000076555	ENST00000338432	p.G132C|p.G119W|p.G86C|p.G119V	132|119|86|119	66-141	4	28	76	2458	4.6203007518797	0.00153163425228398	0.00887215731736156
LUAD	PPP1R26	ENSG00000196422	ENST00000356818	p.Q922H|p.R894S|p.R894M	922|894|894	887-932	3	14	46	1209	5.63198757763975	0.00154287638269279	0.00888850993071766
LUAD	HRNR	ENSG00000197915	ENST00000368801	p.H876D|p.Q959K|p.H922Q|p.G912V|p.G899V|p.R915Q|p.S913Y|p.H870N|p.R991G|p.Q895L|p.S917F	876|959|922|912|899|915|913|870|991|895|917	855-1003	11	85	149	2850	2.4753257007501	0.00155417900230814	0.00892580256770373
LUAD	FRMPD4	ENSG00000169933	ENST00000380682	p.D1072E|p.A1102T|p.S1073R|p.F1115L|p.T1084N|p.G1099V	1072|1102|1073|1115|1084|1099	1063-1123	6	38	61	1322	3.42191544434858	0.00158854249902529	0.0090567192428752
LUAD	ZEB2	ENSG00000169554	ENST00000558170	p.S829I|p.L820V|p.P815H|p.P815T	829|820|815|815	805-836	4	33	32	1214	4.59848484848485	0.00163076185265398	0.00919636710431149
LUAD	SRCAP	ENSG00000080603	ENST00000262518	p.E2251K|p.Q2237H|p.K2261N	2251|2237|2261	2235-2280	3	36	46	3230	5.85144927536232	0.00168403125042671	0.00936639151553856
LUAD	MAGEC3	ENSG00000165509	ENST00000298296	p.Q349L|p.G350R|p.Q349H	349|350|349	340-353	3	24	14	643	5.74107142857143	0.00168467477252376	0.00936639151553856
LUAD	BCAS1	ENSG00000064787	ENST00000395961	p.Q160P|p.A159D|p.D161Y	160|159|161	156-180	3	13	25	584	5.39076923076923	0.00175810360841633	0.00961899170277535
LUAD	C1orf127	ENSG00000175262	ENST00000377004	p.A662V|p.S649C|p.G654W	662|649|654	630-672	3	11	43	823	5.21987315010571	0.00182692652689753	0.00985812139290787
LUAD	PEX5L	ENSG00000114757	ENST00000467460	p.D113Y|p.V104L|p.T102K	113|104|102	100-116	3	20	17	626	5.52352941176471	0.00185891835570873	0.009921926488099
LUAD	MUC16	ENSG00000181143	ENST00000397910	p.S4293T|p.T4277S|p.H4279D	4293|4277|4279	4274-4293	3	370	20	14507	5.88121621621622	0.00185972805674273	0.009921926488099
LUAD	TPR	ENSG00000047410	ENST00000367478	p.P2320S|p.S2316G|p.Q2319H	2320|2316|2319	2311-2363	3	24	53	2363	5.57311320754717	0.00187726000949462	0.00997078029156398
LUAD	MUC17	ENSG00000169876	ENST00000306151	p.V1421F|p.P1397L|p.S1414T|p.T1406M	1421|1397|1414|1406	1396-1422	4	144	27	4493	4.62242798353909	0.00188965261068397	0.0100152925700016
LUAD	KCTD3	ENSG00000136636	ENST00000259154	p.R754M|p.G762V|p.L773V	754|762|773	753-777	3	18	25	815	5.43333333333333	0.00191800083375004	0.0101368442088596
LUAD	HOXB2	ENSG00000173917	ENST00000330070	p.S14N|p.S24Y|p.G10W	14|24|10	1-40	3	6	40	356	4.45	0.00198106049041846	0.010356628761629
LUAD	TEX14	ENSG00000121101	ENST00000240361	p.A1118V|p.S1093F|p.E1082K	1118|1093|1082	1079-1122	3	19	44	1497	5.37200956937799	0.00202967189611081	0.0104770937344771
LUAD	TCF4	ENSG00000196628	ENST00000398339	p.P571S|p.S607I|p.P575Q|p.G536C|p.H528R	571|607|575|536|528	520-618	5	12	99	773	3.253367003367	0.00203950747378978	0.0105191952281072
LUAD	FAM135B	ENSG00000147724	ENST00000395297	p.T940M|p.H932P|p.A942V|p.G922V|p.N920K|p.L911F|p.L937F	940|932|942|922|920|911|937	910-945	7	89	36	1406	3.07178526841448	0.00207088335037708	0.0105984984824656
LUAD	WASF1	ENSG00000112290	ENST00000392589	p.L264V|p.G248R|p.Q259H	264|248|259	240-273	3	10	34	559	4.93235294117647	0.00213416025314639	0.0107906590661841
LUAD	SHANK1	ENSG00000161681	ENST00000293441	p.R1170H|p.A1146S|p.S1171R	1170|1146|1171	1142-1177	3	33	36	2161	5.45707070707071	0.00214251537810217	0.0108061096509177
LUAD	RTN1	ENSG00000139970	ENST00000267484	p.E529K|p.G515D|p.R514Q	529|515|514	508-529	3	20	22	776	5.29090909090909	0.00217430129397655	0.0108628034627021
LUAD	POU2F1	ENSG00000143190	ENST00000367866	p.A80T|p.V58L|p.Q76E	80|58|76	46-92	3	10	47	766	4.88936170212766	0.00220432826503614	0.0109325923025534
LUAD	USP51	ENSG00000247746	ENST00000500968	p.G172V|p.G172W|p.G178V	172|172|178	164-189	3	16	26	711	5.12740384615385	0.00228485364877429	0.0111692356238059
LUAD	GPR50	ENSG00000102195	ENST00000218316	p.R397H|p.H403N|p.A413D|p.K405M	397|403|413|405	390-425	4	17	36	617	4.03267973856209	0.00231251082975903	0.0112749958359801
LUAD	TCHHL1	ENSG00000182898	ENST00000368806	p.A675T|p.D679Y|p.D682G|p.E663G	675|679|682|663	662-703	4	21	42	904	4.09977324263039	0.00235545788639457	0.0113338669099707
LUAD	TACC2	ENSG00000138162	ENST00000369005	p.K2028R|p.D2025N|p.D2025H	2028|2025|2025	2005-2053	3	34	49	2948	5.30852340936375	0.00237699019574011	0.0114110766512165
LUAD	TMEM200A	ENSG00000164484	ENST00000392429	p.R217W|p.S214L|p.R217L	217|214|217	208-217	3	28	10	491	5.26071428571429	0.00238275344286754	0.011420315496942
LUAD	BSN	ENSG00000164061	ENST00000296452	p.Q1897P|p.M1867I|p.S1912I	1897|1867|1912	1847-1918	3	31	72	3926	5.27688172043011	0.00239602529202987	0.0114291932560584
LUAD	MAGEB16	ENSG00000189023	ENST00000399989	p.L125Q|p.V121L|p.Q115L	125|121|115	113-126	3	14	14	324	4.95918367346939	0.00246064253554501	0.0116263419234679
LUAD	TTBK1	ENSG00000146216	ENST00000259750	p.A1010S|p.P1018L|p.A1025S	1010|1018|1025	1008-1048	3	19	41	1321	5.08729139922978	0.00247386404237426	0.0116593881770553
LUAD	KIAA1211	ENSG00000109265	ENST00000504228	p.S1076C|p.D1074Y|p.A1085V|p.G1060W|p.R1101W	1076|1074|1085|1060|1101	1060-1101	5	41	42	1233	3.5801393728223	0.00251968287823523	0.0118010663384013
LUAD	MUC17	ENSG00000169876	ENST00000306151	p.P1760Q|p.I1774T|p.T1759M|p.A1771S	1760|1774|1759|1771	1749-1777	4	144	29	4493	4.3036398467433	0.00256769574477556	0.0118920676763291
LUAD	ASXL3	ENSG00000141431	ENST00000269197	p.E616Q|p.S624R|p.Q601H|p.A621G	616|624|601|621	600-625	4	82	26	2248	4.21763602251407	0.0027011811800699	0.0122824200713682
LUAD	MEX3B	ENSG00000183496	ENST00000329713	p.A309S|p.A328V|p.Q313K	309|328|313	293-329	3	10	37	569	4.61351351351351	0.0027302283302213	0.0123595163612418
LUAD	ZBP1	ENSG00000124256	ENST00000371173	p.P278S|p.L261R|p.H275N|p.H268Q	278|261|275|268	239-281	4	11	43	429	3.62790697674419	0.00277969090975283	0.0124482539081754
LUAD	LDLRAD4	ENSG00000168675	ENST00000361205	p.M223L|p.S225R|p.P228L	223|225|228	211-228	3	11	18	306	4.63636363636364	0.00282568354233237	0.0125811795770078
LUAD	COL5A1	ENSG00000130635	ENST00000371817	p.P860S|p.G856R|p.G874W|p.G883C	860|856|874|883	854-902	4	37	49	1838	4.05515719801434	0.00288225160739142	0.0126747987596913
LUAD	CAMK2B	ENSG00000058404	ENST00000395749	p.R297S|p.G302V|p.R312L	297|302|312	290-315	3	16	26	666	4.80288461538461	0.00289720288479267	0.0126883932188376
LUAD	BSN	ENSG00000164061	ENST00000296452	p.E820Q|p.A852T|p.E840K	820|852|840	800-875	3	31	76	3926	4.99915110356536	0.00290992644033294	0.0127217974965869
LUAD	ARHGAP31	ENSG00000031081	ENST00000264245	p.L934I|p.D891V|p.E909D	934|891|909	891-943	3	17	53	1444	4.80799112097669	0.00294085339842076	0.0127972858364932
LUAD	PHLDB2	ENSG00000144824	ENST00000431670	p.M917I|p.M946I|p.A947S	917|946|947	907-947	3	19	41	1253	4.82541720154044	0.00299447794100116	0.0129533400025688
LUAD	PAPPA2	ENSG00000116183	ENST00000367662	p.G214C|p.P223H|p.G214A|p.K224N	214|223|214|224	214-227	4	124	14	1791	4.12672811059908	0.00304664889758377	0.0130565707134628
LUAD	DDHD1	ENSG00000100523	ENST00000323669	p.D81Y|p.S116L|p.Y89C	81|116|89	77-121	3	13	45	900	4.61538461538461	0.00310299616809906	0.01321876080321
LUAD	VGLL3	ENSG00000206538	ENST00000398399	p.P217R|p.R228P|p.M227I|p.R228G	217|228|227|228	211-228	4	19	18	326	3.81286549707602	0.00310532135183772	0.0132210071653853
LUAD	FAT3	ENSG00000165323	ENST00000298047	p.S4520C|p.D4504N|p.P4508R	4520|4504|4508	4504-4521	3	151	18	4589	5.06512141280353	0.00311792285670043	0.0132370319012639
LUAD	TCHHL1	ENSG00000182898	ENST00000368806	p.A716S|p.N728S|p.A730G	716|728|730	714-740	3	21	27	904	4.78306878306878	0.00316817238996991	0.0133820885665452
LUAD	ZBTB45	ENSG00000119574	ENST00000594051	p.P176T|p.G163W|p.A201T	176|163|201	144-208	3	6	65	511	3.93076923076923	0.00317012832888186	0.0133828021730531
LUAD	SHROOM2	ENSG00000146950	ENST00000380913	p.R1009L|p.P1016L|p.P1027T	1009|1016|1027	986-1060	3	14	75	1616	4.61714285714286	0.00319031155755767	0.0134226846026747
LUAD	CLIP2	ENSG00000106665	ENST00000223398	p.A36G|p.E40D|p.A33E	36|40|33	1-45	3	15	45	1046	4.64888888888889	0.00319032962915755	0.0134226846026747
LUAD	ANKS1B	ENSG00000185046	ENST00000547776	p.G708A|p.N705K|p.A706V	708|705|706	703-732	3	26	30	1248	4.8	0.0032688145522497	0.0135851341668754
LUAD	PCDH17	ENSG00000118946	ENST00000377918	p.V914F|p.V914I|p.A917E	914|914|917	909-919	3	64	11	1159	4.93892045454546	0.00327791927354038	0.0135851341668754
LUAD	HIVEP3	ENSG00000127124	ENST00000372583	p.E899K|p.E899Q|p.E912Q|p.Q895H	899|899|912|895	883-959	4	32	77	2406	3.90584415584416	0.0032842352281558	0.013596261815179
LUAD	ZMIZ2	ENSG00000122515	ENST00000309315	p.G315A|p.M316L|p.R360L	315|316|360	305-367	3	10	63	920	4.38095238095238	0.00330024942832741	0.0136248996520088
LUAD	PCDH18	ENSG00000189184	ENST00000344876	p.W932R|p.S902C|p.T919K|p.M915V|p.D908H	932|902|919|915|908	896-936	5	41	41	1135	3.37596668649613	0.0033680021817406	0.0137647750744126
LUAD	LRRC16A	ENSG00000079691	ENST00000329474	p.D1287Y|p.Q1260K|p.V1300F	1287|1260|1300	1253-1308	3	16	56	1371	4.59040178571429	0.00341136241256645	0.0138469881342602
LUAD	TOX	ENSG00000198846	ENST00000361421	p.Q178L|p.M195V|p.S188N	178|195|188	148-203	3	7	56	526	4.02551020408163	0.00344643596027239	0.0139627867378715
LUAD	CACNA1H	ENSG00000196557	ENST00000348261	p.G2163R|p.R2149L|p.Q2153H	2163|2149|2153	2123-2198	3	20	76	2353	4.64407894736842	0.00348111029327702	0.0140387910535011
LUAD	ZNF536	ENSG00000198597	ENST00000355537	p.L434Q|p.Y430N|p.S428T|p.C433F	434|430|428|433	426-435	4	130	10	1300	4	0.00348439650290655	0.0140444808451384
LUAD	ZNF622	ENSG00000173545	ENST00000308683	p.G207V|p.D229Y|p.W210L	207|229|210	204-233	3	11	30	477	4.33636363636364	0.00360637138356767	0.0143754603108257
LUAD	HRNR	ENSG00000197915	ENST00000368801	p.H487Q|p.G458C|p.G529V|p.S531C|p.G490S|p.G440C|p.R506Q|p.H467Q	487|458|529|531|490|440|506|467	438-540	8	85	103	2850	2.60422615648201	0.00364058045792426	0.0144255592853941
LUAD	NFATC2	ENSG00000101096	ENST00000396009	p.L905F|p.D906H|p.G891V	905|906|891	885-918	3	18	34	925	4.5343137254902	0.00369105629316024	0.01452565453467
LUAD	SETBP1	ENSG00000152217	ENST00000282030	p.R531M|p.R531S|p.A527D	531|531|527	519-536	3	56	18	1596	4.75	0.00372681529704832	0.0145919929461904
LUAD	DNAI2	ENSG00000171595	ENST00000446837	p.A605G|p.E586D|p.E594G	605|586|594	586-605	3	20	20	605	4.5375	0.00378265401479827	0.0147066505244191
LUAD	CACNA1A	ENSG00000141837	ENST00000360228	p.L1061M|p.R1122S|p.S1078T|p.D1066H	1061|1122|1078|1066	1032-1123	4	29	92	2506	3.75712143928036	0.00378792520589533	0.0147066505244191
LUAD	NAV3	ENSG00000067798	ENST00000536525	p.H710D|p.Q707L|p.G705R|p.S701Y	710|707|705|701	700-717	4	134	18	2363	3.91873963515755	0.00380413164243654	0.0147383041232319
LUAD	PRUNE2	ENSG00000106772	ENST00000376718	p.G658C|p.W671L|p.S674I	658|671|674	650-674	3	78	25	3088	4.75076923076923	0.0038073600264279	0.0147431847145391
LUAD	PSD	ENSG00000059915	ENST00000020673	p.A473P|p.Q480H|p.E484D	473|480|484	457-529	3	10	73	1024	4.20821917808219	0.00382211841087909	0.0147774108307039
LUAD	SNIP1	ENSG00000163877	ENST00000296215	p.P41S|p.E37V|p.R45S	41|37|45	14-50	3	8	37	396	4.01351351351351	0.00391635099139287	0.0149921660161868
LUAD	PTPRC	ENSG00000081237	ENST00000442510	p.P107T|p.D91H|p.T111K	107|91|111	87-111	3	34	25	1306	4.60941176470588	0.00393711113089679	0.0150203898417148
LUAD	PCDH18	ENSG00000189184	ENST00000344876	p.G1048C|p.Q1051H|p.A1055S	1048|1051|1055	1045-1062	3	41	18	1135	4.61382113821138	0.00401298709454134	0.0151996566181845
LUAD	SYT16	ENSG00000139973	ENST00000430451	p.G262V|p.E257V|p.R254L	262|257|254	241-272	3	14	32	645	4.31919642857143	0.00405819816333608	0.0153030443329425
LUAD	HRNR	ENSG00000197915	ENST00000368801	p.S254P|p.H234Q|p.E339K|p.G278V|p.R395P|p.S241Y|p.H409Q|p.H426N|p.G326W|p.R304C|p.R335S|p.Q266H|p.Y283C	254|234|339|278|395|241|409|426|326|304|335|266|283	224-436	13	85	213	2850	2.04639602319801	0.00410048079729286	0.0154219112299442
LUAD	IRX4	ENSG00000113430	ENST00000505790	p.P270T|p.D283E|p.P265Q	270|283|265	253-290	3	10	38	519	4.09736842105263	0.00421181840632157	0.0156615233589584
LUAD	BRWD3	ENSG00000165288	ENST00000373275	p.A1489S|p.A1503S|p.R1490M	1489|1503|1490	1489-1516	3	43	28	1802	4.49003322259136	0.00443910782020995	0.016319850650265
LUAD	ROBO2	ENSG00000185008	ENST00000487694	p.P1157T|p.Q1163H|p.A1167S	1157|1163|1167	1150-1168	3	49	19	1394	4.49194414607948	0.0044877543819698	0.0164105432453964
LUAD	FYB	ENSG00000082074	ENST00000540520	p.V117L|p.K116N|p.G99V|p.A98E|p.P137T	117|116|99|98|137	90-163	5	19	74	839	2.98364153627312	0.00465009304801445	0.0167748298827458
LUAD	CCDC178	ENSG00000166960	ENST00000383096	p.S349I|p.Y354H|p.Y345H	349|354|345	343-358	3	37	16	867	4.39358108108108	0.00471298332243575	0.0169201975559546
LUAD	COL2A1	ENSG00000139219	ENST00000380518	p.P325A|p.R326C|p.G348C|p.R392L	325|326|348|392	319-396	4	22	78	1487	3.46620046620047	0.00493320884299597	0.0174762540327326
LUAD	FHDC1	ENSG00000137460	ENST00000511601	p.L717H|p.R729T|p.G758C	717|729|758	694-759	3	13	66	1143	3.9965034965035	0.00521195402267782	0.0181376968753876
LUAD	RIMS2	ENSG00000176406	ENST00000406091	p.D1016E|p.G991E|p.R987L|p.D1000Y|p.P1024Q|p.L1037I|p.V1004F|p.Y993C	1016|991|987|1000|1024|1037|1004|993	979-1042	8	69	64	1349	2.44384057971015	0.00524130111965571	0.0181891121803066
LUAD	ST6GAL2	ENSG00000144057	ENST00000409382	p.R206W|p.G210R|p.S200F|p.N211K	206|210|200|211	197-211	4	40	15	529	3.52666666666667	0.00527814333045273	0.0182509134307317
LUAD	KCNT2	ENSG00000162687	ENST00000294725	p.R1011W|p.S1014N|p.P1008S	1011|1014|1008	1008-1022	3	53	15	1135	4.28301886792453	0.00533726036881954	0.0183588604159877
LUAD	FMN2	ENSG00000155816	ENST00000319653	p.D162Y|p.A167S|p.E161D	162|167|161	150-169	3	61	20	1722	4.2344262295082	0.00561160695338958	0.0189730584532436
LUAD	FYB	ENSG00000082074	ENST00000540520	p.P30H|p.N27S|p.S28I	30|27|28	24-56	3	19	33	839	4.01435406698565	0.00577005544537357	0.0192652453100324
LUAD	ZEB2	ENSG00000169554	ENST00000558170	p.E48D|p.H68N|p.D57H|p.S71P	48|68|57|71	41-83	4	33	43	1214	3.42212825933756	0.00577895123815242	0.0192863484057591
LUAD	CTTNBP2	ENSG00000077063	ENST00000160373	p.R358M|p.Q359E|p.T347P	358|359|347	334-380	3	26	47	1663	4.08265139116203	0.00579789678653775	0.0192974875535209
LUAD	RIMS1	ENSG00000079841	ENST00000521978	p.P1205L|p.P1234H|p.M1229I|p.R1200T	1205|1234|1229|1200	1168-1251	4	24	84	1692	3.35714285714286	0.00579869647493025	0.0192974875535209
LUAD	SYNPO2	ENSG00000172403	ENST00000307142	p.E672V|p.G682V|p.S675L	672|682|675	655-687	3	28	33	1261	4.09415584415584	0.00581096492309863	0.0193055792961084
LUAD	IFNLR1	ENSG00000185436	ENST00000327535	p.Q355H|p.R371S|p.S386L	355|371|386	336-413	3	6	78	520	3.33333333333333	0.00588515624999997	0.0194844983007293
LUAD	C10orf71	ENSG00000177354	ENST00000374144	p.V431L|p.P417H|p.T413I	431|417|413	408-461	3	20	54	1435	3.98611111111111	0.00598710124046353	0.019734771650454
LUAD	VGLL3	ENSG00000206538	ENST00000398399	p.S307R|p.H299N|p.V305E|p.V302L	307|299|305|302	291-311	4	19	21	326	3.26817042606516	0.00600948755339981	0.0197747527721265
LUAD	POTEH	ENSG00000198062	ENST00000343518	p.D480G|p.G460V|p.A476D|p.N478K|p.N472K|p.H463Y	480|460|476|478|472|463	454-489	6	34	36	545	2.67156862745098	0.00605229819710784	0.0198709606304869
LUAD	FLG	ENSG00000143631	ENST00000368799	p.D433E|p.Q451K|p.D433H|p.S438L	433|451|433|438	432-453	4	210	22	4061	3.51601731601732	0.00606558302556293	0.0198797160955977
LUAD	AHNAK2	ENSG00000185567	ENST00000333244	p.L881V|p.E864Q|p.L881I	881|864|881	863-901	3	107	39	5795	4.16606757728253	0.00611158550264657	0.0199668339112817
LUAD	ZFHX4	ENSG00000091656	ENST00000521891	p.P2395H|p.N2375K|p.Q2358K|p.D2357N|p.Q2358L|p.A2376P|p.G2386A	2395|2375|2358|2357|2358|2376|2386	2355-2395	7	237	41	3616	2.6049192137491	0.006113493144421	0.0199668339112817
LUAD	FCN2	ENSG00000160339	ENST00000291744	p.G21A|p.A13S|p.L26P	21|13|26	11-29	3	13	19	313	3.80161943319838	0.00622738460874417	0.0201542278888872
LUAD	TCERG1L	ENSG00000176769	ENST00000368642	p.V348F|p.V366D|p.P360Q|p.P360T	348|366|360|360	339-384	4	16	46	586	3.18478260869565	0.00623550409695373	0.0201717884155881
LUAD	DAB2	ENSG00000153071	ENST00000320816	p.R661L|p.K649M|p.M654I	661|649|654	632-662	3	19	31	770	3.92190152801358	0.00626279597367585	0.0201992871870957
LUAD	ZNF648	ENSG00000179930	ENST00000339948	p.P60Q|p.D50Y|p.S98F|p.R105I|p.G99V|p.S86I	60|50|98|105|99|86	43-110	6	20	68	568	2.50588235294118	0.00660240637666054	0.020757943473892
LUAD	PELP1	ENSG00000141456	ENST00000574876	p.E1093D|p.P1083L|p.G1013A	1093|1083|1013	999-1120	3	8	122	1130	3.47336065573771	0.00664177810935285	0.0208323263854693
LUAD	FAM83C	ENSG00000125998	ENST00000374408	p.R560Q|p.S547Y|p.R583W|p.P609T|p.S553R	560|547|583|609|553	545-615	5	19	71	747	2.76871756856931	0.00671764287984222	0.0209880799028529
LUAD	C4orf40	ENSG00000187533	ENST00000344526	p.A201D|p.E181D|p.P198H|p.P158H|p.Q219H|p.P158T	201|181|198|158|219|158	149-219	6	9	71	219	2.05633802816901	0.0069710973964745	0.0215373549514016
LUAD	TRIP6	ENSG00000087077	ENST00000200457	p.P169T|p.P196Q|p.P140T|p.G151C	169|196|140|151	130-216	4	8	87	476	2.73563218390805	0.00697708100953698	0.0215380707668683
LUAD	HECW1	ENSG00000002746	ENST00000395891	p.E543V|p.P538T|p.G551R	543|538|551	533-553	3	58	21	1606	3.95566502463054	0.00707829729984533	0.0217347920162843
LUAD	TPR	ENSG00000047410	ENST00000367478	p.D2232Y|p.Q2287H|p.S2240C	2232|2287|2240	2212-2288	3	24	77	2363	3.83603896103896	0.00710547812340423	0.0217907148510132
LUAD	DUSP27	ENSG00000198842	ENST00000361200	p.A59S|p.A62D|p.K63I	59|62|63	48-64	3	52	17	1158	3.92986425339367	0.00718144853102176	0.0219268898142758
LUAD	KCNB2	ENSG00000182674	ENST00000523207	p.R801W|p.G783W|p.P780H|p.K790T|p.G783V	801|783|780|790|783	767-801	5	45	35	911	2.89206349206349	0.00723502388211417	0.022034605064316
LUAD	SON	ENSG00000159140	ENST00000356577	p.P423S|p.Q373R|p.P343S	423|373|343	324-465	3	14	142	2426	3.66096579476861	0.0073074378600968	0.0221418459171224
LUAD	C1orf173	ENSG00000178965	ENST00000326665	p.V1267L|p.A1215S|p.M1281T|p.L1254M|p.A1217E|p.R1286G|p.E1255Q|p.G1263R|p.P1219T|p.A1245D	1267|1215|1281|1254|1217|1286|1255|1263|1219|1245	1210-1291	10	88	82	1530	2.12028824833703	0.00740098404781009	0.0223042130921729
LUAD	C1orf173	ENSG00000178965	ENST00000326665	p.N524S|p.Q522E|p.N537H|p.Q522H	524|522|537|522	518-538	4	88	21	1530	3.31168831168831	0.00744735903606597	0.0224169098959397
LUAD	TMEM200A	ENSG00000164484	ENST00000392429	p.L372P|p.A378S|p.Q358K|p.M363T	372|378|358|363	357-378	4	28	22	491	3.18831168831169	0.00748245094897726	0.0224954902888504
LUAD	GIGYF1	ENSG00000146830	ENST00000275732	p.E328K|p.P358Q|p.E392K|p.S443F	328|358|392|443	323-452	4	11	130	1035	2.89510489510489	0.00748472064638372	0.0224954902888504
LUAD	TSHZ3	ENSG00000121297	ENST00000240587	p.Q726H|p.L722F|p.G734V|p.G734C	726|722|734|734	719-736	4	73	18	1081	3.29071537290715	0.00753720695944293	0.0225874921645731
LUAD	PCLO	ENSG00000186472	ENST00000333891	p.C3752S|p.R3748S|p.S3741R	3752|3748|3741	3737-3768	3	123	32	5142	3.91920731707317	0.00757644353165543	0.0226778519618575
LUAD	MUC16	ENSG00000181143	ENST00000397910	p.G1530V|p.V1547M|p.T1541K	1530|1547|1541	1519-1548	3	370	30	14507	3.92081081081081	0.00772656702565233	0.0229437987530176
LUAD	LRRC66	ENSG00000188993	ENST00000343457	p.E707D|p.G708W|p.S701R	707|708|701	694-718	3	28	25	880	3.77142857142857	0.00773093150386939	0.0229476599415291
LUAD	RIMS2	ENSG00000176406	ENST00000406091	p.D380Y|p.S392L|p.R387S|p.R387M	380|392|387|387	369-392	4	69	24	1349	3.25845410628019	0.00780850228153318	0.0231031283567977
LUAD	COL27A1	ENSG00000196739	ENST00000356083	p.A374S|p.S394C|p.T370S|p.A416S	374|394|370|416	309-431	4	20	123	1860	3.02439024390244	0.00846829493348866	0.0242057483804949
LUAD	CXorf27	ENSG00000187516	ENST00000341016	p.L54H|p.A72S|p.A72D	54|72|72	48-72	3	5	25	117	2.808	0.00864116831574124	0.0244539518423384
LUAD	DIDO1	ENSG00000101191	ENST00000266070	p.A104S|p.V74L|p.T109I	104|74|109	72-119	3	38	48	2240	3.68421052631579	0.00870969958134427	0.0244999077907823
LUAD	SF3B4	ENSG00000143368	ENST00000271628	p.G282V|p.A324S|p.P322H|p.G299D	282|324|322|299	269-330	4	10	62	424	2.73548387096774	0.00884731524836324	0.0247784382554197
LUAD	TMEM169	ENSG00000163449	ENST00000454545	p.Q18H|p.G19C|p.A27S|p.H17Y	18|19|27|17	5-36	4	13	32	297	2.85576923076923	0.00887567811226342	0.0248470825072679
LUAD	MUC17	ENSG00000169876	ENST00000306151	p.V98L|p.P89H|p.I94S	98|89|94	76-100	3	144	25	4493	3.74416666666667	0.00889270682113008	0.0248683649676786
LUAD	RP1L1	ENSG00000183638	ENST00000382483	p.Q1690L|p.L1693P|p.Q1691H	1690|1693|1691	1680-1696	3	114	17	2400	3.71517027863777	0.00906701329263226	0.0251958673649436
LUAD	NPAP1	ENSG00000185823	ENST00000329468	p.S63C|p.A61E|p.A67S	63|61|67	60-69	3	94	10	1156	3.68936170212766	0.00921803025845902	0.0254831408658544
LUAD	NPAP1	ENSG00000185823	ENST00000329468	p.A491S|p.G489E|p.V488L	491|489|488	483-492	3	94	10	1156	3.68936170212766	0.00921803025845902	0.0254831408658544
LUAD	COL9A1	ENSG00000112280	ENST00000357250	p.G861C|p.D862A|p.G858S	861|862|858	850-873	3	32	24	921	3.59765625	0.0092611838396327	0.0255176621688776
LUAD	VWCE	ENSG00000167992	ENST00000335613	p.S885F|p.P908L|p.P908S	885|908|908	873-937	3	13	65	955	3.3905325443787	0.00931807367264481	0.0256443805620458
LUAD	SIX2	ENSG00000170577	ENST00000303077	p.Q275K|p.P258L|p.G290C|p.P229A	275|258|290|229	224-291	4	7	68	291	2.4453781512605	0.0095039924100242	0.0259574759878451
LUAD	MUC16	ENSG00000181143	ENST00000397910	p.I8770V|p.T8779M|p.T8767S	8770|8779|8767	8759-8790	3	370	32	14507	3.67576013513514	0.00961678453066572	0.0261048700129552
LUAD	RP1L1	ENSG00000183638	ENST00000382483	p.P1454H|p.P1475L|p.Q1468P|p.Q1468H|p.S1455C	1454|1475|1468|1468|1455	1452-1489	5	114	38	2400	2.77008310249307	0.00984860267061238	0.0264968738309618
LUAD	PCDH15	ENSG00000150275	ENST00000395440	p.P646S|p.P639T|p.G655V	646|639|655	636-670	3	18	35	719	3.42380952380952	0.00991659909320863	0.0265613056541629
LUSC	TPRX1	ENSG00000178928	ENST00000322175	p.G378W|p.W334C|p.P332L|p.P351T	378|334|332|351	249-383	4	4	135	411	3.04444444444444	0	0
LUSC	NKX2-4	ENSG00000125816	ENST00000351817	p.G342C|p.G342V|p.A346T|p.A335S	342|342|346|335	310-354	4	4	45	354	7.86666666666667	0	0
LUSC	CGREF1	ENSG00000138028	ENST00000402394	p.G209E|p.G243E|p.G243A	209|243|243	189-318	3	3	130	318	2.44615384615385	0	0
LUSC	FOXO3	ENSG00000118689	ENST00000406360	p.D371N|p.C362F|p.D392G	371|362|392	340-396	3	3	57	673	11.8070175438596	0	0
LUSC	PCDH15	ENSG00000150275	ENST00000414778	p.G1542S|p.I1546V|p.A1547E	1542|1546|1547	1539-1550	3	9	12	1681	46.6944444444444	3.17975804353665e-07	4.17775578737649e-05
LUSC	PPP1R13L	ENSG00000104881	ENST00000418234	p.D254N|p.L255Q|p.D254Y	254|255|254	254-259	3	11	6	828	37.6363636363636	8.73646448740217e-07	9.4822293545152e-05
LUSC	TSC22D1	ENSG00000102804	ENST00000458659	p.P954T|p.L952F|p.V957L	954|952|957	949-959	3	9	11	1073	32.5151515151515	1.33558783987908e-06	0.000135165099092627
LUSC	NFE2L2	ENSG00000116044	ENST00000397062	p.W24C|p.Q26P|p.D27H|p.Q26R|p.W24C|p.Q26L	24|26|27|26|24|26	17-27	6	32	11	605	10.3125	1.48248157794129e-06	0.000146082954436873
LUSC	ZMYM2	ENSG00000121741	ENST00000382869	p.G268V|p.M264I|p.Q272H	268|264|272	259-273	3	11	15	1377	25.0363636363636	4.37082736781669e-06	0.000320913001544894
LUSC	MICALL1	ENSG00000100139	ENST00000215957	p.P548L|p.S506L|p.P548S|p.P530L|p.P507L	548|506|548|530|507	505-587	5	7	83	863	7.42685025817556	5.08320778769278e-06	0.000352482806685474
LUSC	DSPP	ENSG00000152591	ENST00000399271	p.Y453D|p.K458N|p.D456H	453|458|456	445-462	3	10	18	1301	21.6833333333333	7.198329821545e-06	0.00041547672041246
LUSC	AMBRA1	ENSG00000110497	ENST00000314845	p.P1171L|p.A1173P|p.S1160Y	1171|1173|1160	1157-1200	3	5	44	1208	16.4727272727273	8.54417227025284e-06	0.00044746367924422
LUSC	RRP15	ENSG00000067533	ENST00000366932	p.A5S|p.P6L|p.A2P	5|6|2	1-8	3	6	8	282	17.625	9.27950354001617e-06	0.000469711064308
LUSC	AMOT	ENSG00000126016	ENST00000371959	p.A834G|p.S823I|p.S823C	834|823|823	821-836	3	10	16	1084	20.325	9.28257945220778e-06	0.000469711064308
LUSC	MYLK3	ENSG00000140795	ENST00000394809	p.G16E|p.G18V|p.K19N	16|18|19	14-29	3	8	16	819	19.1953125	9.57426319936339e-06	0.000479664969834366
LUSC	KCNK5	ENSG00000164626	ENST00000359534	p.P338H|p.R351W|p.S340F	338|351|340	334-352	3	5	19	499	15.7578947368421	1.01893749568926e-05	0.000499319073903105
LUSC	TAOK3	ENSG00000135090	ENST00000392533	p.T666M|p.L677S|p.D673Y	666|677|673	664-677	3	10	14	898	19.2428571428571	1.15070931487882e-05	0.000545421649311866
LUSC	RLTPR	ENSG00000159753	ENST00000334583	p.S1331C|p.S1395F|p.L1340F|p.P1394A	1331|1395|1340|1394	1323-1409	4	7	87	1435	9.42528735632184	1.55081646814326e-05	0.000648830420666194
LUSC	OTUD7B	ENSG00000163113	ENST00000369135	p.S100F|p.S108F|p.S103T	100|108|103	94-110	3	9	17	843	16.5294117647059	1.92126396763026e-05	0.000735286541771623
LUSC	CNGB3	ENSG00000170289	ENST00000320005	p.Y146C|p.R140C|p.V151L|p.Q141K|p.K137N|p.G153V|p.V123L	146|140|151|141|137|153|123	119-153	7	30	35	809	5.39333333333333	3.04607888335084e-05	0.000958565696637616
LUSC	BAI2	ENSG00000121753	ENST00000373658	p.A1307E|p.F1295L|p.G1300V	1307|1295|1300	1290-1309	3	15	20	1585	15.85	3.09578070205596e-05	0.000966012569904045
LUSC	SHANK3	ENSG00000251322	ENST00000262795	p.R1478S|p.P1437Q|p.S1472C	1478|1437|1472	1434-1491	3	7	58	1747	12.9088669950739	3.92262415440658e-05	0.00112124169054774
LUSC	BRWD3	ENSG00000165288	ENST00000373275	p.G621V|p.P618Q|p.G621R	621|618|621	616-624	3	38	9	1802	15.8070175438596	4.00999386263035e-05	0.00112389598600566
LUSC	YTHDF1	ENSG00000149658	ENST00000370339	p.R327L|p.P324L|p.N333I	327|324|333	324-346	3	6	23	559	12.1521739130435	4.02072898935124e-05	0.00112389598600566
LUSC	GPRIN1	ENSG00000169258	ENST00000303991	p.P30Q|p.G36V|p.Q49E	30|36|49	23-51	3	8	29	1008	13.0344827586207	4.36976810481715e-05	0.00117708713446503
LUSC	DCP1B	ENSG00000151065	ENST00000280665	p.S273F|p.V270A|p.R272L	273|270|272	264-277	3	10	14	617	13.2214285714286	4.98825530825808e-05	0.00127663558560709
LUSC	RNF113B	ENSG00000139797	ENST00000267291	p.H70Q|p.S71G|p.V56E|p.G78S	70|71|56|78	54-78	4	7	25	322	7.36	5.18324113711888e-05	0.00130259372066722
LUSC	NCAM2	ENSG00000154654	ENST00000400546	p.A813S|p.E820Q|p.T818N|p.E820K|p.A813D|p.D826Y	813|820|818|820|813|826	813-831	6	44	19	837	6.00717703349282	5.6912840325607e-05	0.00138383201687815
LUSC	PTPRZ1	ENSG00000106278	ENST00000393386	p.S1465N|p.S1478F|p.S1465R	1465|1478|1465	1464-1482	3	27	19	2315	13.5380116959064	6.84680913700664e-05	0.00155448817869439
LUSC	PDZD2	ENSG00000133401	ENST00000438447	p.L273V|p.Q265H|p.G269S|p.H262R	273|265|269|262	257-283	4	46	27	2839	9.14331723027375	7.70784942691893e-05	0.00167316186545495
LUSC	BOD1L1	ENSG00000038219	ENST00000040738	p.G2254V|p.E2248D|p.D2251Y	2254|2248|2251	2247-2272	3	27	26	3051	13.0384615384615	7.91204230321529e-05	0.00170714553622195
LUSC	FRG2B	ENSG00000225899	ENST00000425520	p.Q16H|p.P22H|p.P22T|p.Q21L	16|22|22|21	8-32	4	7	25	278	6.35428571428571	0.000105710114721713	0.00196931106753957
LUSC	MUC6	ENSG00000184956	ENST00000421673	p.P1315Q|p.V1278I|p.T1347I|p.T1354K|p.P1299H	1315|1278|1347|1354|1299	1276-1357	5	24	82	2439	6.19664634146341	0.000115163581758893	0.0020882810261316
LUSC	ARAP3	ENSG00000120318	ENST00000239440	p.P210S|p.G194S|p.G212W	210|194|212	180-212	3	13	33	1544	10.7972027972028	0.000127809063645845	0.00221565295750864
LUSC	USH1C	ENSG00000006611	ENST00000005226	p.P618H|p.R636P|p.G638R|p.T640K|p.P634T	618|636|638|640|634	614-651	5	20	38	899	5.91447368421053	0.000132234977964885	0.0022661504576179
LUSC	PSD	ENSG00000059915	ENST00000020673	p.P502S|p.P502L|p.P495A|p.S518C|p.P495Q	502|502|495|518|495	457-529	5	13	73	1024	5.39515279241307	0.000145142603613424	0.00238840367719389
LUSC	GP6	ENSG00000088053	ENST00000310373	p.G303W|p.E297K|p.E296Q	303|297|296	285-313	3	7	29	620	9.16256157635468	0.000149446899852634	0.00238840367719389
LUSC	PCNT	ENSG00000160299	ENST00000359568	p.A2381T|p.S2372C|p.P2368S	2381|2372|2368	2342-2383	3	22	42	3336	10.8311688311688	0.000153271943125421	0.00241653385698164
LUSC	FNDC1	ENSG00000164694	ENST00000297267	p.R718I|p.G747S|p.S647P|p.G747D|p.T606M|p.R674G|p.A616S|p.A653S|p.N756S	718|747|647|747|606|674|616|653|756	559-786	9	23	228	1894	3.25057208237986	0.00016374908318606	0.00254489462990923
LUSC	NES	ENSG00000132688	ENST00000368223	p.W1469L|p.L1458Q|p.G1455W|p.W1469C|p.G1455V	1469|1458|1455|1469|1455	1433-1491	5	24	59	1621	5.72387005649718	0.000177484680634721	0.00266904171340045
LUSC	NOBOX	ENSG00000106410	ENST00000467773	p.P132T|p.G148R|p.S147C	132|148|147	130-163	3	7	34	691	8.71008403361344	0.000181903280981555	0.00269239553246535
LUSC	REPS1	ENSG00000135597	ENST00000258062	p.W411R|p.D445N|p.D438Y	411|445|438	407-471	3	5	65	795	7.33846153846154	0.000208822168516143	0.00291223318438993
LUSC	ARMCX2	ENSG00000184867	ENST00000328766	p.E303Q|p.L332M|p.E334K|p.P336T	303|332|334|336	301-337	4	11	37	632	6.21130221130221	0.000235628747592531	0.00309583103635169
LUSC	SYBU	ENSG00000147642	ENST00000422135	p.T166A|p.D147Y|p.K136M	166|147|136	136-170	3	7	35	663	8.11836734693878	0.000238876028234802	0.00312206383150163
LUSC	TAGAP	ENSG00000164691	ENST00000367066	p.M623I|p.T614I|p.E611D|p.A630V	623|614|611|630	601-640	4	12	40	731	6.09166666666667	0.000280644537835606	0.00342238245258999
LUSC	FAM13A	ENSG00000138640	ENST00000264344	p.S583F|p.W574L|p.W574S	583|574|574	552-584	3	11	33	1023	8.45454545454546	0.000297750881946834	0.00355376624613852
LUSC	HECW1	ENSG00000002746	ENST00000395891	p.G778R|p.G765S|p.A766P	778|765|766	765-781	3	31	17	1606	9.14231499051233	0.00031433343606635	0.00362754272037202
LUSC	FYB	ENSG00000082074	ENST00000540520	p.P352L|p.P352S|p.P358L	352|352|358	352-366	3	19	15	839	8.83157894736842	0.000319344627332852	0.00367041473777966
LUSC	EPB41L5	ENSG00000115109	ENST00000263713	p.V417L|p.W409C|p.A414S	417|409|414	408-429	3	12	22	733	8.32954545454545	0.000330940233460364	0.00374948775852446
LUSC	SUGP1	ENSG00000105705	ENST00000247001	p.A360V|p.P365S|p.P365H	360|365|365	343-370	3	9	28	645	7.67857142857143	0.000375186169128572	0.00404843524236281
LUSC	NRK	ENSG00000123572	ENST00000428173	p.S496C|p.A468G|p.Q493P|p.G442R|p.Q451K	496|468|493|442|451	441-496	5	28	56	1583	5.04783163265306	0.00037688811698644	0.00405375486624701
LUSC	MAST4	ENSG00000069020	ENST00000403625	p.Q2257R|p.R2279S|p.R2279K|p.S2272Y	2257|2279|2279|2272	2206-2309	4	17	104	2623	5.93438914027149	0.000406069089336603	0.004247278505645
LUSC	KDM4B	ENSG00000127663	ENST00000159111	p.Q542H|p.Q542L|p.K557N	542|542|557	524-558	3	12	35	1096	7.82857142857143	0.000418863842363892	0.00432498559061407
LUSC	LEPREL4	ENSG00000141696	ENST00000355468	p.G412C|p.A401S|p.G425R	412|401|425	395-437	3	5	43	437	6.09767441860465	0.000431827615710589	0.00439087366522632
LUSC	DLX5	ENSG00000105880	ENST00000222598	p.W259C|p.N255I|p.S265G	259|255|265	250-267	3	7	18	289	6.88095238095238	0.000451985583928005	0.00448529099035218
LUSC	SASH1	ENSG00000111961	ENST00000367467	p.P1007L|p.A989V|p.G1009V	1007|989|1009	987-1027	3	12	41	1247	7.60365853658537	0.000467777123039692	0.00454901253663631
LUSC	SYTL2	ENSG00000137501	ENST00000528231	p.R238T|p.I234F|p.K231N	238|234|231	205-248	3	9	44	934	7.07575757575758	0.000512453542802938	0.00480654777481794
LUSC	CACNA1H	ENSG00000196557	ENST00000348261	p.P2264L|p.G2284C|p.R2257Q	2264|2284|2257	2242-2289	3	19	48	2353	7.74013157894737	0.000525052008123694	0.00488461427184887
LUSC	C15orf27	ENSG00000169758	ENST00000388942	p.T354K|p.I357T|p.D372N	354|357|372	346-380	3	7	35	531	6.50204081632653	0.000561760739902772	0.00506607617971618
LUSC	TRPS1	ENSG00000104447	ENST00000395715	p.D151V|p.D151Y|p.Q150E	151|151|150	148-162	3	33	15	1294	7.84242424242424	0.000564777804953676	0.0050739210888632
LUSC	LSM14A	ENSG00000257103	ENST00000544216	p.R171I|p.T175A|p.P217L	171|175|217	160-231	3	4	72	463	4.82291666666667	0.0005847981925311	0.00515848488087798
LUSC	IRS4	ENSG00000133124	ENST00000372129	p.S826I|p.R839S|p.G834R	826|839|834	825-852	3	18	28	1257	7.48214285714286	0.000586457888544722	0.00516703897330756
LUSC	BARX2	ENSG00000043039	ENST00000281437	p.P264Q|p.P255S|p.P276T	264|255|276	236-279	3	4	44	279	4.75568181818182	0.000618577177855073	0.00537415833521652
LUSC	RTL1	ENSG00000254656	ENST00000534062	p.G46V|p.T11M|p.A48S	46|11|48	1-54	3	11	54	1358	6.85858585858586	0.000658603979371786	0.00556845882305419
LUSC	ZNF488	ENSG00000165388	ENST00000395702	p.E73D|p.G66C|p.V62L	73|66|62	60-83	3	7	24	340	6.07142857142857	0.000730228732362281	0.00585711477174334
LUSC	MUC17	ENSG00000169876	ENST00000306151	p.D931H|p.T956N|p.R942T|p.T951N	931|956|942|951	921-957	4	86	37	4493	5.64802011313639	0.00075854893399685	0.00594856802934269
LUSC	TCOF1	ENSG00000070814	ENST00000504761	p.A1166T|p.S1232F|p.E1192K	1166|1232|1192	1162-1241	3	9	80	1488	6.2	0.000845712989202108	0.00635260238328444
LUSC	MAPK8IP3	ENSG00000138834	ENST00000250894	p.P212H|p.N209I|p.G216S	212|209|216	206-252	3	13	47	1336	6.55973813420622	0.000848094388972265	0.00636410709319969
LUSC	C10orf71	ENSG00000177354	ENST00000374144	p.G341E|p.G363V|p.W349L	341|363|349	336-365	3	21	30	1435	6.83333333333333	0.000859693065017209	0.00642999017507765
LUSC	MUC16	ENSG00000181143	ENST00000397910	p.G4292D|p.P4274S|p.M4281I	4292|4274|4281	4274-4293	3	303	20	14507	7.18168316831683	0.000896281772696961	0.00660299771652943
LUSC	SPHKAP	ENSG00000153820	ENST00000392056	p.N394I|p.D402E|p.A403S|p.A396E	394|402|403|396	391-407	4	74	17	1700	5.40540540540541	0.000908721687753244	0.00662005517469265
LUSC	MAGEL2	ENSG00000254585	ENST00000532292	p.W233R|p.Q219H|p.C224F|p.D220Y	233|219|224|220	216-233	4	28	18	646	5.12698412698413	0.000965663941981498	0.00688092983967596
LUSC	HRNR	ENSG00000197915	ENST00000368801	p.G2141E|p.S2039Y|p.H2136Q|p.S2088C|p.R2185G|p.S1969T|p.H2016N|p.G2150E|p.H2042Q|p.H2194Y	2141|2039|2136|2088|2185|1969|2016|2150|2042|2194	1952-2267	10	35	316	2850	2.57685352622061	0.00101964474663141	0.00712667366360628
LUSC	KMT2B	ENSG00000272333	ENST00000222270	p.A743S|p.Q742H|p.N729S	743|742|729	695-754	3	21	60	2715	6.46428571428571	0.00105610330003603	0.0073097574990479
LUSC	CTNND2	ENSG00000169862	ENST00000304623	p.P462T|p.R471H|p.D465E	462|471|465	461-472	3	48	12	1225	6.38020833333333	0.00127066356039696	0.00802372875328644
LUSC	IRX2	ENSG00000170561	ENST00000382611	p.E218D|p.G253C|p.D266V|p.E235K	218|253|266|235	216-266	4	9	51	471	4.10457516339869	0.00128699883788952	0.00807907317431233
LUSC	PODXL2	ENSG00000114631	ENST00000342480	p.P325S|p.D324Y|p.A314S|p.G295V|p.E266K	325|324|314|295|266	259-362	5	9	104	605	3.23183760683761	0.00134613221374646	0.0083337428219023
LUSC	SCN2A	ENSG00000136531	ENST00000357398	p.G10V|p.F17I|p.P8Q|p.I25V	10|17|8|25	1-29	4	57	29	2005	4.85178463399879	0.00141914799200116	0.0085770761464872
LUSC	KIAA1211	ENSG00000109265	ENST00000504228	p.L676M|p.S661R|p.R672L	676|661|672	660-680	3	29	21	1233	6.07389162561576	0.00142172052751333	0.0085770761464872
LUSC	SETD5	ENSG00000168137	ENST00000402198	p.Q1424L|p.P1415Q|p.G1395R	1424|1415|1395	1379-1442	3	12	64	1442	5.6328125	0.00144064416044332	0.00865195197879713
LUSC	CCDC74B	ENSG00000152076	ENST00000310463	p.R161P|p.G182C|p.Q173K|p.A164V	161|182|173|164	149-185	4	10	37	380	4.10810810810811	0.00144784176272961	0.00866045284431474
LUSC	PCLO	ENSG00000186472	ENST00000333891	p.H1852R|p.R1843H|p.R1853I	1852|1843|1853	1842-1863	3	113	22	5142	6.20514883346742	0.00148917799157089	0.00879471544742138
LUSC	POTEH	ENSG00000198062	ENST00000343518	p.G473V|p.R487T|p.N469I|p.D481E|p.M456I|p.K457N	473|487|469|481|456|457	454-489	6	27	36	545	3.3641975308642	0.00149932885428883	0.00880409793820497
LUSC	AHNAK2	ENSG00000185567	ENST00000333244	p.V867M|p.D889H|p.D889V	867|889|889	863-901	3	73	39	5795	6.10642781875659	0.0015429380304357	0.00888850993071766
LUSC	DACH2	ENSG00000126733	ENST00000373125	p.G441R|p.D450Y|p.G444V	441|450|444	440-453	3	22	14	599	5.83441558441558	0.0015577431633339	0.00893941651356902
LUSC	APOBR	ENSG00000184730	ENST00000564831	p.L399P|p.G307V|p.G307R|p.G316A	399|307|307|316	290-413	4	9	124	1097	3.93189964157706	0.0015681872227935	0.0089924610348396
LUSC	SGIP1	ENSG00000118473	ENST00000371037	p.V370L|p.A409T|p.R368H|p.Q380K|p.E385K	370|409|368|380|385	368-409	5	26	42	828	3.79120879120879	0.00162594864912458	0.00918305387126243
LUSC	MUC20	ENSG00000176945	ENST00000447234	p.S542R|p.A512T|p.V546I	542|512|546	510-571	3	7	62	709	4.90092165898617	0.00164765652133025	0.00925678896342254
LUSC	DCAF8L1	ENSG00000226372	ENST00000441525	p.L60R|p.L60M|p.D53Y	60|60|53	52-66	3	21	15	600	5.71428571428571	0.00166232063640792	0.00932207483715351
LUSC	SIK3	ENSG00000160584	ENST00000292055	p.G1092V|p.E1090K|p.P1143H	1092|1090|1143	1080-1144	3	11	65	1263	5.2993006993007	0.00172762975886376	0.00953442834497472
LUSC	AKAP12	ENSG00000131016	ENST00000402676	p.S63T|p.Q97L|p.D80Y	63|97|80	18-109	3	11	92	1782	5.28260869565217	0.00174792738011154	0.00958580214726988
LUSC	GDNF	ENSG00000168621	ENST00000427982	p.R91G|p.V81F|p.L92Q	91|81|92	78-92	3	9	15	228	5.06666666666667	0.00180366399177934	0.0097798738857683
LUSC	SYTL2	ENSG00000137501	ENST00000354566	p.A858S|p.R827W|p.R827G	858|827|827	815-858	3	16	44	1272	5.42045454545455	0.00186495731221381	0.009921926488099
LUSC	SAGE1	ENSG00000181433	ENST00000535938	p.M138T|p.H152D|p.P144L|p.D125H	138|152|144|125	125-159	4	24	35	904	4.3047619047619	0.00199414616052707	0.0104058596904084
LUSC	FOXB2	ENSG00000204612	ENST00000376708	p.H118N|p.H118P|p.R108C	118|118|108	99-161	3	5	63	432	4.11428571428571	0.00199766119811762	0.0104058596904084
LUSC	MAP1A	ENSG00000166963	ENST00000300231	p.S844L|p.T833N|p.H769Y	844|833|769	767-853	3	18	87	2803	5.36973180076628	0.00200224914059	0.0104058596904084
LUSC	MUC16	ENSG00000181143	ENST00000397910	p.G8800V|p.G8800S|p.Q8799R	8800|8800|8799	8795-8819	3	303	25	14507	5.74534653465347	0.00201749098550541	0.0104523215811097
LUSC	SLC9A2	ENSG00000115616	ENST00000233969	p.Q708K|p.P709H|p.A700D|p.A700V	708|709|700|700	700-740	4	19	41	812	4.16944801026958	0.00210148643825914	0.0106890913495747
LUSC	SSH2	ENSG00000141298	ENST00000269033	p.P1134H|p.A1127V|p.T1121K	1134|1127|1121	1105-1144	3	20	40	1423	5.33625	0.00210787737259144	0.01069504989386
LUSC	CACNA1A	ENSG00000141837	ENST00000360228	p.M1068K|p.E1063Q|p.Q1117K|p.P1042H|p.L1061V	1068|1063|1117|1042|1061	1032-1123	5	37	92	2506	3.68096357226792	0.00213536610176057	0.0107906590661841
LUSC	KIAA0513	ENSG00000135709	ENST00000566428	p.S45R|p.P23L|p.G34S	45|23|34	1-61	3	5	61	411	4.04262295081967	0.00213810328601383	0.01079720533308
LUSC	APBA1	ENSG00000107282	ENST00000265381	p.Q266L|p.E276D|p.Q279H	266|276|279	251-301	3	10	51	837	4.92352941176471	0.00214833170789586	0.0108124033336237
LUSC	SUPT5H	ENSG00000196235	ENST00000599117	p.S812C|p.D795Y|p.S812N	812|795|812	763-822	3	11	60	1087	4.94090909090909	0.00223731369918578	0.011052270641954
LUSC	CACNA1A	ENSG00000141837	ENST00000360228	p.W916R|p.R922Q|p.Q936K	916|922|936	902-939	3	37	38	2506	5.34708392603129	0.00234212791477983	0.0113198789450738
LUSC	ATXN2L	ENSG00000168488	ENST00000395547	p.R365G|p.R382C|p.Y349C|p.G362V	365|382|349|362	340-426	4	13	87	1097	3.87975243147657	0.0023462403998411	0.0113198789450738
LUSC	HCN1	ENSG00000164588	ENST00000303230	p.A714S|p.S705C|p.P722S|p.P707H|p.T700N|p.P707T|p.A692T|p.A724D|p.A692D|p.Q709K	714|705|722|707|700|707|692|724|692|709	691-734	10	82	44	890	2.46674057649667	0.002347412471852	0.0113198789450738
LUSC	LRP12	ENSG00000147650	ENST00000276654	p.S800T|p.S780Y|p.S792Y	800|780|792	773-800	3	18	28	859	5.11309523809524	0.00239295237658532	0.01142450917679
LUSC	MARCH4	ENSG00000144583	ENST00000273067	p.S373C|p.H374N|p.H376Y	373|374|376	365-390	3	10	26	410	4.73076923076923	0.00248941805292202	0.0117105853004604
LUSC	DPPA2	ENSG00000163530	ENST00000478945	p.P81T|p.P86Q|p.P81L	81|86|81	78-90	3	14	13	298	4.91208791208791	0.00254773989501855	0.011849828878491
LUSC	ZNF804B	ENSG00000182348	ENST00000333190	p.I1107L|p.M1105I|p.L1098P	1107|1105|1098	1098-1108	3	70	11	1349	5.25584415584416	0.00264224182826478	0.0121322802280043
LUSC	AKAP8	ENSG00000105127	ENST00000269701	p.E661Q|p.E648K|p.E622K	661|648|622	609-692	3	6	84	692	4.11904761904762	0.00265621458450149	0.0121638976351334
LUSC	MUC16	ENSG00000181143	ENST00000397910	p.P7316S|p.S7321L|p.P7316L	7316|7321|7316	7298-7324	3	303	27	14507	5.31976530986432	0.00265724883576957	0.0121638976351334
LUSC	MUC16	ENSG00000181143	ENST00000397910	p.P7813L|p.L7809V|p.E7824G	7813|7809|7824	7807-7833	3	303	27	14507	5.31976530986432	0.00265724883576957	0.0121638976351334
LUSC	CDHR5	ENSG00000099834	ENST00000358353	p.G608V|p.H530N|p.G519W	608|530|519	492-624	3	5	133	845	3.81203007518797	0.0026822689780619	0.0122475339983712
LUSC	ADAMTS7	ENSG00000136378	ENST00000388820	p.E1273G|p.A1271V|p.P1285H	1273|1271|1285	1255-1300	3	22	46	1686	4.99802371541502	0.002733458814689	0.012361638323192
LUSC	TXNDC2	ENSG00000168454	ENST00000306084	p.R76H|p.Q59H|p.P67L	76|59|67	37-77	3	9	41	553	4.49593495934959	0.00280905521356578	0.0125398562666674
LUSC	ZBTB7B	ENSG00000160685	ENST00000417934	p.H263Y|p.E256D|p.E271D	263|256|271	236-293	3	7	58	573	4.23399014778325	0.002854724134423	0.0126442221492014
LUSC	CACNA1H	ENSG00000196557	ENST00000348261	p.C2191S|p.G2163W|p.V2194M	2191|2163|2194	2123-2198	3	19	76	2353	4.88850415512465	0.00285745000302873	0.0126442221492014
LUSC	RIMS2	ENSG00000176406	ENST00000406091	p.R400L|p.R416L|p.E405K|p.G420R	400|416|405|420	396-429	4	39	34	1349	4.06938159879336	0.00286741332181983	0.0126487069141011
LUSC	TRDN	ENSG00000186439	ENST00000398178	p.T707I|p.Q690K|p.C691F	707|690|691	684-708	3	18	25	729	4.86	0.00287590808688021	0.012661772876335
LUSC	DLC1	ENSG00000164741	ENST00000276297	p.A350E|p.D366H|p.Q367K	350|366|367	350-374	3	37	25	1528	4.95567567567568	0.00307616985919923	0.0131481086195767
LUSC	EHMT1	ENSG00000181090	ENST00000460843	p.H108L|p.A151G|p.S166I	108|151|166	106-184	3	11	79	1298	4.48101265822785	0.00320029644381847	0.0134344282891012
LUSC	SPAG17	ENSG00000155761	ENST00000336338	p.Q723L|p.D716N|p.P715A	723|716|715	697-730	3	40	34	2223	4.90367647058823	0.00322387468835683	0.0134872736499359
LUSC	EP300	ENSG00000100393	ENST00000263253	p.N2127I|p.H2125Q|p.G2123W	2127|2125|2123	2111-2191	3	19	81	2414	4.70565302144249	0.00327791828847146	0.0135851341668754
LUSC	ITIH6	ENSG00000102313	ENST00000218436	p.G949C|p.P926T|p.P936H	949|926|936	916-951	3	23	36	1313	4.75724637681159	0.00329555875611054	0.0136130388993446
LUSC	SF3B2	ENSG00000087365	ENST00000322535	p.E779Q|p.M799I|p.T810M	779|799|810	733-812	3	8	80	895	4.1953125	0.00332604783495727	0.013701847665616
LUSC	MADD	ENSG00000110514	ENST00000311027	p.P740S|p.P743S|p.P740L	740|743|740	697-780	3	13	84	1647	4.52472527472527	0.0033344842870946	0.0137133184107916
LUSC	HNRNPDL	ENSG00000152795	ENST00000295470	p.D84H|p.I95V|p.S94P	84|95|94	36-105	3	5	70	420	3.6	0.00334362139917688	0.0137262447191488
LUSC	UBQLN3	ENSG00000175520	ENST00000311659	p.M262I|p.A268S|p.D263H|p.Y258C	262|268|263|258	248-280	4	21	33	655	3.78066378066378	0.00334843748651448	0.0137262447191488
LUSC	ZBTB9	ENSG00000213588	ENST00000395064	p.E266D|p.S241L|p.P259S	266|241|259	223-301	3	5	79	473	3.59240506329114	0.00337089030397553	0.0137647750744126
LUSC	PDE4DIP	ENSG00000178104	ENST00000369356	p.N1246I|p.G1257V|p.E1249G	1246|1257|1249	1230-1257	3	52	28	2362	4.86675824175824	0.00339886453174876	0.0138187277297864
LUSC	DBN1	ENSG00000113758	ENST00000292385	p.E613K|p.F600L|p.S603L	613|600|603	593-651	3	8	59	651	4.13771186440678	0.00350026624215283	0.0140756301591994
LUSC	GPR50	ENSG00000102195	ENST00000218316	p.P545H|p.S577G|p.P612S|p.D586E	545|577|612|586	534-617	4	9	84	617	3.26455026455026	0.00365080367093085	0.0144317178058098
LUSC	MTUS2	ENSG00000132938	ENST00000431530	p.Q313H|p.S300T|p.T284K|p.A318G	313|300|284|318	269-327	4	25	59	1379	3.73966101694915	0.00371367871736761	0.014578119008552
LUSC	FIGN	ENSG00000182263	ENST00000333129	p.G327A|p.G325W|p.D330Y	327|325|330	313-340	3	18	28	759	4.51785714285714	0.00373945010453181	0.0146186958765073
LUSC	FLG	ENSG00000143631	ENST00000368799	p.R782W|p.G769D|p.H770Q	782|769|770	757-782	3	98	26	4061	4.78139717425432	0.00376425671300296	0.0146724981903446
LUSC	PCDH11X	ENSG00000102290	ENST00000373094	p.G1288W|p.A1286S|p.D1287N	1288|1286|1287	1283-1292	3	86	10	1347	4.69883720930233	0.00397811036273577	0.0151486842820208
LUSC	MED13L	ENSG00000123066	ENST00000281928	p.P544L|p.P544T|p.R523S	544|544|523	477-559	3	18	83	2210	4.43775100401606	0.00398663923811338	0.0151486842820208
LUSC	PCDH10	ENSG00000138650	ENST00000264360	p.S886R|p.R891T|p.D890V	886|891|890	883-895	3	52	13	1040	4.61538461538461	0.00410024741753778	0.0154219112299442
LUSC	EVX2	ENSG00000174279	ENST00000308618	p.A61T|p.A56S|p.N78I	61|56|78	56-81	3	13	26	476	4.22485207100592	0.00427090514785777	0.0158419062170911
LUSC	POU6F2	ENSG00000106536	ENST00000403058	p.T147S|p.A155E|p.P142T|p.V153G	147|155|142|153	137-186	4	16	50	691	3.455	0.00440094276121838	0.0162277992805339
LUSC	TLE3	ENSG00000140332	ENST00000558939	p.D282H|p.G305A|p.E255D	282|305|255	230-317	3	7	88	772	3.75974025974026	0.00444116111967419	0.016319850650265
LUSC	LILRB5	ENSG00000105609	ENST00000449561	p.A546G|p.H559Q|p.D552Y	546|559|552	540-565	3	16	26	591	4.26201923076923	0.00445165747641108	0.0163435778279912
LUSC	OCA2	ENSG00000104044	ENST00000354638	p.V17E|p.A29S|p.P15L	17|29|15	14-38	3	23	25	838	4.37217391304348	0.00445198274390468	0.0163435778279912
LUSC	RIMS1	ENSG00000079841	ENST00000521978	p.D1513E|p.G1501V|p.G1501C	1513|1501|1501	1497-1523	3	42	27	1692	4.47619047619048	0.00447675251882007	0.0163943274393367
LUSC	CBLL1	ENSG00000105879	ENST00000440859	p.H228R|p.M229I|p.D259N|p.P241L	228|229|259|241	217-271	4	11	55	491	3.24628099173554	0.00454694629401686	0.0165542444316443
LUSC	CTNND2	ENSG00000169862	ENST00000304623	p.Y424C|p.L391P|p.G404A|p.S401N|p.G394V|p.L437H|p.H419Q	424|391|404|401|394|437|419	376-443	7	48	68	1225	2.62714460784314	0.00462784400645844	0.0167401278980206
LUSC	SSH2	ENSG00000141298	ENST00000269033	p.Q950H|p.P919R|p.H964D	950|919|964	918-967	3	20	50	1423	4.269	0.00470001605120673	0.0168817363105454
LUSC	ARMCX2	ENSG00000184867	ENST00000328766	p.A274V|p.G276A|p.P269L	274|276|269	243-285	3	11	43	632	4.00845665961945	0.00479356122654351	0.0171273759664047
LUSC	ZNF831	ENSG00000124203	ENST00000371030	p.E871K|p.G868C|p.P866L|p.G867V	871|868|866|867	865-911	4	40	47	1677	3.56808510638298	0.00502673902015993	0.0177070783264241
LUSC	RSRC1	ENSG00000174891	ENST00000295930	p.S87L|p.R86H|p.R84L|p.R33I|p.G91R	87|86|84|33|91	31-104	5	9	74	334	2.50750750750751	0.00530038997373139	0.0182980394599809
LUSC	DISP2	ENSG00000140323	ENST00000267889	p.E1346V|p.D1321E|p.P1317T	1346|1321|1317	1273-1356	3	13	84	1401	3.8489010989011	0.00595988829981708	0.019686025560456
LUSC	CCDC129	ENSG00000180347	ENST00000451887	p.R608M|p.P609T|p.G611R	608|609|611	588-614	3	29	27	1062	4.06896551724138	0.00596972569963028	0.0197035151011596
LUSC	SHANK2	ENSG00000162105	ENST00000338508	p.A1223T|p.E1153K|p.G1171W	1223|1153|1171	1152-1229	3	18	78	1850	3.95299145299145	0.00600979267049806	0.0197747527721265
LUSC	CNKSR2	ENSG00000149970	ENST00000379510	p.E790K|p.Q769H|p.Q769H	790|769|769	769-799	3	25	31	1034	4.00258064516129	0.00617187440625622	0.0200913402588223
LUSC	ZNF804B	ENSG00000182348	ENST00000333190	p.N1024K|p.L1033P|p.N1024K	1024|1033|1024	1024-1037	3	70	14	1349	4.12959183673469	0.00617503966956057	0.0200913402588223
LUSC	SORCS1	ENSG00000108018	ENST00000344440	p.A103E|p.M99T|p.A86E|p.L72I|p.R104C	103|99|86|72|104	67-106	5	50	40	1198	2.995	0.00625062797713083	0.0201858356708636
LUSC	MUC17	ENSG00000169876	ENST00000306151	p.T2601S|p.R2577T|p.I2603M	2601|2577|2603	2568-2605	3	86	38	4493	4.12454100367197	0.0062686990476345	0.0202006399172697
LUSC	MKRN3	ENSG00000179455	ENST00000314520	p.P4S|p.Q17H|p.E36D|p.A14D|p.V34F	4|17|36|14|34	1-37	5	24	37	507	2.85472972972973	0.00645378129649821	0.0205145874912882
LUSC	PPP1R3A	ENSG00000154415	ENST00000284601	p.S924L|p.A937S|p.E922K	924|937|922	920-943	3	35	24	1122	4.00714285714286	0.00645857965188568	0.0205211298315536
LUSC	SPHKAP	ENSG00000153820	ENST00000392056	p.S347T|p.P341Q|p.Q336L|p.P341T	347|341|336|341	335-361	4	74	27	1700	3.4034034034034	0.00657560346565811	0.0207063185249261
LUSC	DENND2A	ENSG00000146966	ENST00000275884	p.D244Y|p.T259S|p.R270W	244|259|270	235-278	3	18	44	1009	3.8219696969697	0.00676527485821743	0.0211104764221626
LUSC	ZFHX4	ENSG00000091656	ENST00000521891	p.N2543H|p.P2536H|p.L2524R|p.L2517F|p.P2542H|p.P2542R	2543|2536|2524|2517|2542|2542	2515-2557	6	184	43	3616	2.74216380182002	0.00687070411887714	0.0213239548886328
LUSC	MAGEC1	ENSG00000155495	ENST00000285879	p.P778A|p.T786N|p.S780I	778|786|780	776-793	3	48	18	1142	3.96527777777778	0.00691731896536363	0.0214123619723597
LUSC	ATF7IP	ENSG00000171681	ENST00000261168	p.V1053L|p.T1040A|p.T1032A|p.T1049P	1053|1040|1032|1049	1021-1124	4	16	104	1270	3.05288461538462	0.00745740031790365	0.0224381161031661
LUSC	ZFHX4	ENSG00000091656	ENST00000521891	p.T2808K|p.I2810V|p.D2799Y	2808|2810|2799	2799-2813	3	184	15	3616	3.9304347826087	0.00758184453345323	0.0226849515425614
LUSC	FGF23	ENSG00000118972	ENST00000237837	p.P201A|p.P203L|p.L190M	201|203|190	190-211	3	10	22	251	3.42272727272727	0.00804179710871922	0.0235529990407502
LUSC	ESX1	ENSG00000123576	ENST00000372588	p.R74L|p.S69L|p.G78D	74|69|78	51-79	3	12	29	406	3.5	0.00808291721417131	0.0236088014886618
LUSC	PYHIN1	ENSG00000163564	ENST00000368140	p.P489S|p.P492H|p.V475L|p.T485S|p.P492T	489|492|475|485|492	447-492	5	20	46	492	2.67391304347826	0.00816402054889376	0.0237253977068938
LUSC	FAM90A1	ENSG00000171847	ENST00000538603	p.P305H|p.A327D|p.L310V	305|327|310	271-333	3	7	63	464	3.15646258503401	0.00844030877287394	0.0241878979521323
LUSC	ZYX	ENSG00000159840	ENST00000322764	p.P299L|p.E300K|p.P260L	299|300|260	258-323	3	8	66	572	3.25	0.00844466174238734	0.0241878979521323
LUSC	TRIM24	ENSG00000122779	ENST00000343526	p.R497T|p.Q568P|p.S573G	497|568|573	452-573	3	8	122	1050	3.22745901639344	0.00865876969918078	0.0244539518423384
LUSC	CALN1	ENSG00000183166	ENST00000395275	p.G56W|p.G56V|p.K55N|p.V48L	56|56|55|48	37-60	4	15	24	261	2.9	0.00897815312998995	0.0250698690494015
LUSC	SCARF1	ENSG00000074660	ENST00000263071	p.R778L|p.E721K|p.E792K	778|721|792	704-801	3	8	98	830	3.17602040816327	0.00917323105062895	0.0254143850437491
LUSC	JPH4	ENSG00000092051	ENST00000397118	p.R468G|p.S457C|p.P479L	468|457|479	439-545	3	6	107	628	2.93457943925234	0.00943970296671437	0.0258942403015145
LUSC	LPP	ENSG00000145012	ENST00000312675	p.Q229L|p.S227L|p.Y244F	229|227|244	208-249	3	13	42	612	3.36263736263736	0.00959068667069973	0.02608012072508
LUSC	HTATSF1	ENSG00000102241	ENST00000535601	p.E564Q|p.D589H|p.E598K	564|589|598	564-620	3	12	57	755	3.31140350877193	0.00981793073147474	0.0264368042022293
LUSC	CCDC129	ENSG00000180347	ENST00000451887	p.E663Q|p.T680N|p.T655A|p.A683S	663|680|655|683	649-697	4	29	49	1062	2.98944405348346	0.00982069559228227	0.0264368042022293
OV	PHF17	ENSG00000077684	ENST00000226319	p.D675N|p.G671E|p.G671R	675|671|671	663-680	3	3	18	842	46.7777777777778	0	0
OV	AHNAK2	ENSG00000185567	ENST00000333244	p.E2796K|p.G2797R|p.G2797E	2796|2797|2797	2793-2802	3	35	10	5795	49.6714285714286	4.44839462376834e-07	5.33592624727126e-05
OV	TRPC4	ENSG00000133107	ENST00000379681	p.F850I|p.D846A|p.V844L	850|846|844	842-855	3	6	14	982	35.0714285714286	6.05614714821456e-07	7.08663843640294e-05
OV	MAP2	ENSG00000078018	ENST00000360351	p.H27D|p.Q34K|p.T20K|p.R5W	27|34|20|5	1-68	4	11	68	1827	9.77005347593583	2.73265690640123e-05	0.000893662339390341
OV	SPEN	ENSG00000065526	ENST00000375759	p.K2089R|p.A2086P|p.S2090P	2089|2086|2090	2080-2122	3	18	43	3664	14.2015503875969	5.08825327460993e-05	0.00129099257795876
OV	TACC2	ENSG00000138162	ENST00000369005	p.S873F|p.P881L|p.S872F|p.W923C	873|881|872|923	861-948	4	19	88	2948	7.05263157894737	0.000194030948056256	0.00281596030701747
OV	CCNT2	ENSG00000082258	ENST00000264157	p.V603G|p.S613N|p.H547N	603|613|547	544-637	3	4	94	730	5.82446808510638	0.000274928633783977	0.00336978811523438
OV	USP21	ENSG00000143258	ENST00000368002	p.A125V|p.R130C|p.A137P	125|130|137	79-145	3	5	67	565	5.05970149253731	0.000894927182909289	0.00660299771652943
OV	HRNR	ENSG00000197915	ENST00000368801	p.G933R|p.Q928H|p.Q863L	933|928|863	855-1003	3	10	149	2850	5.73825503355705	0.00121556614297313	0.00787489173419184
OV	SOX5	ENSG00000134532	ENST00000451604	p.A431G|p.V433F|p.P418S	431|433|418	415-460	3	9	46	763	5.52898550724638	0.0013014629821172	0.00813577318286787
OV	C3orf30	ENSG00000163424	ENST00000295622	p.A91S|p.G88C|p.A91V	91|88|91	38-108	3	5	71	536	4.52957746478873	0.00137624660338331	0.00844812361699804
OV	ZNF236	ENSG00000130856	ENST00000253159	p.P806L|p.L839F|p.S874C	806|839|874	797-904	3	11	108	1845	4.65909090909091	0.00277556423156244	0.0124411814203143
OV	COL1A2	ENSG00000164692	ENST00000297268	p.P809L|p.P903L|p.A843T	809|903|843	772-927	3	8	156	1366	3.28365384615385	0.00813711020282537	0.0237023797389962
OV	PHACTR3	ENSG00000087495	ENST00000371015	p.A174P|p.T146M|p.D168N	174|146|168	146-238	3	6	93	559	3.00537634408602	0.00864460888125351	0.0244539518423384
PAAD	CXorf67	ENSG00000187690	ENST00000342995	p.H205Y|p.S310P|p.A263V|p.S363Y	205|310|263|363	151-385	4	4	235	503	2.14042553191489	0	0
PAAD	DACH2	ENSG00000126733	ENST00000373125	p.K368N|p.I367M|p.P325T	368|367|325	299-371	3	4	73	599	6.1541095890411	0.000220589151881612	0.00300362210625708
PAAD	CECR2	ENSG00000099954	ENST00000262608	p.P661T|p.T665I|p.A704V	661|665|704	641-717	3	8	77	1443	7.0275974025974	0.000476897809665644	0.00458470821127857
PRAD	CTNNB1	ENSG00000168036	ENST00000349496	p.S33C|p.D32Y|p.S33Y|p.S37A|p.D32V|p.D32H	33|32|33|37|32|32	22-38	6	10	17	781	27.5647058823529	2.62252775051763e-10	4.91002758090663e-08
PRAD	FAM83C	ENSG00000125998	ENST00000374408	p.R448H|p.R450W|p.P436H	448|450|436	434-468	3	5	35	747	12.8057142857143	2.31935946624073e-05	0.000804891303851741
PRAD	FNDC1	ENSG00000164694	ENST00000297267	p.A958T|p.R980C|p.S1029F	958|980|1029	929-1140	3	5	212	1894	5.36037735849057	0.000714581204580789	0.00579794002286623
PRAD	COL11A1	ENSG00000060718	ENST00000370096	p.G1057S|p.A1007V|p.G1012V|p.K1143T	1057|1007|1012|1143	991-1144	4	14	154	1806	3.35064935064935	0.00467816696679302	0.0168517520030365
READ	TIAM1	ENSG00000156299	ENST00000286827	p.L98F|p.D84Y|p.R93Q	98|84|93	84-101	3	11	18	1591	24.1060606060606	5.07357919499185e-06	0.000352482806685474
READ	SASH1	ENSG00000111961	ENST00000367467	p.L843F|p.D842G|p.D842E	843|842|842	831-849	3	9	19	1247	21.8771929824561	6.3872731992376e-06	0.000400351425360274
READ	KIAA0408	ENSG00000189367	ENST00000483725	p.I254S|p.S248Y|p.D258N|p.C252R	254|248|258|252	238-259	4	10	22	694	12.6181818181818	7.05786838994804e-06	0.00041547672041246
READ	ERCC6L2	ENSG00000182150	ENST00000320486	p.F311Y|p.Q312R|p.Q312K	311|312|312	309-324	3	6	16	522	16.3125	1.25990092838535e-05	0.000571842306222902
READ	SPAG17	ENSG00000155761	ENST00000336338	p.R1410I|p.S1419Y|p.D1413Y	1410|1419|1413	1407-1422	3	24	16	2223	17.3671875	2.54126702816659e-05	0.000845846612175093
READ	SPATA31A3	ENSG00000147926	ENST00000356699	p.M1066I|p.K1082T|p.S1081N	1066|1082|1081	1026-1085	3	6	60	1347	11.225	5.49204005078074e-05	0.00136191681921513
READ	MARK1	ENSG00000116141	ENST00000366917	p.R662C|p.T657I|p.F660S	662|657|660	636-664	3	7	29	795	11.7487684729064	5.67092120574708e-05	0.00138383201687815
READ	LILRB3	ENSG00000204577	ENST00000245620	p.P546A|p.E555K|p.P546Q	546|555|546	538-575	3	5	38	632	9.97894736842105	6.2205219511835e-05	0.00146036015336719
READ	FGA	ENSG00000171560	ENST00000302053	p.R367C|p.G368V|p.G391R	367|368|391	358-395	3	8	38	866	8.54605263157895	0.000225023279191383	0.00303515953225613
READ	FCRL3	ENSG00000160856	ENST00000368184	p.L688R|p.E647D|p.N659T	688|647|659	641-698	3	8	58	734	4.74568965517241	0.00210418517154543	0.0106890913495747
READ	HRNR	ENSG00000197915	ENST00000368801	p.S366Y|p.S316L|p.H377Y	366|316|377	224-436	3	9	213	2850	4.46009389671362	0.00289318628950919	0.0126883932188376
SARC	ANK1	ENSG00000029534	ENST00000265709	p.L1626M|p.L1626Q|p.A1621D	1626|1626|1621	1606-1630	3	7	25	1897	32.52	1.02271764479411e-06	0.000108059773403286
SARC	C1orf173	ENSG00000178965	ENST00000326665	p.E1364D|p.S1376C|p.E1407K	1364|1376|1407	1332-1444	3	6	113	1530	6.76991150442478	0.000395195029321838	0.00416260980955168
SARC	TCHHL1	ENSG00000182898	ENST00000368806	p.D534N|p.E533K|p.G494R	534|533|494	473-589	3	6	117	904	3.86324786324786	0.00338426462604735	0.013781814999711
SARC	AGAP2	ENSG00000135439	ENST00000547588	p.S309F|p.L276F|p.A302V	309|276|302	172-356	3	6	185	1192	3.22162162162162	0.00668167189006508	0.0209193314317297
SKCM	CEBPG	ENSG00000153879	ENST00000284000	p.Q22K|p.P48L|p.P11Q	22|48|11	1-54	3	3	54	150	2.77777777777778	0	0
SKCM	LSP1	ENSG00000130592	ENST00000311604	p.G18R|p.S5L|p.R13L|p.E15K	18|5|13|15	1-87	4	4	87	339	3.89655172413793	0	0
SKCM	RHOXF2B	ENSG00000203989	ENST00000371402	p.E91K|p.D101N|p.W90L|p.P86S	91|101|90|86	79-104	4	4	26	288	11.0769230769231	0	0
SKCM	PCDH15	ENSG00000150275	ENST00000395445	p.E1467K|p.G1472R|p.R1475H|p.P1479L	1467|1472|1475|1479	1454-1479	4	7	26	1785	39.2307692307692	1.34365941706349e-08	2.18753595095402e-06
SKCM	MAST4	ENSG00000069020	ENST00000403625	p.P1318L|p.S1316Y|p.R1315S|p.P1321Q|p.P1318S	1318|1316|1315|1321|1318	1315-1321	5	73	7	2623	25.665362035225	5.27601259348032e-08	8.06368536991309e-06
SKCM	TRIP11	ENSG00000100815	ENST00000267622	p.G149W|p.H158Y|p.S145L|p.F146L	149|158|145|146	143-158	4	24	16	1979	20.6145833333333	1.29156605410685e-06	0.000132500523002825
SKCM	ILF3	ENSG00000129351	ENST00000449870	p.P497T|p.P490S|p.P497Q|p.S506I|p.P510S|p.P505T	497|490|497|506|510|505	490-513	6	23	24	898	9.76086956521739	1.63698312816152e-06	0.000151350205516069
SKCM	BUB1B	ENSG00000156970	ENST00000287598	p.P241T|p.R244C|p.G246R|p.R244S	241|244|246|244	238-252	4	16	15	1050	17.5	2.27865764446111e-06	0.000203153179754396
SKCM	STIM2	ENSG00000109689	ENST00000465503	p.P504S|p.F503Y|p.F503L	504|503|503	502-507	3	13	6	754	29	2.70701268489937e-06	0.000233208826754299
SKCM	PER2	ENSG00000132326	ENST00000254657	p.A514V|p.G520C|p.G520S|p.G520D	514|520|520|520	512-521	4	28	10	1255	17.9285714285714	2.70919587763707e-06	0.000233208826754299
SKCM	NPM2	ENSG00000158806	ENST00000397940	p.P169S|p.P169L|p.K171T	169|169|171	166-171	3	5	6	214	21.4	3.02042335209585e-06	0.000247073677494364
SKCM	IFIH1	ENSG00000115267	ENST00000263642	p.W238C|p.E236K|p.E234G	238|236|234	233-239	3	16	7	1025	27.4553571428571	3.70726333120963e-06	0.000281425994293475
SKCM	PDS5B	ENSG00000083642	ENST00000315596	p.P1418S|p.P1418H|p.G1415D|p.P1418T	1418|1418|1415|1418	1406-1421	4	22	16	1447	16.4431818181818	3.72027953465803e-06	0.000281425994293475
SKCM	RASIP1	ENSG00000105538	ENST00000222145	p.P28L|p.P20S|p.P20H|p.P28T|p.G36W	28|20|20|28|36	13-46	5	14	34	963	10.1155462184874	4.55149356182183e-06	0.000330933352276541
SKCM	MFAP3L	ENSG00000198948	ENST00000361618	p.P312S|p.Q314K|p.P312L|p.P323Q	312|314|312|323	299-324	4	6	26	409	10.4871794871795	5.89879108925384e-06	0.000380827986788121
SKCM	MUC16	ENSG00000181143	ENST00000397910	p.E7966K|p.P7963L|p.P7963H|p.K7967E|p.D7956N|p.S7973F|p.S7958L|p.S7971F|p.P7963S|p.E7966D	7966|7963|7963|7967|7956|7973|7958|7971|7963|7966	7956-7977	10	1278	22	14507	5.15969554701949	6.03795324327638e-06	0.000386480614007665
SKCM	POLA1	ENSG00000101868	ENST00000379059	p.P193L|p.S195Y|p.P193S	193|195|193	193-208	3	12	16	1462	22.84375	6.6188560667868e-06	0.000401946483970892
SKCM	GLTSCR1	ENSG00000063169	ENST00000396720	p.G969E|p.P949L|p.G969R|p.P951T	969|949|969|951	942-980	4	12	39	1560	13.3333333333333	6.67636945217431e-06	0.000401946483970892
SKCM	COL6A6	ENSG00000206384	ENST00000358511	p.G1476D|p.G1464R|p.E1462K|p.G1467E|p.G1479E|p.E1471K|p.G1470R	1476|1464|1462|1467|1479|1471|1470	1458-1479	7	100	22	2263	7.20045454545455	6.70894785637088e-06	0.000401946483970892
SKCM	SLC26A2	ENSG00000155850	ENST00000286298	p.P24S|p.P24Q|p.H28Y	24|24|28	24-30	3	14	7	739	22.6224489795918	7.46897213876885e-06	0.000423751002630605
SKCM	PHC1	ENSG00000111752	ENST00000543824	p.P660S|p.P665L|p.L655F	660|665|655	652-667	3	9	16	1004	20.9166666666667	7.62226049144665e-06	0.000425096441318239
SKCM	TET2	ENSG00000168769	ENST00000540549	p.L14P|p.P16L|p.P16S|p.Q26H|p.S15I	14|16|16|26|15	12-32	5	45	21	2002	10.5925925925926	7.63862571306895e-06	0.000425096441318239
SKCM	DNAH1	ENSG00000114841	ENST00000420323	p.P52S|p.G75R|p.G44E|p.P43Q|p.P66Q|p.D73N|p.G48W	52|75|44|43|66|73|48	19-75	7	75	57	4265	6.98362573099415	7.74207983655906e-06	0.000425096441318239
SKCM	NID2	ENSG00000087303	ENST00000216286	p.G426V|p.S431L|p.P424S|p.P415L|p.P430S|p.G418E	426|431|424|415|430|418	414-433	6	50	20	1375	8.25	7.9515561904886e-06	0.000426731920097251
SKCM	NFATC2IP	ENSG00000176953	ENST00000320805	p.P266Q|p.R272L|p.A273D	266|272|273	263-277	3	5	15	419	16.76	7.97736264035454e-06	0.000426731920097251
SKCM	CNPY3	ENSG00000137161	ENST00000372836	p.P275T|p.P275H|p.P269T	275|275|269	264-278	3	4	15	278	13.9	8.4759005534174e-06	0.000447014220031992
SKCM	PER2	ENSG00000132326	ENST00000254657	p.P556T|p.F567V|p.P568L|p.G564W	556|567|568|564	556-568	4	28	13	1255	13.7912087912088	9.60739023569968e-06	0.000479664969834366
SKCM	SALL4	ENSG00000101115	ENST00000217086	p.F741Y|p.P713L|p.P738L|p.G734W|p.S729F|p.P738S|p.P740H|p.G723W	741|713|738|734|729|738|740|723	711-746	8	42	36	1053	5.57142857142857	1.0201070677951e-05	0.000499319073903105
SKCM	MGA	ENSG00000174197	ENST00000219905	p.R293C|p.R291L|p.R293S	293|291|293	287-294	3	54	8	3065	21.2847222222222	1.32244604132969e-05	0.000593041820569943
SKCM	ZNF827	ENSG00000151612	ENST00000379448	p.P352T|p.P354L|p.K355N|p.P354S	352|354|355|354	345-356	4	28	12	1077	12.8214285714286	1.36267632060427e-05	0.000607445414583653
SKCM	BDP1	ENSG00000145734	ENST00000358731	p.P2452L|p.P2452T|p.M2456I|p.P2452S|p.S2451F	2452|2452|2456|2452|2451	2439-2473	5	40	35	2624	9.37142857142857	1.46445707824849e-05	0.000633749199765332
SKCM	CCNB1	ENSG00000134057	ENST00000256442	p.G46W|p.P37H|p.P61H	46|37|61	37-63	3	4	27	433	12.0277777777778	1.51183178305203e-05	0.000639667131258568
SKCM	ZNF324	ENSG00000083812	ENST00000536459	p.R521M|p.P518S|p.G525W|p.L516M	521|518|525|516	514-528	4	13	15	553	11.3435897435897	1.57456739663386e-05	0.00065148813444149
SKCM	RTL1	ENSG00000254656	ENST00000534062	p.E24K|p.M13I|p.E27K|p.E34K|p.S37L|p.S5Y|p.P18L	24|13|27|34|37|5|18	1-54	7	30	54	1358	5.8679012345679	1.66436637254463e-05	0.000664303836826493
SKCM	PIP5K1C	ENSG00000186111	ENST00000335312	p.S600F|p.V597M|p.P590L|p.E620D|p.P590H|p.R645M|p.P601S|p.E586K|p.W647L|p.H653Y	600|597|590|620|590|645|601|586|647|653	569-661	10	20	93	668	3.59139784946237	1.88266850161822e-05	0.000730533907182324
SKCM	EHBP1L1	ENSG00000173442	ENST00000309295	p.P248H|p.R257I|p.Q210K|p.P209S|p.E269A|p.A204V	248|257|210|209|269|204	199-278	6	18	80	1523	6.34583333333333	2.09705590804576e-05	0.000766090326602668
SKCM	SAMD11	ENSG00000187634	ENST00000342066	p.C13S|p.P11L|p.P11T|p.P11S	13|11|11|11	1-13	4	19	13	681	11.0283400809717	2.35659556802048e-05	0.000805869598580154
SKCM	CCDC92	ENSG00000119242	ENST00000238156	p.E227K|p.E235K|p.G225V|p.L232F|p.E219D	227|235|225|232|219	217-235	5	12	19	331	7.25877192982456	2.4441305630285e-05	0.000828239537851603
SKCM	CTAGE4	ENSG00000225932	ENST00000486333	p.G712S|p.D671N|p.E687K|p.P700S	712|671|687|700	664-715	4	7	52	777	8.53846153846154	2.51379433015009e-05	0.000840437756182769
SKCM	KHSRP	ENSG00000088247	ENST00000398148	p.G521W|p.F523L|p.G516W	521|523|516	515-525	3	12	11	711	16.1590909090909	2.56748154958686e-05	0.000849204839957796
SKCM	STK19	ENSG00000204344	ENST00000375333	p.D89N|p.R93M|p.S96F|p.E88K|p.P90L|p.P103S	89|93|96|88|90|103	84-106	6	16	23	368	6	2.57403523394872e-05	0.000849204839957796
SKCM	PRR12	ENSG00000126464	ENST00000418929	p.P798S|p.L781F|p.P796T|p.D789E|p.L824F|p.Q800K|p.P799L	798|781|796|789|824|800|799	775-831	7	44	57	2036	5.68261562998405	2.71429675713364e-05	0.000891551246235694
SKCM	C9orf131	ENSG00000174038	ENST00000312292	p.G751E|p.G751R|p.G756E	751|751|756	751-757	3	27	7	1079	17.1269841269841	2.75887770690986e-05	0.00089831457161078
SKCM	ZAN	ENSG00000146839	ENST00000546292	p.E974G|p.P972L|p.P972S|p.E974K	974|972|972|974	971-979	4	105	9	2720	11.5132275132275	2.90891221506051e-05	0.000929319637832217
SKCM	MED13	ENSG00000108510	ENST00000397786	p.P454L|p.I452T|p.P454S	454|452|454	446-455	3	38	10	2174	17.1631578947368	2.91614521151784e-05	0.000929319637832217
SKCM	ELF4	ENSG00000102034	ENST00000308167	p.P591L|p.M556I|p.E568K|p.P562S|p.E557K	591|556|568|562|557	541-599	5	9	59	663	6.24293785310734	3.2894395986971e-05	0.00101795922126622
SKCM	ALMS1	ENSG00000116127	ENST00000264448	p.G307W|p.S308F|p.G307V	307|308|307	305-312	3	93	8	4167	16.8024193548387	3.46073212686981e-05	0.00104928837644243
SKCM	ATAD2	ENSG00000156802	ENST00000287394	p.P128S|p.R136I|p.R131L	128|136|131	127-140	3	19	14	1390	15.6766917293233	3.53394789507355e-05	0.00106122429157466
SKCM	BICD1	ENSG00000151746	ENST00000281474	p.G939R|p.G939E|p.A938V	939|939|938	933-940	3	23	8	975	15.8967391304348	3.54261013344459e-05	0.00106122429157466
SKCM	RAP1GAP2	ENSG00000132359	ENST00000254695	p.P568H|p.G573A|p.V552M|p.P546L|p.S544L|p.P546Q|p.P559L|p.R562Q	568|573|552|546|544|546|559|562	522-574	8	25	53	730	4.40754716981132	3.90823298495047e-05	0.00112124169054774
SKCM	SLC9A1	ENSG00000090020	ENST00000263980	p.P812L|p.P812H|p.Q815L	812|812|815	805-815	3	15	11	815	14.8181818181818	4.02095675964276e-05	0.00112389598600566
SKCM	HRNR	ENSG00000197915	ENST00000368801	p.G2087S|p.R2207C|p.S2013F|p.G2061E|p.G1972E|p.G2089S|p.G1965D|p.G2141R|p.S1971L|p.S2035R|p.S2238G|p.G2171R|p.E2147K|p.S2040F|p.G2007E|p.G2007R|p.G2137S|p.G2150E|p.G2193R|p.G2163E|p.G1959E|p.G2141E|p.P1979S	2087|2207|2013|2061|1972|2089|1965|2141|1971|2035|2238|2171|2147|2040|2007|2007|2137|2150|2193|2163|1959|2141|1979	1952-2267	23	91	316	2850	2.27952427319516	4.02195385564852e-05	0.00112389598600566
SKCM	SEMA6A	ENSG00000092421	ENST00000343348	p.S808Y|p.P813S|p.P809S|p.P809L	808|813|809|809	798-826	4	15	29	1030	9.47126436781609	4.19347098072897e-05	0.00115036279028129
SKCM	ZC3H18	ENSG00000158545	ENST00000301011	p.S583F|p.S577L|p.S578F|p.S574F|p.S599F	583|577|578|574|599	574-604	5	21	31	953	7.31950844854071	4.21414771101247e-05	0.00115181577400629
SKCM	C17orf80	ENSG00000141219	ENST00000359042	p.L302M|p.G299R|p.E305K	302|299|305	299-307	3	14	9	609	14.5	4.24034511540272e-05	0.00115476162070004
SKCM	SZT2	ENSG00000198198	ENST00000562955	p.P2498Q|p.P2498S|p.P2498L	2498|2498|2498	2494-2502	3	71	9	3375	15.8450704225352	4.26011478933397e-05	0.00115594201656964
SKCM	EFCAB4B	ENSG00000130038	ENST00000440314	p.G25R|p.P32S|p.G25E	25|32|25	25-35	3	14	11	731	14.2402597402597	4.54839446180078e-05	0.00120790518171724
SKCM	LRRC16A	ENSG00000079691	ENST00000329474	p.L1167M|p.Q1161K|p.G1159R|p.P1217T|p.G1159E|p.E1204K|p.S1206L	1167|1161|1159|1217|1159|1204|1206	1154-1231	7	25	78	1371	4.92153846153846	4.93808506922822e-05	0.00127521789942932
SKCM	LRRC37B	ENSG00000185158	ENST00000341671	p.M229I|p.Y226C|p.G235D|p.D230N	229|226|235|230	222-244	4	18	23	947	9.14975845410628	5.55581662017302e-05	0.0013686681140946
SKCM	GMEB1	ENSG00000162419	ENST00000294409	p.L571F|p.D573E|p.V563I	571|573|563	563-573	3	12	11	573	13.0227272727273	5.94167934718781e-05	0.00142784004931001
SKCM	BFSP1	ENSG00000125864	ENST00000377873	p.G494W|p.R469L|p.Y479C|p.G493C	494|469|479|493	467-510	4	8	44	665	7.55681818181818	5.99205493403421e-05	0.00143039045123659
SKCM	PARP14	ENSG00000173193	ENST00000474629	p.R53S|p.R53C|p.P60Q	53|53|60	53-61	3	42	9	1801	14.2936507936508	5.9973641566069e-05	0.00143039045123659
SKCM	GPR112	ENSG00000156920	ENST00000394143	p.N738K|p.S740F|p.W735L|p.F736Y	738|740|735|736	734-741	4	157	8	3080	9.80891719745223	6.34933656199488e-05	0.00148409920223012
SKCM	CHTOP	ENSG00000160679	ENST00000368694	p.G101R|p.G101E|p.R97M	101|101|97	88-102	3	5	15	248	9.92	6.36778863348786e-05	0.00148409920223012
SKCM	ARHGAP10	ENSG00000071205	ENST00000336498	p.D639N|p.P644S|p.S642F|p.P646L	639|644|642|646	637-651	4	23	15	786	9.11304347826087	6.38998729267648e-05	0.00148409920223012
SKCM	MEF2D	ENSG00000116604	ENST00000348159	p.R483Q|p.P456S|p.A474V|p.P460S|p.P455S|p.P455A	483|456|474|460|455|455	453-501	6	13	49	521	4.90737833594976	6.68492289095379e-05	0.00154041192401086
SKCM	DMKN	ENSG00000161249	ENST00000339686	p.G307R|p.G307E|p.S305F	307|307|305	303-308	3	18	6	476	13.2222222222222	6.70575358105996e-05	0.00154047204198031
SKCM	SLU7	ENSG00000164609	ENST00000297151	p.R116S|p.S110P|p.S110F	116|110|110	105-123	3	8	19	586	11.5657894736842	6.965377400725e-05	0.00156647781843932
SKCM	GPATCH2	ENSG00000092978	ENST00000366935	p.W391L|p.M378I|p.S382F|p.G374C	391|378|382|374	366-396	4	9	31	528	7.56989247311828	7.19554317443194e-05	0.00160379234622979
SKCM	BAZ2B	ENSG00000123636	ENST00000392783	p.P404S|p.P406L|p.P406S	404|406|406	395-407	3	37	13	2168	13.5218295218295	7.28929017831392e-05	0.00161966827843507
SKCM	SIPA1L3	ENSG00000105738	ENST00000222345	p.R502S|p.R502C|p.Q505K|p.Q505H	502|502|505|505	499-511	4	59	13	1781	9.28813559322034	7.47332216808339e-05	0.00164224800613541
SKCM	RPRD2	ENSG00000163125	ENST00000369068	p.R972C|p.P977L|p.P977T|p.S973F	972|977|977|973	968-983	4	40	16	1461	9.13125	7.53115602348808e-05	0.00164224800613541
SKCM	RAB11FIP5	ENSG00000135631	ENST00000258098	p.F300I|p.K303N|p.R304M	300|303|304	298-305	3	19	8	653	12.8881578947368	7.53557901744806e-05	0.00164224800613541
SKCM	DIP2B	ENSG00000066084	ENST00000301180	p.R212Q|p.S203F|p.G202V	212|203|202	201-216	3	23	16	1576	12.8478260869565	8.06049120567476e-05	0.00172543581574027
SKCM	IQSEC2	ENSG00000124313	ENST00000396435	p.P628S|p.R612C|p.G630W|p.P592L|p.H629N	628|612|630|592|629	575-635	5	19	61	1488	6.41932700603969	8.10678401390597e-05	0.00172967821880746
SKCM	MYPOP	ENSG00000176182	ENST00000322217	p.P399S|p.P399L|p.P388S	399|399|388	384-399	3	7	16	399	10.6875	8.20794209579478e-05	0.0017413393301815
SKCM	NOS1AP	ENSG00000198929	ENST00000361897	p.D229N|p.L202F|p.T216S|p.E246K|p.E232K|p.D239N|p.G244E	229|202|216|246|232|239|244	202-250	7	17	49	506	4.25210084033613	8.39701939617798e-05	0.00176857249006752
SKCM	TNS1	ENSG00000079308	ENST00000171887	p.R1302H|p.G1305E|p.P1315S|p.P1312S|p.G1277W|p.G1305R|p.P1315L	1302|1305|1315|1312|1277|1305|1315	1276-1327	7	48	52	1735	4.86578525641026	8.40715457957053e-05	0.00176857249006752
SKCM	SGK223	ENSG00000182319	ENST00000520004	p.P791L|p.P795S|p.G785W|p.P793S	791|795|785|793	783-797	4	42	15	1402	8.9015873015873	8.57529696658421e-05	0.00178886905244427
SKCM	MICAL3	ENSG00000243156	ENST00000441493	p.Q1265K|p.P1264L|p.Q1263K|p.P1255H	1265|1264|1263|1255	1248-1267	4	45	20	2002	8.89777777777778	8.71538024330709e-05	0.00179256935816033
SKCM	SALL2	ENSG00000165821	ENST00000327430	p.G744R|p.P749H|p.G746V|p.S737F	744|749|746|737	737-752	4	29	16	1007	8.68103448275862	8.74587596099152e-05	0.00179256935816033
SKCM	ANKHD1	ENSG00000131503	ENST00000297183	p.P1848S|p.P1844L|p.S1846F|p.A1857V	1848|1844|1846|1857	1843-1866	4	49	24	2617	8.90136054421769	8.84046687832374e-05	0.00179256935816033
SKCM	PHF2	ENSG00000197724	ENST00000359246	p.P903L|p.P903S|p.P906Q	903|903|906	903-914	3	22	12	1096	12.4545454545455	8.97720443098216e-05	0.00179760117603276
SKCM	LDLRAD2	ENSG00000187942	ENST00000344642	p.S254F|p.G244E|p.G241W	254|244|241	237-254	3	5	18	272	9.06666666666667	9.08157895973538e-05	0.0018088283199324
SKCM	SH2B1	ENSG00000178188	ENST00000322610	p.S435L|p.G440V|p.G437V	435|440|437	434-444	3	17	11	756	12.1283422459893	9.16545390088341e-05	0.00181331519221813
SKCM	NFKB1	ENSG00000109320	ENST00000226574	p.P413H|p.H421N|p.P413S	413|421|413	404-422	3	13	19	969	11.7692307692308	9.17051992495033e-05	0.00181331519221813
SKCM	BAHD1	ENSG00000140320	ENST00000416165	p.G290W|p.A269V|p.P288S|p.G263W|p.G290V|p.P291L|p.P288L	290|269|288|263|290|291|288	249-325	7	17	77	780	4.17112299465241	9.63506404643155e-05	0.00187280889141579
SKCM	MACF1	ENSG00000127603	ENST00000545844	p.P5314L|p.P5305L|p.H5319Y|p.P5297T|p.L5325F	5314|5305|5319|5297|5325	5295-5329	5	113	35	5430	6.86472819216182	0.000100538353948187	0.00190615628536196
SKCM	SMARCA4	ENSG00000127616	ENST00000429416	p.P270H|p.P270S|p.G274S	270|270|274	266-274	3	44	9	1647	12.4772727272727	0.000101649526664249	0.00192235683128424
SKCM	PDZD8	ENSG00000165650	ENST00000334464	p.P648S|p.P648L|p.P648H	648|648|648	637-656	3	15	20	1154	11.54	0.000105664449036036	0.00196931106753957
SKCM	PNN	ENSG00000100941	ENST00000216832	p.S490T|p.S490C|p.Q483K	490|490|483	481-496	3	12	16	717	11.203125	0.000106314407096963	0.001970763848389
SKCM	IRF2	ENSG00000168310	ENST00000393593	p.P312L|p.S314A|p.P307L	312|314|307	305-315	3	9	11	349	10.5757575757576	0.000109472674687305	0.00201931246486017
SKCM	PRRT3	ENSG00000163704	ENST00000412055	p.P182S|p.R195M|p.R195K	182|195|195	181-196	3	16	16	981	11.49609375	0.000110062365693109	0.00202520161345379
SKCM	YTHDF1	ENSG00000149658	ENST00000370339	p.S69F|p.P67S|p.P61Q|p.P67L	69|67|61|67	53-70	4	16	18	559	7.76388888888889	0.000112246176120379	0.00206032258079784
SKCM	AREG	ENSG00000109321	ENST00000395748	p.G157E|p.E158K|p.F153L	157|158|153	151-158	3	9	8	252	10.5	0.000112561790318821	0.00206106417529988
SKCM	SUPT6H	ENSG00000109111	ENST00000314616	p.P1710S|p.E1723K|p.D1716Y|p.L1721M	1710|1723|1716|1721	1700-1726	4	31	27	1726	8.24850657108722	0.000113341737132178	0.00206603235649996
SKCM	PTPN14	ENSG00000152104	ENST00000366956	p.R728W|p.P725S|p.R728Q	728|725|728	721-745	3	13	25	1187	10.9569230769231	0.000120791784264496	0.00215897296505205
SKCM	ZBTB44	ENSG00000196323	ENST00000525842	p.P375S|p.Q377K|p.R368L|p.E370K	375|377|368|370	368-383	4	15	16	453	7.55	0.000122585585770496	0.00217299530554873
SKCM	MAST4	ENSG00000069020	ENST00000403625	p.Q1013K|p.P1007S|p.P1007L	1013|1007|1007	1005-1013	3	73	9	2623	11.9771689497717	0.000124891867372412	0.0021955755745352
SKCM	DMTF1	ENSG00000135164	ENST00000394703	p.V19G|p.I30T|p.L31I|p.Q23K	19|30|31|23	11-37	4	15	27	760	7.50617283950617	0.000125984943734947	0.00220960478602112
SKCM	KDM4A	ENSG00000066135	ENST00000372396	p.F585V|p.L587I|p.F585L	585|587|585	571-588	3	16	18	1064	11.0833333333333	0.000126650881670187	0.00221237484144452
SKCM	MACF1	ENSG00000127603	ENST00000545844	p.H1519N|p.L1521I|p.K1516N	1519|1521|1516	1513-1524	3	113	12	5430	12.0132743362832	0.000126735844345416	0.00221237484144452
SKCM	IRS2	ENSG00000185950	ENST00000375856	p.Q565K|p.L578M|p.G561V	565|578|561	535-578	3	9	44	1338	10.1363636363636	0.000129002412324164	0.0022209173928636
SKCM	NLRP1	ENSG00000091592	ENST00000572272	p.G184W|p.W186C|p.G187E|p.S188F	184|186|187|188	178-189	4	60	12	1473	8.18333333333333	0.000135012566192083	0.00228757716790161
SKCM	RIMS3	ENSG00000117016	ENST00000372684	p.G25C|p.R19Q|p.Q31K|p.R19L|p.E26K	25|19|31|19|26	15-31	5	16	17	308	5.66176470588235	0.000139784402674259	0.00233587172832666
SKCM	DST	ENSG00000151914	ENST00000244364	p.S5065F|p.R5053Q|p.P5055Q	5065|5053|5055	5049-5065	3	79	17	5171	11.5510052122115	0.000144174074313885	0.00238840367719389
SKCM	PDS5B	ENSG00000083642	ENST00000315596	p.D1232Y|p.M1231I|p.P1243H	1232|1231|1243	1226-1243	3	22	18	1447	10.9621212121212	0.000146395810670441	0.00238840367719389
SKCM	TBC1D10C	ENSG00000175463	ENST00000312390	p.G44W|p.R39S|p.F42L	44|39|42	35-46	3	11	12	446	10.1363636363636	0.000148570981663876	0.00238840367719389
SKCM	B4GALNT4	ENSG00000182272	ENST00000329962	p.F95L|p.G97V|p.G97W	95|97|97	91-103	3	22	13	1039	10.8986013986014	0.000149681922775424	0.00238840367719389
SKCM	SALL3	ENSG00000256463	ENST00000537592	p.S838F|p.P834H|p.P830Q|p.P834S|p.G827R|p.S828F|p.S824F|p.S835L	838|834|830|834|827|828|824|835	815-865	8	51	51	1300	3.99846212995002	0.000149837668990682	0.00238840367719389
SKCM	ZNF697	ENSG00000143067	ENST00000421812	p.G96C|p.P104Q|p.P104T|p.P71L	96|104|104|71	65-117	4	7	53	545	5.87601078167116	0.000154278733907276	0.00242220846589432
SKCM	TULP4	ENSG00000130338	ENST00000367097	p.P1061T|p.S1052F|p.Q1065K|p.P1061Q	1061|1052|1065|1061	1051-1073	4	35	23	1543	7.66708074534162	0.000164520996447814	0.00254489462990923
SKCM	FRMD7	ENSG00000165694	ENST00000298542	p.K619E|p.L622M|p.D625N|p.K619T	619|622|625|619	619-629	4	34	11	714	7.63636363636364	0.00016635949306687	0.00255300459749547
SKCM	DSPP	ENSG00000152591	ENST00000399271	p.P215H|p.E207D|p.R205I|p.G208C|p.G208S	215|207|205|208|208	194-220	5	40	27	1301	6.02314814814815	0.000167248637194306	0.00255617355907787
SKCM	BCAN	ENSG00000132692	ENST00000329117	p.P596S|p.A591D|p.G586E|p.P592S|p.P592L	596|591|586|592|592	586-609	5	32	24	911	5.93098958333333	0.000167919026616947	0.00256119264833873
SKCM	RBM33	ENSG00000184863	ENST00000401878	p.S83I|p.M97I|p.G96D	83|97|96	82-106	3	14	25	1170	10.0285714285714	0.000175719182246903	0.00265314708840132
SKCM	RARA	ENSG00000131759	ENST00000254066	p.P30H|p.P23T|p.P29S	30|23|29	21-33	3	11	13	462	9.69230769230769	0.000176484400386867	0.00265933938530633
SKCM	SWSAP1	ENSG00000173928	ENST00000312423	p.P209L|p.W196C|p.P209Q	209|196|209	194-211	3	5	18	229	7.63333333333333	0.00017885963109987	0.00268432821103592
SKCM	CTNNB1	ENSG00000168036	ENST00000349496	p.S37F|p.G34E|p.G34R|p.D32G	37|34|34|32	22-38	4	25	17	781	7.35058823529412	0.000180364390580223	0.00269239553246535
SKCM	HJURP	ENSG00000123485	ENST00000411486	p.S697F|p.T707I|p.L698M	697|707|698	695-709	3	15	15	748	9.97333333333333	0.000184883010847403	0.00273094451328639
SKCM	SHANK2	ENSG00000162105	ENST00000338508	p.E1129K|p.F1103L|p.G1131W|p.S1100F|p.D1132N|p.D1110N|p.G1114S|p.E1130K	1129|1103|1131|1100|1132|1110|1114|1130	1094-1150	8	66	57	1850	3.93407761828814	0.000189111907910489	0.00277081553498492
SKCM	SLC39A10	ENSG00000196950	ENST00000409086	p.P229S|p.P283S|p.P252S|p.L228P|p.V272A|p.S244F	229|283|252|228|272|244	221-286	6	17	66	831	4.44385026737968	0.000189432174377391	0.00277081553498492
SKCM	NDFIP2	ENSG00000102471	ENST00000218652	p.G168C|p.P159H|p.P149S	168|159|149	149-175	3	5	27	336	7.46666666666667	0.000195079310259416	0.00282036477709028
SKCM	TBC1D5	ENSG00000131374	ENST00000446818	p.P759L|p.S752F|p.R761C	759|752|761	752-761	3	24	10	817	10.2125	0.000196043012953839	0.00282826456147983
SKCM	PDLIM2	ENSG00000120913	ENST00000308354	p.P415S|p.Q406H|p.G413S|p.P412Q	415|406|413|412	396-423	4	13	28	602	6.61538461538462	0.000204463578227787	0.00290212029025936
SKCM	KAT6B	ENSG00000156650	ENST00000287239	p.R158H|p.K157T|p.A159S	158|157|159	148-160	3	46	13	2073	10.3996655518395	0.000204511693669085	0.00290212029025936
SKCM	MZF1	ENSG00000099326	ENST00000215057	p.Q138H|p.W132L|p.G139C	138|132|139	132-155	3	10	24	734	9.175	0.000204836923181739	0.00290212029025936
SKCM	BRWD1	ENSG00000185658	ENST00000333229	p.P702T|p.G706C|p.S696R	702|706|696	691-706	3	42	16	2320	10.3571428571429	0.000205384397628183	0.00290212029025936
SKCM	CENPE	ENSG00000138778	ENST00000265148	p.I1419T|p.L1424P|p.G1425E	1419|1424|1425	1413-1427	3	52	15	2701	10.3884615384615	0.000208154600473964	0.00291223318438993
SKCM	COL8A2	ENSG00000171812	ENST00000397799	p.G279D|p.G223D|p.P227L|p.P321L|p.G237S|p.P274S|p.P289Q|p.P333Q|p.G299E|p.P227S|p.G325W|p.A218T	279|223|227|321|237|274|289|333|299|227|325|218	197-344	12	23	148	703	2.47826086956522	0.000210438744322694	0.00291847362265307
SKCM	NHSL2	ENSG00000204131	ENST00000540800	p.R907M|p.P892L|p.T901A|p.V924E|p.P905S	907|892|901|924|905	889-927	5	28	39	1225	5.60897435897436	0.000214270987917931	0.0029606557721723
SKCM	C10orf12	ENSG00000155640	ENST00000286067	p.S719L|p.R715M|p.P699T|p.S706L	719|715|699|706	696-720	4	28	25	1247	7.12571428571429	0.000216506573179842	0.00297250044964055
SKCM	GAB4	ENSG00000215568	ENST00000400588	p.R441K|p.S447T|p.R441S|p.E445K	441|447|441|445	440-452	4	25	13	574	7.06461538461538	0.000216715882695118	0.00297250044964055
SKCM	MAML2	ENSG00000184384	ENST00000524717	p.G254A|p.M260I|p.L257M	254|260|257	253-266	3	25	14	1156	9.90857142857143	0.000221997151405029	0.00301384707357631
SKCM	YLPM1	ENSG00000119596	ENST00000325680	p.P606S|p.L610F|p.P607S|p.S597F|p.P594L	606|610|607|597|594	590-627	5	49	38	2146	5.76262083780881	0.000224364823281253	0.00303297502085434
SKCM	HEMGN	ENSG00000136929	ENST00000259456	p.S349F|p.E350K|p.H348Q	349|350|348	348-359	3	13	12	484	9.30769230769231	0.000225742269924778	0.00303515953225613
SKCM	MLK4	ENSG00000143674	ENST00000366624	p.S868F|p.P866L|p.P878S|p.P866T|p.P866Q	868|866|878|866|866	865-880	5	56	16	1036	5.78125	0.000227365959747594	0.00305151195797443
SKCM	TMEM74B	ENSG00000125895	ENST00000381894	p.R56M|p.S65T|p.R45K|p.P48L	56|65|45|48	45-71	4	7	27	256	5.41798941798942	0.000228059058704488	0.00305533862368141
SKCM	IRX2	ENSG00000170561	ENST00000382611	p.P248H|p.D237N|p.D266N|p.S233L|p.G238V	248|237|266|233|238	216-266	5	10	51	471	4.61764705882353	0.000229551358549629	0.00306980182052858
SKCM	COL1A2	ENSG00000164692	ENST00000297268	p.P909L|p.R830Q|p.G808S|p.G859S|p.P870H|p.P773S|p.F788C|p.G775E|p.G907S|p.G883S|p.G780R|p.P848L|p.P798S|p.P789H|p.R794Q|p.D779N|p.P863L|p.E816K|p.G856E|p.G922C	909|830|808|859|870|773|788|775|907|883|780|848|798|789|794|779|863|816|856|922	772-927	20	81	156	1366	2.16207660652105	0.000233033347987188	0.00309263046643805
SKCM	CECR2	ENSG00000099954	ENST00000262608	p.L1349F|p.P1345T|p.S1344F|p.R1340M	1349|1345|1344|1340	1335-1350	4	50	16	1443	7.215	0.000234438061361697	0.00309263046643805
SKCM	KIF9	ENSG00000088727	ENST00000335044	p.S526F|p.G519W|p.G519V	526|519|519	518-534	3	15	17	790	9.29411764705882	0.000241975591098953	0.00313521661200702
SKCM	PSPC1	ENSG00000121390	ENST00000338910	p.M475I|p.G444E|p.G480W|p.P488S|p.P497L|p.S477L|p.G512S	475|444|480|488|497|477|512	441-523	7	13	83	523	3.39295644114921	0.000242934249650495	0.00313678378557337
SKCM	FARP2	ENSG00000006607	ENST00000264042	p.P487S|p.P487L|p.G499C	487|487|499	486-500	3	22	15	1054	9.58181818181818	0.000244386316274214	0.00315010176003027
SKCM	TICAM1	ENSG00000127666	ENST00000248244	p.E306D|p.V328F|p.P301Q|p.P321S|p.P325L|p.P276S	306|328|301|321|325|276	273-341	6	15	69	712	4.12753623188406	0.000255260338706931	0.00324557670046894
SKCM	PARD3	ENSG00000148498	ENST00000374789	p.G721V|p.G721W|p.G721R	721|721|721	714-725	3	35	12	1356	9.68571428571429	0.000257909175074067	0.00326238268432172
SKCM	GLI2	ENSG00000074047	ENST00000452319	p.G778R|p.G763R|p.P762Q|p.G773S|p.E769K|p.E795K|p.S766F|p.S789L	778|763|762|773|769|795|766|789	760-803	8	76	44	1586	3.79425837320574	0.000258956925317411	0.00326238268432172
SKCM	CWC25	ENSG00000108296	ENST00000225428	p.H265N|p.R309I|p.P219T|p.P296L|p.S288F|p.S217F|p.S304F|p.P225H|p.V231F	265|309|219|296|288|217|304|225|231	207-309	9	14	103	425	2.65256588072122	0.000259631470136967	0.00326238268432172
SKCM	TBC1D22B	ENSG00000065491	ENST00000373491	p.P162L|p.P162S|p.P156H	162|162|156	155-167	3	13	13	505	8.96449704142012	0.000260537097905633	0.00326827860337569
SKCM	RGPD4	ENSG00000196862	ENST00000408999	p.G913E|p.P917L|p.S915F|p.G922E|p.S928L	913|917|915|922|928	913-928	5	96	16	1758	5.72265625	0.000261779269076001	0.0032728964041906
SKCM	SUSD5	ENSG00000173705	ENST00000309558	p.L329F|p.G326C|p.H324N	329|326|324	324-345	3	10	22	629	8.57727272727273	0.000265205737283503	0.00329374090632861
SKCM	KMT2A	ENSG00000118058	ENST00000534358	p.P1354S|p.R1350S|p.I1353S	1354|1350|1353	1343-1356	3	87	14	3972	9.78325123152709	0.00027207913936822	0.00334581391581051
SKCM	TOX	ENSG00000198846	ENST00000361421	p.N103I|p.E88K|p.V89A|p.H109Q|p.P116S|p.R142Q|p.M100I|p.S134F|p.G128R	103|88|89|109|116|142|100|134|128	82-142	9	25	61	526	3.10426229508197	0.000273984183930542	0.00336371730074726
SKCM	PTCHD3	ENSG00000182077	ENST00000438700	p.E70K|p.P76S|p.D83N|p.D72N|p.G58R|p.E63K|p.P54S|p.S53F|p.G58E	70|76|83|72|58|63|54|53|58	53-95	9	48	43	767	3.34447674418605	0.000279963998470745	0.00342238245258999
SKCM	CCDC8	ENSG00000169515	ENST00000307522	p.G204E|p.R208Q|p.G204R	204|208|204	196-208	3	14	13	538	8.86813186813187	0.00028094637712428	0.00342238245258999
SKCM	ST5	ENSG00000166444	ENST00000534127	p.A97T|p.P93S|p.C92F	97|93|92	92-108	3	22	17	1137	9.12032085561497	0.000294652895968972	0.00353630695178146
SKCM	MGA	ENSG00000174197	ENST00000219905	p.A2990V|p.V2996I|p.P2991T	2990|2996|2991	2980-2997	3	54	18	3065	9.45987654320988	0.000297605753567076	0.00355376624613852
SKCM	TAF3	ENSG00000165632	ENST00000344293	p.E660K|p.R673M|p.P664S|p.P652L	660|673|664|652	648-690	4	14	43	929	6.17275747508306	0.000299027584366618	0.00355463107828826
SKCM	FLT4	ENSG00000037280	ENST00000261937	p.G1328E|p.G1338V|p.E1339K|p.S1335N	1328|1338|1339|1335	1327-1339	4	61	13	1363	6.87515762925599	0.000301216921852809	0.0035636864577499
SKCM	ANKRD55	ENSG00000164512	ENST00000341048	p.P438Q|p.A449T|p.L442M	438|449|442	437-454	3	12	18	614	8.52777777777778	0.000302595849971388	0.00357435381772196
SKCM	MAP3K9	ENSG00000006432	ENST00000555993	p.F717L|p.S707L|p.R719C|p.G720R	717|707|719|720	707-720	4	47	14	1118	6.79635258358663	0.000304871830845821	0.003589913744032
SKCM	C10orf71	ENSG00000177354	ENST00000374144	p.S673F|p.L672F|p.T665I|p.S673Y	673|672|665|673	663-676	4	60	14	1435	6.83333333333333	0.000309013530622293	0.00361594114192242
SKCM	SETD2	ENSG00000181555	ENST00000409792	p.I1883S|p.F1878L|p.I1883F	1883|1878|1883	1873-1901	3	29	29	2564	9.14625445897741	0.000310007868518758	0.00362191720333382
SKCM	TTN	ENSG00000155657	ENST00000589042	p.G784R|p.K783N|p.G784E|p.K792E	784|783|784|792	783-793	4	1866	11	35991	7.01373867290266	0.000312323929577696	0.00362754272037202
SKCM	NUP98	ENSG00000110713	ENST00000324932	p.G1030W|p.G1029C|p.L1042F	1030|1029|1042	1028-1042	3	39	15	1800	9.23076923076923	0.000314220270246413	0.00362754272037202
SKCM	KIAA2018	ENSG00000176542	ENST00000316407	p.G1003S|p.S1009F|p.G1003D	1003|1009|1003	997-1013	3	43	17	2245	9.21340629274966	0.000320530276206155	0.00367041473777966
SKCM	SCYL1	ENSG00000142186	ENST00000270176	p.P610T|p.P616S|p.G623R	610|616|623	606-627	3	13	22	808	8.47552447552448	0.000322550725640136	0.00368791203712821
SKCM	PRDM16	ENSG00000142611	ENST00000270722	p.P787H|p.P787L|p.P784L	787|787|784	782-788	3	59	7	1276	9.26876513317191	0.000324034761106651	0.00369923220415809
SKCM	NPHS1	ENSG00000161270	ENST00000378910	p.D1194N|p.E1195K|p.G1190R	1194|1195|1190	1189-1197	3	45	9	1241	9.19259259259259	0.000325057751941138	0.00370526256360302
SKCM	ATXN7	ENSG00000163635	ENST00000398590	p.K835N|p.P828S|p.H819N	835|828|819	819-840	3	15	22	945	8.59090909090909	0.000326322519282218	0.00370839051123601
SKCM	T	ENSG00000164458	ENST00000296946	p.G370E|p.R377W|p.G378D	370|377|378	368-378	3	14	11	435	8.47402597402597	0.000333918815830891	0.0037661415839722
SKCM	LARP4	ENSG00000161813	ENST00000398473	p.D478G|p.P485S|p.P488L	478|485|488	473-489	3	15	17	724	8.51764705882353	0.000337094403283	0.00377354258024871
SKCM	RNF13	ENSG00000082996	ENST00000344229	p.P310H|p.E328K|p.Q321K	310|328|321	309-330	3	7	22	381	7.42207792207792	0.000337727530276277	0.00377498727498364
SKCM	NFATC4	ENSG00000100968	ENST00000413692	p.P829L|p.R832S|p.P829S	829|832|829	825-832	3	40	8	964	9.0375	0.000341447334366141	0.00379391555944812
SKCM	ARHGAP29	ENSG00000137962	ENST00000260526	p.P560L|p.P560Q|p.R565Q	560|560|565	558-565	3	52	8	1261	9.09375	0.000343951741131887	0.00381608087309141
SKCM	CASKIN2	ENSG00000177303	ENST00000321617	p.E734D|p.P752T|p.P747L|p.G735D	734|752|747|735	731-763	4	23	33	1202	6.33465085638999	0.000346864918925993	0.00382573104246946
SKCM	ASAP1	ENSG00000153317	ENST00000357668	p.P856L|p.S839F|p.P846S	856|839|846	835-863	3	14	29	1129	8.3423645320197	0.000354355707298915	0.00389115819935715
SKCM	CACNA1H	ENSG00000196557	ENST00000348261	p.T731M|p.R735W|p.G724S	731|735|724	724-736	3	60	13	2353	9.05	0.000354982647759461	0.00389233535735081
SKCM	UBQLNL	ENSG00000175518	ENST00000380184	p.S186F|p.N187K|p.E189K|p.M188I	186|187|189|188	184-195	4	25	12	475	6.33333333333333	0.000358165291058699	0.00391576622589576
SKCM	PLEKHM1	ENSG00000225190	ENST00000430334	p.R452L|p.P450L|p.R449W	452|450|449	439-452	3	26	14	1056	8.7032967032967	0.000365686368609452	0.00398635402404103
SKCM	ADAM19	ENSG00000135074	ENST00000257527	p.R827K|p.G801W|p.N817S|p.G820E|p.S818F|p.G800S	827|801|817|820|818|800	796-828	6	38	33	918	4.39234449760766	0.00036648803431083	0.00398928617580495
SKCM	ANK2	ENSG00000145362	ENST00000357077	p.S1879L|p.S1905L|p.S1867L|p.P1892H|p.S1872L|p.P1906L|p.S1891F	1879|1905|1867|1892|1872|1906|1891	1849-1912	7	107	64	3957	4.04483060747664	0.000369056635396103	0.00399980483716558
SKCM	IRS2	ENSG00000185950	ENST00000375856	p.R1259S|p.G1246C|p.G1235C	1259|1246|1235	1205-1262	3	9	58	1338	7.68965517241379	0.000373123818308452	0.00403221396148917
SKCM	RP11-1055B8.7	ENSG00000171282	ENST00000307745	p.P861L|p.P853H|p.V875I	861|853|875	851-878	3	32	28	2608	8.73214285714286	0.000375706034643097	0.00404843524236281
SKCM	KDM6B	ENSG00000132510	ENST00000254846	p.R102L|p.S92F|p.R102W	102|92|102	89-102	3	41	14	1682	8.79094076655052	0.00038008717660809	0.00407220724694991
SKCM	CISH	ENSG00000114737	ENST00000443053	p.G57W|p.P53L|p.G57V	57|53|57	52-63	3	9	12	275	7.63888888888889	0.000382687638526114	0.0040866354766828
SKCM	FAM83C	ENSG00000125998	ENST00000374408	p.R464Q|p.S449F|p.H456Y|p.R450L|p.S443L|p.R457W	464|449|456|450|443|457	434-468	6	30	35	747	4.26857142857143	0.000388309637553208	0.00413546417625163
SKCM	WDR64	ENSG00000162843	ENST00000366552	p.F1075V|p.P1080H|p.F1075S	1075|1080|1075	1069-1081	3	29	13	1081	8.60212201591512	0.000390581458841854	0.00414315091397542
SKCM	PDGFRB	ENSG00000113721	ENST00000261799	p.E1035D|p.P1042S|p.P1042L|p.S1041F|p.G1040C	1035|1042|1042|1041|1040	1035-1066	5	34	32	1106	5.08272058823529	0.000392636044085126	0.00414855079072683
SKCM	ZFHX3	ENSG00000140836	ENST00000268489	p.L403F|p.P419S|p.P419L|p.S409L	403|419|419|409	393-426	4	67	34	3703	6.50219490781387	0.000392752371561667	0.00414855079072683
SKCM	LSP1	ENSG00000130592	ENST00000381775	p.P275Q|p.D281N|p.E271K|p.E254K	275|281|271|254	245-290	4	8	46	467	5.07608695652174	0.000401883924926794	0.00421527831061171
SKCM	MON1B	ENSG00000103111	ENST00000248248	p.P24H|p.P38T|p.K52N|p.P24S|p.E48K	24|38|52|24|48	1-52	5	12	52	547	4.38301282051282	0.000410564126738455	0.00428233251412854
SKCM	MAML2	ENSG00000184384	ENST00000524717	p.P1043L|p.P1028H|p.P1043S|p.L1047P|p.G1068W|p.P1088S|p.R985S|p.Q1034K|p.R1045S	1043|1028|1043|1047|1068|1088|985|1034|1045	976-1116	9	25	141	1156	2.95148936170213	0.000414706995765401	0.00430754603507224
SKCM	FOXK2	ENSG00000141568	ENST00000335255	p.L362M|p.T360I|p.P361S	362|360|361	354-365	3	20	12	660	8.25	0.000419284318367463	0.00432498559061407
SKCM	TPR	ENSG00000047410	ENST00000367478	p.D2131G|p.D2128G|p.H2088Y|p.P2082S	2131|2128|2088|2082	2078-2134	4	27	57	2363	6.14165042235218	0.000422973793191117	0.00434080656997494
SKCM	TBX5	ENSG00000089225	ENST00000310346	p.M510I|p.G507R|p.G507E	510|507|507	502-510	3	21	9	518	8.22222222222222	0.000430398424969503	0.00438537932598178
SKCM	CCSER1	ENSG00000184305	ENST00000509176	p.R59Q|p.R64C|p.G57C|p.S69T	59|64|57|69	55-75	4	28	21	900	6.12244897959184	0.000433989063582274	0.00439208661779412
SKCM	ZNF174	ENSG00000103343	ENST00000268655	p.P189R|p.G207E|p.L198F|p.G207W	189|207|198|207	179-213	4	9	35	407	5.16825396825397	0.000440565211579758	0.00442277864547025
SKCM	SNAPC4	ENSG00000165684	ENST00000298532	p.P963S|p.K977N|p.K979N|p.G973R|p.P958L	963|977|979|973|958	945-1000	5	27	56	1469	4.85780423280423	0.000454544951714597	0.00449681260685683
SKCM	WASF1	ENSG00000112290	ENST00000392589	p.H245Y|p.L252H|p.L252F|p.Q240K	245|252|252|240	240-273	4	12	34	559	5.48039215686274	0.000458866709711181	0.00451563634338271
SKCM	ASXL3	ENSG00000141431	ENST00000269197	p.G794E|p.T798I|p.T798N|p.T798S|p.P792L	794|798|798|798|792	788-801	5	155	14	2248	5.17972350230415	0.000462146673233188	0.00452420449129849
SKCM	USP36	ENSG00000055483	ENST00000542802	p.Q551K|p.P547H|p.S546F|p.K537N|p.Q520K	551|547|546|537|520	515-557	5	27	43	1123	4.83634797588286	0.000465335243011844	0.00453172384254317
SKCM	KCNJ3	ENSG00000162989	ENST00000295101	p.R439Q|p.G431E|p.D432N|p.G431R|p.M435I	439|431|432|431|435	427-441	5	34	15	501	4.91176470588235	0.000470484556433393	0.00455227240714429
SKCM	NCOA6	ENSG00000198646	ENST00000374796	p.P1747S|p.P1747L|p.P1744S|p.P1755S|p.P1740S	1747|1747|1744|1755|1740	1727-1769	5	48	43	2063	4.99757751937985	0.000474881268474947	0.00457707312690975
SKCM	KIAA1217	ENSG00000120549	ENST00000376454	p.P1890S|p.G1885D|p.S1894F|p.G1885S	1890|1885|1894|1885	1885-1896	4	103	12	1943	6.28802588996764	0.000476182921876456	0.00458371966829406
SKCM	NOL8	ENSG00000198000	ENST00000545558	p.H346Y|p.R359C|p.R338M	346|359|338	336-360	3	18	25	1167	7.78	0.000506526319165035	0.00477534638874973
SKCM	RFX7	ENSG00000181827	ENST00000423270	p.S350L|p.P367L|p.P369Q|p.I357T	350|367|369|357	344-377	4	29	34	1460	5.92292089249493	0.000509800412116235	0.00479507412453256
SKCM	TRIP10	ENSG00000125733	ENST00000313285	p.L420F|p.L401R|p.P389L	420|401|389	385-427	3	6	43	545	6.33720930232558	0.000510304990953725	0.00479507412453256
SKCM	ARHGAP10	ENSG00000071205	ENST00000336498	p.P713S|p.P711H|p.S706L	713|711|706	704-716	3	23	13	786	7.88628762541806	0.000515142090545151	0.00481635345329917
SKCM	KMT2D	ENSG00000167548	ENST00000301067	p.S2274L|p.P2271L|p.R2334L|p.R2248S|p.P2310L|p.P2250S|p.P2301L|p.R2370C|p.P2301S|p.G2264V	2274|2271|2334|2248|2310|2250|2301|2370|2301|2264	2241-2382	10	129	142	5537	3.02270990282782	0.00052329653070049	0.00488040811757904
SKCM	SYNPO	ENSG00000171992	ENST00000394243	p.R541K|p.M533L|p.R535S	541|533|535	529-547	3	19	19	929	7.7202216066482	0.000530152375390669	0.0049090052295988
SKCM	LZTS3	ENSG00000088899	ENST00000329152	p.T109I|p.K91N|p.E89D	109|91|89	89-120	3	9	32	673	7.01041666666667	0.000530864448952006	0.0049090052295988
SKCM	KMT2B	ENSG00000272333	ENST00000222270	p.P171S|p.P173H|p.T172I	171|173|172	158-174	3	59	17	2715	8.12063808574277	0.000531606788784167	0.0049090052295988
SKCM	ABI3BP	ENSG00000154175	ENST00000284322	p.P419S|p.D405Y|p.R413C|p.S406F	419|405|413|406	403-421	4	38	19	1075	5.95567867036011	0.000532392348499333	0.00491020480038363
SKCM	MROH8	ENSG00000101353	ENST00000343811	p.P123S|p.P123L|p.Q117H	123|123|117	114-127	3	29	14	1069	7.89901477832512	0.000537710904271682	0.00493403090315586
SKCM	ANKRD11	ENSG00000167522	ENST00000301030	p.P1938T|p.P1938S|p.P1938L	1938|1938|1938	1929-1946	3	55	18	2663	8.06969696969697	0.000540792212114782	0.00493403090315586
SKCM	TBC1D4	ENSG00000136111	ENST00000377636	p.R684L|p.G659E|p.G659V|p.G659W	684|659|659|659	652-687	4	25	36	1298	5.76888888888889	0.000547933003465007	0.00496742230876762
SKCM	ZAN	ENSG00000146839	ENST00000546292	p.P822S|p.P822T|p.E820K|p.M819I	822|822|820|819	809-825	4	105	17	2720	6.0952380952381	0.000548474515687181	0.00496742230876762
SKCM	KMT2A	ENSG00000118058	ENST00000534358	p.P1799H|p.P1799S|p.Y1805N	1799|1799|1805	1792-1808	3	87	17	3972	8.05679513184584	0.000562822190081969	0.00506607617971618
SKCM	ZNF428	ENSG00000131116	ENST00000300811	p.S169F|p.E165D|p.G174W	169|165|174	160-188	3	4	29	188	4.86206896551724	0.000566187913974225	0.0050739210888632
SKCM	ATXN2	ENSG00000204842	ENST00000377617	p.H652N|p.P655L|p.W673R|p.P625T|p.E657V|p.G619W	652|655|673|625|657|619	600-687	6	23	88	1313	3.89229249011858	0.000570693643802356	0.00508079450049608
SKCM	OBSCN	ENSG00000154358	ENST00000570156	p.G7937D|p.T7967A|p.G7956R|p.P7971Q|p.P7958T	7937|7967|7956|7971|7958	7932-7972	5	218	41	8923	4.99160886104274	0.000571356989188532	0.00508079450049608
SKCM	FAM65A	ENSG00000039523	ENST00000422602	p.G804W|p.Q795H|p.R825C|p.P829S	804|795|825|829	783-848	4	14	66	1239	5.36363636363636	0.000571920118028868	0.00508079450049608
SKCM	MAP3K19	ENSG00000176601	ENST00000375845	p.E325K|p.G327E|p.E320K|p.L330F	325|327|320|330	319-336	4	50	18	1328	5.90222222222222	0.00058359258411933	0.00515392082838404
SKCM	CNTRL	ENSG00000119397	ENST00000373855	p.S1220I|p.R1206M|p.S1207N	1220|1206|1207	1196-1220	3	36	25	2325	7.75	0.00059819642829928	0.0052564643757641
SKCM	SPRY2	ENSG00000136158	ENST00000377102	p.R151W|p.R151L|p.P144S	151|151|144	134-151	3	8	18	315	6.5625	0.000619313202589344	0.00537431816244681
SKCM	SHC1	ENSG00000160691	ENST00000448116	p.L390F|p.D403Y|p.V400A	390|403|400	383-405	3	11	23	584	6.92490118577075	0.000635121088386259	0.00547344284341162
SKCM	YAP1	ENSG00000137693	ENST00000282441	p.Q372K|p.G369W|p.H392N	372|369|392	365-393	3	8	29	504	6.51724137931035	0.000635854948991321	0.00547346863562759
SKCM	KIAA1522	ENSG00000162522	ENST00000401073	p.G589C|p.S579L|p.P580L|p.R576Q	589|579|580|576	576-604	4	27	29	1094	5.58876117496807	0.000648662806994715	0.00552552710536361
SKCM	CSPP1	ENSG00000104218	ENST00000262210	p.P644S|p.P644H|p.R646S	644|644|646	643-670	3	18	28	1221	7.26785714285714	0.000653876483937887	0.00553945813146022
SKCM	BAI2	ENSG00000121753	ENST00000373658	p.R1497S|p.L1484H|p.H1486N	1497|1484|1486	1483-1499	3	37	17	1585	7.55961844197138	0.000658786822970492	0.00556845882305419
SKCM	PDE4DIP	ENSG00000178104	ENST00000369356	p.S1648L|p.H1647Y|p.H1646Y	1648|1647|1646	1646-1657	3	77	12	2362	7.66883116883117	0.000670939275184468	0.00565365350722464
SKCM	SHANK2	ENSG00000162105	ENST00000338508	p.P836S|p.R842L|p.P841S	836|842|841	835-845	3	66	11	1850	7.64462809917355	0.000671523068155544	0.00565365350722464
SKCM	TCF4	ENSG00000196628	ENST00000398339	p.S200F|p.P195L|p.R185M|p.S194T|p.G230V|p.S210L|p.L228F|p.G209S|p.P195Q	200|195|185|194|230|210|228|209|195	178-236	9	40	59	773	2.9478813559322	0.000672468741546695	0.00565365350722464
SKCM	RGAG1	ENSG00000243978	ENST00000465301	p.G1142R|p.G1142E|p.E1156K	1142|1142|1156	1140-1157	3	31	18	1388	7.46236559139785	0.000672640576170003	0.00565365350722464
SKCM	AXL	ENSG00000167601	ENST00000301178	p.G827C|p.Q814H|p.E826D|p.E818K	827|814|826|818	814-828	4	42	15	894	5.67619047619048	0.000674502872376914	0.00566295068523622
SKCM	CACNA1H	ENSG00000196557	ENST00000348261	p.P2197S|p.S2193L|p.P2177L|p.L2132R|p.E2167K|p.A2178T|p.P2165R	2197|2193|2177|2132|2167|2178|2165	2123-2198	7	60	76	2353	3.61206140350877	0.000676838680520708	0.00566672722277236
SKCM	DSPP	ENSG00000152591	ENST00000399271	p.D175N|p.G183E|p.Q180K|p.D169N	175|183|180|169	167-189	4	40	23	1301	5.65652173913043	0.000678560884607604	0.00566672722277236
SKCM	TFAP2B	ENSG00000008196	ENST00000393655	p.H88Y|p.H88R|p.P73L|p.P78L	88|88|73|78	63-100	4	10	38	460	4.8421052631579	0.000679731627041158	0.00566871954889892
SKCM	ZC3H13	ENSG00000123200	ENST00000282007	p.P375S|p.S358F|p.P365S|p.P365Q	375|358|365|365	353-387	4	32	35	1564	5.58571428571429	0.000682414288173394	0.00568024980576845
SKCM	C10orf54	ENSG00000107738	ENST00000394957	p.G292E|p.P297S|p.G292R|p.P297L	292|297|292|297	291-303	4	18	13	311	5.31623931623932	0.000691695932479086	0.00571335341844437
SKCM	SPI1	ENSG00000066336	ENST00000227163	p.R117L|p.P127T|p.L108F|p.C119F	117|127|108|119	108-127	4	11	20	271	4.92727272727273	0.000692408444185721	0.00571335341844437
SKCM	OBSCN	ENSG00000154358	ENST00000570156	p.G7997S|p.P7990L|p.S7998F	7997|7990|7998	7984-7999	3	218	16	8923	7.67459862385321	0.000697408207295913	0.00572058057441303
SKCM	PRRC2B	ENSG00000130723	ENST00000357304	p.S1221F|p.P1207S|p.G1202V	1221|1207|1202	1199-1221	3	39	23	2229	7.45484949832776	0.000698837640807026	0.00572603401750965
SKCM	RNF6	ENSG00000127870	ENST00000381588	p.H154N|p.H154Y|p.N159H	154|154|159	145-175	3	10	31	685	6.62903225806452	0.000706643735137513	0.00576414231133611
SKCM	COL16A1	ENSG00000084636	ENST00000373672	p.G1105W|p.G1105E|p.G1105R|p.P1086L	1105|1105|1105|1086	1086-1117	4	36	32	1604	5.56944444444444	0.000711306110923293	0.00578455646173362
SKCM	PTCH1	ENSG00000185920	ENST00000331920	p.P1402S|p.P1412L|p.P1402L	1402|1412|1402	1397-1420	3	25	24	1447	7.235	0.000724330616257429	0.00585045340053443
SKCM	BAP1	ENSG00000163930	ENST00000460680	p.G568W|p.L564M|p.G568V	568|564|568	555-575	3	15	21	729	6.94285714285714	0.000728250327154623	0.00585178830478645
SKCM	GAB4	ENSG00000215568	ENST00000400588	p.P494L|p.P494S|p.P492S|p.G502C	494|494|492|502	486-502	4	25	17	574	5.40235294117647	0.000737085717518404	0.00588489865511229
SKCM	HRNR	ENSG00000197915	ENST00000368801	p.G712S|p.S682F|p.S687N|p.D668N|p.G679E|p.S673F|p.G676S|p.G679R	712|682|687|668|679|673|676|679	661-736	8	91	76	2850	3.2967032967033	0.000745635961912017	0.00593026427029099
SKCM	TTLL6	ENSG00000170703	ENST00000393382	p.L786F|p.S774F|p.G784E	786|774|784	774-793	3	19	20	891	7.03421052631579	0.00075092094988416	0.00594064097789378
SKCM	KLC4	ENSG00000137171	ENST00000259708	p.L573F|p.R581S|p.L573I	573|581|573	572-591	3	14	20	637	6.825	0.000755207755474663	0.00594856802934269
SKCM	SBNO1	ENSG00000139697	ENST00000420886	p.P220L|p.P220S|p.M217I	220|220|217	201-220	3	29	20	1393	7.2051724137931	0.000757381958778947	0.00594856802934269
SKCM	FAM221B	ENSG00000204930	ENST00000423537	p.V164I|p.Q165P|p.S162F	164|165|162	145-165	3	9	21	402	6.38095238095238	0.000758563555617875	0.00594856802934269
SKCM	IGF1R	ENSG00000140443	ENST00000268035	p.R1337C|p.G1330D|p.G1351W	1337|1330|1351	1330-1352	3	25	23	1367	7.13217391304348	0.000763933849890153	0.00596569405821414
SKCM	KIF21B	ENSG00000116852	ENST00000422435	p.E831K|p.P828L|p.P841L|p.R824H|p.P842L	831|828|841|824|842	820-846	5	66	27	1637	4.59315375982043	0.000784710722441462	0.0060906067326609
SKCM	DYRK1B	ENSG00000105204	ENST00000593685	p.P515L|p.A528V|p.G539W|p.G518W	515|528|539|518	510-552	4	12	43	629	4.87596899224806	0.00078607972720024	0.00609136418798507
SKCM	DNMT3B	ENSG00000088305	ENST00000328111	p.T167I|p.H132Y|p.P159L|p.P141S|p.P159S	167|132|159|141|159	131-173	5	23	43	853	4.31243680485339	0.000786533471729411	0.00609136418798507
SKCM	ZBED2	ENSG00000177494	ENST00000317012	p.P214S|p.P214L|p.H216Y	214|214|216	212-218	3	14	7	218	6.6734693877551	0.000821400444337095	0.00626422395890072
SKCM	ERC2	ENSG00000187672	ENST00000288221	p.R26C|p.P25S|p.G28S|p.P25L	26|25|28|25	21-29	4	77	9	957	5.52380952380952	0.000828749372407511	0.00630101934006076
SKCM	CHD5	ENSG00000116254	ENST00000262450	p.G1196S|p.E1198K|p.E1199K	1196|1198|1199	1191-1201	3	74	11	1954	7.2014742014742	0.000844306193531152	0.00635260238328444
SKCM	ATXN2L	ENSG00000168488	ENST00000395547	p.R361W|p.S369F|p.H386Y|p.G347W|p.S369A|p.S406F	361|369|386|347|369|406	340-426	6	21	87	1097	3.60262725779967	0.000845445136467227	0.00635260238328444
SKCM	BCR	ENSG00000186716	ENST00000305877	p.G285W|p.M287V|p.Q277R	285|287|277	274-290	3	32	17	1271	7.00919117647059	0.000853160659187613	0.00639571589254858
SKCM	CASKIN2	ENSG00000177303	ENST00000321617	p.P964Q|p.G956W|p.E955K	964|956|955	943-965	3	23	23	1202	6.81663516068053	0.000887060490466718	0.00657091593778957
SKCM	SCAPER	ENSG00000140386	ENST00000563290	p.K225N|p.P217S|p.H230Y	225|217|230	212-232	3	29	21	1400	6.89655172413793	0.000890814716718591	0.00657920257742163
SKCM	ASTL	ENSG00000188886	ENST00000342380	p.S320F|p.R311L|p.P304S|p.E314V	320|311|304|314	304-320	4	20	17	431	5.07058823529412	0.000899764553718763	0.00660611673424078
SKCM	TNFRSF10B	ENSG00000120889	ENST00000276431	p.S304F|p.P305L|p.E307K	304|305|307	302-312	3	18	11	440	6.66666666666667	0.000902286148193876	0.00660611673424078
SKCM	DZIP1	ENSG00000134874	ENST00000347108	p.E751K|p.R757C|p.G740E|p.E748K	751|757|740|748	738-757	4	33	20	867	5.25454545454545	0.000904159158611417	0.00660611673424078
SKCM	MKL2	ENSG00000186260	ENST00000318282	p.P995T|p.P995L|p.P995S|p.L999I	995|995|995|999	989-1013	4	32	25	1049	5.245	0.000904599626292635	0.00660611673424078
SKCM	MICAL2	ENSG00000133816	ENST00000256194	p.G958E|p.V955G|p.H942Y|p.H937Y|p.H939Y	958|955|942|937|939	934-970	5	35	37	1124	4.33976833976834	0.000907302723626824	0.00661615394083864
SKCM	GPBP1L1	ENSG00000159592	ENST00000355105	p.G80C|p.H74Y|p.P93Q	80|74|93	65-94	3	8	30	474	5.925	0.000913098178310756	0.00663902160909636
SKCM	TRIOBP	ENSG00000100106	ENST00000406386	p.S589F|p.S578F|p.A580V	589|578|580	576-589	3	72	14	2365	7.03869047619048	0.000916813081221823	0.00665956660065008
SKCM	SNX9	ENSG00000130340	ENST00000392185	p.Q155K|p.P151S|p.D145N	155|151|145	143-159	3	16	17	595	6.5625	0.000920365394870837	0.00667889190134467
SKCM	SHROOM2	ENSG00000146950	ENST00000380913	p.P300L|p.G299V|p.G294E	300|299|294	286-308	3	31	23	1616	6.79943899018233	0.000949629744657399	0.00682991655691897
SKCM	PROSER1	ENSG00000120685	ENST00000352251	p.L365Q|p.S360F|p.G370C	365|360|370	358-370	3	32	13	944	6.80769230769231	0.000950296842343379	0.00682991655691897
SKCM	GRB7	ENSG00000141738	ENST00000445327	p.E96K|p.T85I|p.S86F	96|85|86	84-99	3	16	16	555	6.50390625	0.000951600118495932	0.0068327260665542
SKCM	COL5A1	ENSG00000130635	ENST00000371817	p.S384F|p.E375K|p.P377S|p.P377L|p.D382N	384|375|377|377|382	369-384	5	128	16	1838	4.4873046875	0.000955222281085688	0.00684386135979741
SKCM	TP53BP2	ENSG00000143514	ENST00000343537	p.G479C|p.D493E|p.R492Q|p.Q471K	479|493|492|471	457-504	4	19	48	1134	4.97368421052632	0.000959089955786752	0.00686019549081852
SKCM	APOBR	ENSG00000184730	ENST00000564831	p.G964V|p.G978D|p.P989H|p.P998L|p.P998S|p.E985K	964|978|989|998|998|985	952-1009	6	31	58	1097	3.6607341490545	0.000985111765357649	0.00698627084352598
SKCM	KMT2C	ENSG00000055609	ENST00000262189	p.P801S|p.S806F|p.R833K|p.I830N	801|806|833|830	796-833	4	97	38	4911	5.3293543136191	0.000990992052287254	0.00701304535162517
SKCM	TACR3	ENSG00000169836	ENST00000304883	p.S455N|p.P457L|p.P457T|p.S460F	455|457|457|460	450-460	4	33	11	465	5.12396694214876	0.00101137803808249	0.00710526278348946
SKCM	RNF126	ENSG00000070423	ENST00000292363	p.E92D|p.L72M|p.Q77H|p.P76Q	92|72|77|76	68-99	4	9	32	311	4.31944444444444	0.00101683550252762	0.00712667366360628
SKCM	PLEKHG6	ENSG00000008323	ENST00000396988	p.P95L|p.H86Y|p.P95T	95|86|95	86-100	3	24	15	790	6.58333333333333	0.00101885118553358	0.00712667366360628
SKCM	SOGA2	ENSG00000168502	ENST00000359865	p.F428V|p.G427S|p.S430R	428|427|430	417-432	3	44	16	1586	6.75852272727273	0.00101905008884118	0.00712667366360628
SKCM	RNF165	ENSG00000141622	ENST00000269439	p.H219Y|p.G225E|p.P216S	219|225|216	213-226	3	12	14	346	6.17857142857143	0.00102108703979831	0.00712667366360628
SKCM	PCM1	ENSG00000078674	ENST00000325083	p.L472I|p.G456V|p.L461I	472|456|461	442-475	3	27	34	2024	6.61437908496732	0.00102581960264592	0.00715303817897141
SKCM	CCDC81	ENSG00000149201	ENST00000445632	p.R335Q|p.L338M|p.S337F	335|338|337	324-341	3	17	18	652	6.3921568627451	0.00103590155426447	0.00721307341955826
SKCM	BAHD1	ENSG00000140320	ENST00000416165	p.P22L|p.S8F|p.P22S|p.R5W	22|8|22|5	1-38	4	17	38	780	4.8297213622291	0.00103635558812187	0.00721307341955826
SKCM	L1TD1	ENSG00000240563	ENST00000498273	p.P510S|p.S512G|p.E508K|p.L514F	510|512|508|514	507-528	4	31	22	865	5.0733137829912	0.00104067863459356	0.00723643667081817
SKCM	NOLC1	ENSG00000166197	ENST00000605788	p.P101Q|p.A109V|p.G113C	101|109|113	101-126	3	13	26	699	6.20414201183432	0.00104433116600022	0.00725509842502379
SKCM	THPO	ENSG00000090534	ENST00000204615	p.G259R|p.E252K|p.F261I|p.G259E|p.T257A	259|252|261|259|257	243-264	5	20	22	353	4.01136363636364	0.0010597631519782	0.00732831601584925
SKCM	TTLL13	ENSG00000213471	ENST00000339615	p.P62L|p.A58V|p.P62S	62|58|62	55-66	3	18	12	459	6.375	0.00106523673763181	0.00733231427217337
SKCM	MAP2K3	ENSG00000034152	ENST00000342679	p.M30I|p.D24G|p.S28F	30|24|28	20-32	3	13	13	347	6.15976331360947	0.0010726416275908	0.00736298180479148
SKCM	NFX1	ENSG00000086102	ENST00000379540	p.P280H|p.P282Q|p.L286F	280|282|286	271-286	3	32	16	1120	6.5625	0.00108789479697857	0.00742405883347501
SKCM	GORAB	ENSG00000120370	ENST00000367763	p.S112I|p.T109A|p.P108S	112|109|108	102-121	3	10	20	394	5.91	0.00108847864857198	0.00742405883347501
SKCM	CHD6	ENSG00000124177	ENST00000373233	p.L2420F|p.E2431K|p.P2421S	2420|2431|2421	2415-2434	3	61	20	2715	6.67622950819672	0.00109979848683761	0.00744361632766728
SKCM	LRCH4	ENSG00000077454	ENST00000310300	p.P351L|p.P362L|p.P362S	351|362|362	347-363	3	19	17	683	6.34365325077399	0.00110222613122668	0.00744361632766728
SKCM	CIC	ENSG00000079432	ENST00000575354	p.S501F|p.S502F|p.F495L	501|502|495	489-509	3	35	21	1608	6.56326530612245	0.00110227941078689	0.00744361632766728
SKCM	CREB3L1	ENSG00000157613	ENST00000529193	p.P276L|p.P278S|p.P276S	276|278|276	268-280	3	19	13	519	6.30364372469636	0.00112831976088879	0.00757167266065963
SKCM	PIK3AP1	ENSG00000155629	ENST00000339364	p.V754G|p.R758C|p.P752H	754|758|752	751-759	3	41	9	805	6.54471544715447	0.00113737258367608	0.00760967623080713
SKCM	FAM134C	ENSG00000141699	ENST00000309428	p.Q452K|p.F430L|p.S433F	452|430|433	425-461	3	7	37	466	5.3976833976834	0.00114308529700269	0.00761547581009306
SKCM	CACNA1E	ENSG00000198216	ENST00000367573	p.H2063N|p.R2064C|p.S2057F|p.H2055R|p.S2056F	2063|2064|2057|2055|2056	2051-2067	5	157	17	2313	4.33308355189209	0.00115784217683879	0.00766673745565491
SKCM	CREBRF	ENSG00000164463	ENST00000296953	p.P407Q|p.S413Y|p.G408C|p.E419D	407|413|408|419	394-423	4	18	30	639	4.73333333333333	0.0011676466882572	0.00770788191741865
SKCM	ISLR2	ENSG00000167178	ENST00000361742	p.P277H|p.P286Q|p.W272L	277|286|272	272-291	3	18	20	745	6.20833333333333	0.00117495696074477	0.00773220797804708
SKCM	WDR33	ENSG00000136709	ENST00000322313	p.P1053S|p.P1055S|p.P1056T|p.P1073S	1053|1055|1056|1073	1049-1077	4	37	29	1336	4.98042870456664	0.00117711475869076	0.00773614852052184
SKCM	MAP2	ENSG00000078018	ENST00000360351	p.S157L|p.H162N|p.P169H|p.M159I	157|162|169|159	143-171	4	50	29	1827	5.04	0.00117879725079506	0.00773708379597213
SKCM	SHROOM3	ENSG00000138771	ENST00000296043	p.G144E|p.R148W|p.G144W	144|148|144	138-152	3	61	15	1996	6.54426229508197	0.00118325680868259	0.00775955362541499
SKCM	ZMYND8	ENSG00000101040	ENST00000461685	p.P767S|p.P777S|p.E779D|p.P777L	767|777|779|777	760-815	4	18	56	1188	4.71428571428571	0.00118892004613735	0.00776947838178239
SKCM	PEX5L	ENSG00000114757	ENST00000467460	p.S81F|p.D83N|p.K90E	81|83|90	77-94	3	17	18	626	6.13725490196078	0.00120441826052997	0.00784461663425064
SKCM	EMILIN3	ENSG00000183798	ENST00000332312	p.G460R|p.G459R|p.G464D	460|459|464	451-466	3	23	16	766	6.2445652173913	0.00122635094221979	0.00791690672390463
SKCM	KMT2A	ENSG00000118058	ENST00000534358	p.P1770L|p.P1770S|p.M1765I	1770|1770|1765	1756-1776	3	87	21	3972	6.52216748768473	0.00122658542883758	0.00791690672390463
SKCM	SENP3	ENSG00000161956	ENST00000429205	p.R227M|p.P233L|p.G248C	227|233|248	224-250	3	11	27	574	5.7979797979798	0.00123680956866268	0.00792775535070514
SKCM	COL16A1	ENSG00000084636	ENST00000373672	p.P1563H|p.G1549C|p.P1560T	1563|1549|1560	1544-1564	3	36	21	1604	6.36507936507936	0.00123855027524644	0.00792775535070514
SKCM	NANOG	ENSG00000111704	ENST00000229307	p.P55S|p.P53L|p.L54F	55|53|54	53-65	3	12	13	305	5.86538461538462	0.0012396049560256	0.00792775535070514
SKCM	CIITA	ENSG00000179583	ENST00000324288	p.G247R|p.G249V|p.G247E	247|249|247	247-260	3	38	14	1130	6.37218045112782	0.00124251083984028	0.00793634604033921
SKCM	LRRFIP1	ENSG00000124831	ENST00000392000	p.S380C|p.L376F|p.P357T|p.L359I	380|376|357|359	355-395	4	17	41	808	4.63701578192252	0.00124419638335271	0.00793634604033921
SKCM	PLEKHH1	ENSG00000054690	ENST00000329153	p.Q290H|p.S281F|p.P295T	290|281|295	267-296	3	22	30	1364	6.2	0.00124616582574399	0.00793634604033921
SKCM	ZNF830	ENSG00000198783	ENST00000361952	p.S195F|p.P215H|p.G224W|p.G224V	195|215|224|224	194-233	4	9	40	372	4.13333333333333	0.0012462468878941	0.00793634604033921
SKCM	PMFBP1	ENSG00000118557	ENST00000237353	p.M582I|p.R590C|p.D581N	582|590|581	581-591	3	43	11	1007	6.38689217758985	0.00125085060098118	0.00795889562510455
SKCM	ERBB3	ENSG00000065361	ENST00000267101	p.G1150W|p.P1162Q|p.G1168C	1150|1162|1168	1130-1168	3	17	39	1342	6.07239819004525	0.00125265288427023	0.0079635971564514
SKCM	FAM149A	ENSG00000109794	ENST00000227065	p.S329L|p.V352E|p.G345R|p.P368S|p.V352M|p.P335H	329|352|345|368|352|335	315-370	6	16	56	482	3.22767857142857	0.00125516734446374	0.00796605783278725
SKCM	GPRIN1	ENSG00000169258	ENST00000303991	p.P101L|p.G78V|p.P94S	101|78|94	76-101	3	19	26	1008	6.12145748987854	0.00125737307424123	0.00797329970617491
SKCM	MLLT6	ENSG00000108292	ENST00000325718	p.S347L|p.P359T|p.P353H	347|359|353	341-363	3	23	23	1093	6.19848771266541	0.00126023668387087	0.00797794803508787
SKCM	EDA	ENSG00000158813	ENST00000374552	p.Q128K|p.E143K|p.A134V	128|143|134	117-148	3	7	32	391	5.23660714285714	0.001282342390447	0.00805903207877691
SKCM	SPERT	ENSG00000174015	ENST00000310521	p.R255C|p.R255H|p.E252K|p.L250F|p.E253K	255|255|252|250|253	247-275	5	20	29	448	3.86206896551724	0.00129120546300499	0.00809869155146095
SKCM	ARHGEF17	ENSG00000110237	ENST00000263674	p.P1699L|p.P1699S|p.P1702S	1699|1699|1702	1686-1705	3	49	20	2063	6.31530612244898	0.00132179290693046	0.0082216836212643
SKCM	MYO18A	ENSG00000196535	ENST00000527372	p.L1918M|p.M1906I|p.G1930W	1918|1906|1930	1906-1936	3	32	31	2054	6.2116935483871	0.00133104652124882	0.00827237128434225
SKCM	FETUB	ENSG00000090512	ENST00000265029	p.G302E|p.P300S|p.P308S	302|300|308	300-312	3	15	13	382	5.87692307692308	0.00135388511590528	0.00836571421865894
SKCM	C1orf127	ENSG00000175262	ENST00000377004	p.M641I|p.G636R|p.G654E|p.S645F|p.S668F|p.D651N	641|636|654|645|668|651	630-672	6	33	43	823	3.47991543340381	0.00136212277109826	0.00840274912088539
SKCM	KIAA1468	ENSG00000134444	ENST00000398130	p.L390F|p.P398S|p.P407L	390|398|407	387-409	3	26	23	1216	6.10033444816054	0.00137134677739759	0.00843429779361168
SKCM	PCDH9	ENSG00000184226	ENST00000544246	p.P1085S|p.P1085L|p.G1067S|p.G1077E	1085|1085|1067|1077	1063-1098	4	29	36	1237	4.73946360153257	0.00138232829184415	0.00846464151890502
SKCM	NHS	ENSG00000188158	ENST00000380060	p.Q336K|p.R354I|p.L362M|p.R354K	336|354|362|354	335-367	4	41	33	1630	4.81892091648189	0.00138903401180568	0.00849875466863786
SKCM	CACNA1H	ENSG00000196557	ENST00000348261	p.S2255F|p.P2280S|p.D2272N|p.T2262I|p.G2284C	2255|2280|2272|2262|2284	2242-2289	5	60	48	2353	4.08506944444444	0.00140570035119336	0.00856651814820169
SKCM	MAML1	ENSG00000161021	ENST00000292599	p.P333S|p.P304L|p.P333H|p.P339L|p.G320W	333|304|333|339|320	289-355	5	20	67	1016	3.7910447761194	0.00142163581521326	0.0085770761464872
SKCM	ZNF687	ENSG00000143373	ENST00000324048	p.T148S|p.E151K|p.P179S	148|151|179	145-179	3	18	35	1237	5.89047619047619	0.00142629014299578	0.00859331205220869
SKCM	PRRC2C	ENSG00000117523	ENST00000338920	p.G391W|p.P389S|p.P418S|p.P419S	391|389|418|419	370-420	4	46	51	2817	4.80306905370844	0.00143771740029808	0.00864130466358934
SKCM	DLGAP2	ENSG00000198010	ENST00000421627	p.P254L|p.D257N|p.P254S|p.N236S	254|257|254|236	233-257	4	33	25	975	4.72727272727273	0.00144448085513171	0.00865867434678463
SKCM	FAM129A	ENSG00000135842	ENST00000367511	p.G610S|p.E617K|p.S602A|p.L614I	610|617|602|614	601-620	4	39	20	928	4.75897435897436	0.00145366801970015	0.00868315228644499
SKCM	JPH4	ENSG00000092051	ENST00000397118	p.S577L|p.P566L|p.L585M	577|566|585	552-590	3	9	39	628	5.36752136752137	0.00145424029957808	0.00868315228644499
SKCM	RBM19	ENSG00000122965	ENST00000545145	p.S220L|p.S222F|p.K203N	220|222|203	187-222	3	14	36	960	5.71428571428571	0.00146240944661047	0.00870586990911432
SKCM	PARD3	ENSG00000148498	ENST00000374789	p.Q1346K|p.P1334S|p.P1334L|p.P1319S|p.P1353S	1346|1334|1334|1319|1353	1308-1356	5	35	49	1356	3.9533527696793	0.00146444223267084	0.00871104676765045
SKCM	ARHGAP4	ENSG00000089820	ENST00000370028	p.G966W|p.R957M|p.S974F	966|957|974	950-986	3	14	37	986	5.71042471042471	0.00146606574442054	0.00871378282536939
SKCM	DAXX	ENSG00000204209	ENST00000374542	p.H404Y|p.D407V|p.G421E|p.G416C	404|407|421|416	399-437	4	17	39	740	4.46455505279035	0.00147377850064401	0.00873881804538637
SKCM	C19orf55	ENSG00000167595	ENST00000544099	p.P253S|p.P253L|p.G250S	253|253|250	235-255	3	11	21	425	5.51948051948052	0.00148551423132226	0.00878059674693955
SKCM	FBF1	ENSG00000188878	ENST00000319129	p.L736M|p.H741Y|p.R734L	736|741|734	734-758	3	23	25	1133	5.91130434782609	0.00149999469194917	0.00880409793820497
SKCM	MLK4	ENSG00000143674	ENST00000366624	p.A734V|p.A722V|p.G725R|p.S732L|p.G736R	734|722|725|732|736	721-743	5	56	23	1036	4.02173913043478	0.00150276718922271	0.00880409793820497
SKCM	SASS6	ENSG00000156876	ENST00000287482	p.G526W|p.T540N|p.G528C	526|540|528	519-541	3	15	23	657	5.71304347826087	0.0015028751302042	0.00880409793820497
SKCM	TTBK1	ENSG00000146216	ENST00000259750	p.R447C|p.P445T|p.R453K	447|445|453	444-456	3	50	13	1321	6.09692307692308	0.00150578486303443	0.00880409793820497
SKCM	ESPNL	ENSG00000144488	ENST00000343063	p.A410T|p.G418S|p.E405K|p.H378Y|p.G413E	410|418|405|378|413	367-437	5	19	71	1005	3.72498146775389	0.00150809238529659	0.00880409793820497
SKCM	VPS37B	ENSG00000139722	ENST00000267202	p.P222L|p.L243M|p.A232V|p.P241Q	222|243|232|241	217-244	4	10	28	285	4.07142857142857	0.00150829986042422	0.00880409793820497
SKCM	CAMK2A	ENSG00000070808	ENST00000398376	p.R296S|p.R296M|p.K298R	296|296|298	289-310	3	12	22	489	5.55681818181818	0.00151503829998045	0.0088287951287148
SKCM	AIM1	ENSG00000112297	ENST00000369066	p.P676L|p.E698K|p.I704M|p.S695Y|p.D674N	676|698|704|695|674	673-717	5	48	45	1723	3.98842592592593	0.00151988987190688	0.0088340980599386
SKCM	E2F4	ENSG00000205250	ENST00000379378	p.S285T|p.P253S|p.E267D|p.P264L	285|253|267|264	246-310	4	7	65	413	3.63076923076923	0.00153180657115082	0.00887215731736156
SKCM	AHNAK2	ENSG00000185567	ENST00000333244	p.P1876L|p.P1874L|p.L1871H	1876|1874|1871	1867-1886	3	141	20	5795	6.16489361702128	0.00153730809123509	0.00888850993071766
SKCM	MAP7	ENSG00000135525	ENST00000454590	p.G751E|p.P743L|p.P743S|p.G751W	751|743|743|751	738-760	4	29	23	771	4.62368815592204	0.00154149379365109	0.00888850993071766
SKCM	APLP1	ENSG00000105290	ENST00000221891	p.G558S|p.R549Q|p.P560S|p.P543Q	558|549|560|543	541-565	4	23	25	651	4.52869565217391	0.00157273541394742	0.00901164155704073
SKCM	ARAP3	ENSG00000120318	ENST00000239440	p.P201H|p.G202C|p.G212R	201|202|212	180-212	3	24	33	1544	5.84848484848485	0.00157434717704974	0.00901398012914794
SKCM	BCL11A	ENSG00000119866	ENST00000335712	p.P353L|p.T357P|p.R341K|p.A356T|p.P352S	353|357|341|356|352	338-360	5	46	23	835	3.9461247637051	0.00158906784418988	0.0090567192428752
SKCM	FKBP15	ENSG00000119321	ENST00000238256	p.S1034F|p.P1102L|p.R1036I|p.R1036K|p.E1082K	1034|1102|1036|1036|1082	1010-1115	5	16	106	1219	3.59375	0.00160578044064752	0.00911727802881674
SKCM	CDC14A	ENSG00000079335	ENST00000361544	p.G486W|p.S468L|p.G486R	486|468|486	466-489	3	14	24	623	5.5625	0.0016151602679636	0.00915665045176336
SKCM	COL6A6	ENSG00000206384	ENST00000358511	p.M1697I|p.L1702F|p.G1692R|p.R1694K	1697|1702|1692|1694	1687-1705	4	100	19	2263	4.76421052631579	0.00162278553313921	0.00917903388042262
SKCM	LPP	ENSG00000145012	ENST00000312675	p.P351S|p.P363H|p.P359H	351|363|359	348-365	3	18	18	612	5.66666666666667	0.0016444089761336	0.00925242586195682
SKCM	ASH2L	ENSG00000129691	ENST00000343823	p.D269Y|p.P266H|p.L261I	269|266|261	252-272	3	16	21	628	5.60714285714286	0.00164707849571055	0.00925678896342254
SKCM	COL14A1	ENSG00000187955	ENST00000297848	p.D1775V|p.G1757E|p.S1763L|p.P1747S|p.G1745E|p.A1771V|p.D1775N|p.S1753F|p.P1752S	1775|1757|1763|1747|1745|1771|1775|1753|1752	1740-1796	9	103	57	1796	2.75319366377108	0.00166550088558037	0.00932207483715351
SKCM	RGPD3	ENSG00000153165	ENST00000409886	p.E1256V|p.D1253N|p.E1256K	1256|1253|1256	1247-1259	3	68	13	1758	5.96606334841629	0.00167084647079019	0.00933779408856369
SKCM	WDR81	ENSG00000167716	ENST00000409644	p.T1114A|p.Q1098H|p.P1095L	1114|1098|1095	1058-1147	3	12	90	1941	5.39166666666667	0.00169397630481383	0.00941111909996348
SKCM	MAVS	ENSG00000088888	ENST00000428216	p.S255Y|p.R171M|p.P223L|p.S217F|p.P189S|p.P170S|p.S256P	255|171|223|217|189|170|256	156-268	7	13	113	540	2.57317903335602	0.00170250721244458	0.0094445011214796
SKCM	RAI1	ENSG00000108557	ENST00000353383	p.P1169L|p.G1166S|p.P1193S	1169|1166|1193	1165-1193	3	34	29	1906	5.79918864097363	0.00172606524328645	0.00953442834497472
SKCM	MICALCL	ENSG00000133808	ENST00000256186	p.S16L|p.S15L|p.P12S	16|15|12	6-19	3	26	14	695	5.72802197802198	0.00172637912793394	0.00953442834497472
SKCM	PTPRN2	ENSG00000155093	ENST00000389418	p.R394C|p.A414T|p.R409Q|p.D422N|p.G400W|p.G400E|p.G413E	394|414|409|422|400|400|413	386-423	7	60	38	1015	3.11622807017544	0.00173611202643753	0.00956010512205196
SKCM	IFRD2	ENSG00000214706	ENST00000429673	p.A68V|p.R86L|p.Q90K	68|86|90	60-92	3	9	33	506	5.11111111111111	0.00174591088515419	0.00958580214726988
SKCM	IQSEC3	ENSG00000120645	ENST00000538872	p.G178S|p.S173F|p.L175I	178|173|175	158-180	3	27	23	1182	5.71014492753623	0.00175862777296154	0.00961899170277535
SKCM	ANKRD35	ENSG00000198483	ENST00000355594	p.P397S|p.P397L|p.P401L|p.G410E|p.P409T	397|397|401|410|409	389-419	5	42	31	1001	3.84408602150538	0.00177516303911951	0.00969478157723182
SKCM	MKRN3	ENSG00000179455	ENST00000314520	p.P57L|p.P59S|p.P64L|p.R53K	57|59|64|53	47-67	4	22	21	507	4.38961038961039	0.00177610366189906	0.00969478157723182
SKCM	C10orf71	ENSG00000177354	ENST00000374144	p.P410L|p.E423K|p.G408S|p.P439S|p.P440S|p.E435K|p.A426V	410|423|408|439|440|435|426	408-461	7	60	54	1435	3.10030864197531	0.00179260444693707	0.00976350160226307
SKCM	SDK2	ENSG00000069188	ENST00000392650	p.F2073L|p.I2078F|p.A2070V|p.R2096M|p.P2081H	2073|2078|2070|2096|2081	2068-2104	5	75	37	2172	3.91351351351351	0.00180386576128377	0.0097798738857683
SKCM	GIMAP6	ENSG00000133561	ENST00000328902	p.P22R|p.P22S|p.E25K|p.D21N|p.G29S	22|22|25|21|29	20-30	5	35	11	292	3.79220779220779	0.00180867303342058	0.0097940364044011
SKCM	SH3D21	ENSG00000214193	ENST00000453908	p.G405W|p.P372T|p.P372H	405|372|372	371-414	3	10	44	756	5.15454545454545	0.00181282887973166	0.00980944760138035
SKCM	C2orf16	ENSG00000221843	ENST00000408964	p.R1814C|p.E1811K|p.H1822R	1814|1811|1822	1808-1823	3	64	16	1984	5.8125	0.001828405743724	0.00985812139290787
SKCM	AHNAK2	ENSG00000185567	ENST00000333244	p.L4396F|p.P4382L|p.P4382S	4396|4382|4382	4376-4396	3	141	21	5795	5.87132725430598	0.00183408486322123	0.00988162700767179
SKCM	CCER1	ENSG00000197651	ENST00000358859	p.N385S|p.P386S|p.S380N	385|386|380	377-387	3	20	11	406	5.53636363636364	0.00184323645705087	0.009921926488099
SKCM	CLUH	ENSG00000132361	ENST00000570628	p.G1291E|p.A1289S|p.P1298Q	1291|1289|1298	1282-1309	3	25	28	1309	5.61	0.00184809815050924	0.009921926488099
SKCM	TCHHL1	ENSG00000182898	ENST00000368806	p.E148K|p.P169S|p.P159L|p.N155T|p.R161K|p.F168C|p.P135L|p.E162K|p.G153E	148|169|159|155|161|168|135|162|153	133-173	9	74	41	904	2.681608437706	0.00185163133601784	0.009921926488099
SKCM	CLVS2	ENSG00000146352	ENST00000275162	p.P306H|p.V308L|p.D305Y	306|308|305	304-309	3	29	6	327	5.63793103448276	0.00186541227069614	0.009921926488099
SKCM	CASZ1	ENSG00000130940	ENST00000377022	p.S773L|p.S791F|p.S783L	773|791|783	772-792	3	44	21	1759	5.71103896103896	0.00188447625641941	0.00999493107955026
SKCM	IFT74	ENSG00000096872	ENST00000443698	p.G27W|p.P25S|p.R15I	27|25|15	1-40	3	9	40	600	5	0.00189483750078745	0.0100285781225422
SKCM	OTOF	ENSG00000115155	ENST00000272371	p.M202I|p.G213V|p.G213E|p.R211W|p.G215R	202|213|213|211|215	199-229	5	83	31	1997	3.88068402642829	0.00190523006957721	0.0100764604456665
SKCM	PARD6A	ENSG00000102981	ENST00000219255	p.P309T|p.R338L|p.G334V	309|338|334	297-346	3	5	50	346	4.152	0.00192837260966994	0.010174357536304
SKCM	ANAPC1	ENSG00000153107	ENST00000341068	p.N370S|p.S362F|p.S355F	370|362|355	344-371	3	37	28	1944	5.62934362934363	0.00194500647178808	0.0102506357967776
SKCM	ACD	ENSG00000102977	ENST00000393919	p.L51F|p.G44S|p.P56L	51|44|56	43-57	3	20	15	544	5.44	0.00196515388681828	0.0103136941089587
SKCM	COL17A1	ENSG00000065618	ENST00000353479	p.S905Y|p.S895L|p.P910L|p.G906S	905|895|910|906	879-910	4	42	32	1497	4.45535714285714	0.0019652345431278	0.0103136941089587
SKCM	FMN1	ENSG00000248905	ENST00000334528	p.P206H|p.R188M|p.R208M	206|188|208	184-225	3	16	42	1196	5.33928571428571	0.00197085729205204	0.010321503678446
SKCM	SPEF2	ENSG00000152582	ENST00000356031	p.D1794N|p.P1793S|p.K1796I	1794|1793|1796	1790-1798	3	106	9	1822	5.72955974842767	0.00198171304785877	0.010356628761629
SKCM	PHACTR4	ENSG00000204138	ENST00000373836	p.P147L|p.P147A|p.E134K|p.S126L	147|147|134|126	110-159	4	14	50	712	4.06857142857143	0.00199520137104625	0.0104058596904084
SKCM	HIVEP2	ENSG00000010818	ENST00000367603	p.D1894Y|p.S1889Y|p.S1898F	1894|1889|1898	1877-1901	3	52	25	2446	5.64461538461538	0.00199864744490319	0.0104058596904084
SKCM	RTN4R	ENSG00000040608	ENST00000043402	p.A353V|p.R351K|p.K360N	353|351|360	332-363	3	9	32	473	4.92708333333333	0.00200124174720107	0.0104058596904084
SKCM	FGD6	ENSG00000180263	ENST00000343958	p.P831S|p.S841F|p.P831L	831|841|831	817-846	3	26	30	1430	5.5	0.00200130810588239	0.0104058596904084
SKCM	PRNP	ENSG00000171867	ENST00000379440	p.G92E|p.H61Y|p.G86S	92|61|86	56-92	3	5	37	253	4.1027027027027	0.00201956326984454	0.0104523215811097
SKCM	CACNA1E	ENSG00000198216	ENST00000367573	p.T1084I|p.P1079S|p.P1075L|p.P1079L|p.D1076N	1084|1079|1075|1079|1076	1070-1088	5	157	19	2313	3.87696949379819	0.00202154064311388	0.0104553300250551
SKCM	CCDC88B	ENSG00000168071	ENST00000356786	p.G632C|p.S597F|p.R642K|p.A605T|p.E628K	632|597|642|605|628	590-646	5	35	57	1476	3.69924812030075	0.00204975230483428	0.0105574931299202
SKCM	CACNA1E	ENSG00000198216	ENST00000367573	p.L2092F|p.R2099S|p.R2089Q|p.S2098F	2092|2099|2089|2098	2089-2101	4	157	13	2313	4.53307202351788	0.00206358651198424	0.0105978094885715
SKCM	MAPK4	ENSG00000141639	ENST00000400384	p.G566C|p.P570H|p.D563N	566|570|563	561-570	3	32	10	587	5.503125	0.00206890071735766	0.0105978094885715
SKCM	PASD1	ENSG00000166049	ENST00000370357	p.P343S|p.D339N|p.M338I|p.G350R|p.D342N|p.D345N	343|339|338|350|342|345	328-359	6	44	32	773	3.29403409090909	0.00207186564004935	0.0105984984824656
SKCM	CIZ1	ENSG00000148337	ENST00000393608	p.S78F|p.L79I|p.R87I	78|79|87	73-102	3	17	30	898	5.28235294117647	0.00208977701082314	0.0106609945736066
SKCM	BSN	ENSG00000164061	ENST00000296452	p.S763F|p.E785D|p.E785K|p.S773F	763|785|785|773	761-786	4	134	26	3926	4.50746268656716	0.00209868183162865	0.0106890913495747
SKCM	CD6	ENSG00000013725	ENST00000313421	p.Q608K|p.S594F|p.S589F|p.P582S|p.P600S|p.P585S	608|594|589|582|600|585	569-619	6	25	51	668	3.14352941176471	0.00212182893790913	0.0107491448448301
SKCM	KCNH7	ENSG00000184611	ENST00000332142	p.R272K|p.S275L|p.R271Q|p.D278N|p.A273T|p.G281R	272|275|271|278|273|281	267-290	6	89	24	1196	3.35955056179775	0.00215125024864071	0.0108137933300449
SKCM	C17orf53	ENSG00000125319	ENST00000319977	p.G411W|p.P399S|p.R396C	411|399|396	395-419	3	15	25	647	5.176	0.00215925824655128	0.01084552985139
SKCM	COBL	ENSG00000106078	ENST00000265136	p.P828L|p.P816L|p.S815L|p.H822N	828|816|815|822	806-829	4	48	24	1261	4.37847222222222	0.00216541121750091	0.010859599371554
SKCM	INPP5D	ENSG00000168918	ENST00000359570	p.G910W|p.P889S|p.G905R|p.P940S|p.P923H|p.P908L|p.P908S	910|889|905|940|923|908|908	888-946	7	47	59	1177	2.97115037865128	0.0021664095955537	0.010859599371554
SKCM	MAP3K9	ENSG00000006432	ENST00000555993	p.D869G|p.D869N|p.E870K	869|869|870	867-879	3	47	13	1118	5.48936170212766	0.00218909962805269	0.0109148915542521
SKCM	SYNM	ENSG00000182253	ENST00000336292	p.P1058T|p.R1070W|p.P1075H	1058|1070|1075	1057-1084	3	31	28	1564	5.40552995391705	0.00219650641246072	0.0109186699509786
SKCM	RSRC1	ENSG00000174891	ENST00000295930	p.R115S|p.R115C|p.R109K	115|115|109	107-120	3	14	14	334	5.11224489795918	0.00220206627636221	0.0109286112284139
SKCM	SH3BP5L	ENSG00000175137	ENST00000366472	p.D359G|p.S358L|p.P328L|p.S350F	359|358|328|350	327-368	4	10	42	393	3.74285714285714	0.00220975853858885	0.0109450275763835
SKCM	GORASP2	ENSG00000115806	ENST00000234160	p.L312V|p.P323S|p.P316H	312|323|316	301-325	3	11	25	452	4.93090909090909	0.00225405775637832	0.0111114001470967
SKCM	SYT16	ENSG00000139973	ENST00000430451	p.S83F|p.H90Y|p.S83P|p.D97N	83|90|83|97	83-97	4	40	15	645	4.3	0.00227210560243218	0.0111628961460189
SKCM	TPTE	ENSG00000166157	ENST00000361285	p.G18D|p.G12R|p.G12E|p.G18S|p.A11E|p.T8I	18|12|12|18|11|8	8-19	6	83	12	551	3.31927710843373	0.00227754942953395	0.0111692356238059
SKCM	DEF6	ENSG00000023892	ENST00000316637	p.K624E|p.D626N|p.Q621K	624|626|621	603-631	3	13	29	631	5.02122015915119	0.00228207315142726	0.0111692356238059
SKCM	GPATCH8	ENSG00000186566	ENST00000591680	p.R1023L|p.Q1034K|p.P1036L	1023|1034|1036	1021-1044	3	35	24	1502	5.36428571428571	0.00229829422482197	0.0112276095562242
SKCM	KANSL3	ENSG00000114982	ENST00000431828	p.P637L|p.P618Q|p.S623F	637|618|623	615-638	3	21	24	878	5.22619047619048	0.00230116791179136	0.0112314638963022
SKCM	MYLK	ENSG00000065534	ENST00000360304	p.R954C|p.D952N|p.G961E	954|952|961	949-962	3	75	14	1914	5.46857142857143	0.00230208266535237	0.0112314638963022
SKCM	CUL4B	ENSG00000158290	ENST00000404115	p.G129V|p.P114Q|p.L125M	129|114|125	98-133	3	15	36	913	5.07222222222222	0.002324953814414	0.0112972920381933
SKCM	CXorf67	ENSG00000187690	ENST00000342995	p.P398T|p.V404D|p.V404I	398|404|404	398-408	3	26	11	503	5.27622377622378	0.00232628929046175	0.0112972920381933
SKCM	PLCH1	ENSG00000114805	ENST00000340059	p.G1125R|p.K1120I|p.G1125E|p.G1119E	1125|1120|1125|1119	1117-1131	4	103	15	1693	4.3831715210356	0.002330233540906	0.0112972920381933
SKCM	DBX2	ENSG00000185610	ENST00000332700	p.P275S|p.P275L|p.P273S	275|275|273	270-280	3	18	11	339	5.13636363636364	0.00235381673409285	0.0113338669099707
SKCM	SLCO5A1	ENSG00000137571	ENST00000260126	p.P822S|p.G813E|p.P824S|p.P826L	822|813|824|826	812-832	4	38	21	848	4.25062656641604	0.00236566590453924	0.0113712913729746
SKCM	USP31	ENSG00000103404	ENST00000219689	p.A857V|p.Q874H|p.L869M	857|874|869	856-874	3	40	19	1352	5.33684210526316	0.00238095915404746	0.011420315496942
SKCM	TP63	ENSG00000073282	ENST00000264731	p.Q386K|p.S389F|p.M387I	386|389|387	384-389	3	63	6	680	5.3968253968254	0.00238599522479532	0.011420315496942
SKCM	MUC16	ENSG00000181143	ENST00000397910	p.S6948F|p.P6976S|p.S6959F|p.L6972F|p.P6976L|p.G6978C|p.R6954S|p.S6965F|p.F6964L	6948|6976|6959|6972|6976|6978|6954|6965|6964	6941-6978	9	1278	38	14507	2.68847294292068	0.00239088947920241	0.01142450917679
SKCM	LMTK3	ENSG00000142235	ENST00000270238	p.E970K|p.G979E|p.D962N|p.E974K	970|979|962|974	929-981	4	27	53	1489	4.16212438853948	0.00239351781257624	0.01142450917679
SKCM	TNRC6B	ENSG00000100354	ENST00000454349	p.P388T|p.G397E|p.G397R	388|397|397	378-405	3	37	28	1833	5.30791505791506	0.00240495245392502	0.0114381725701115
SKCM	TROAP	ENSG00000135451	ENST00000257909	p.V40E|p.P23L|p.V35A|p.V40M	40|23|35|40	1-43	4	18	43	778	4.02067183462532	0.00240681999898751	0.0114381725701115
SKCM	SPATA31E1	ENSG00000177992	ENST00000325643	p.P405S|p.I400F|p.P405L	405|400|405	398-408	3	73	11	1445	5.39850560398506	0.00240707170122789	0.0114381725701115
SKCM	FAM83F	ENSG00000133477	ENST00000333407	p.E372D|p.P392R|p.P392T|p.A368T|p.L378M|p.P392S	372|392|392|368|378|392	368-412	6	22	45	500	3.03030303030303	0.00241450220905759	0.011458939824862
SKCM	HCN1	ENSG00000164588	ENST00000303230	p.E870D|p.R885Q|p.S872F|p.S888L|p.A887S|p.P879Q	870|885|872|888|887|879	864-890	6	61	27	890	3.24225865209472	0.00245806871584442	0.0116215130132316
SKCM	HDAC10	ENSG00000100429	ENST00000216271	p.A392T|p.A390T|p.P406L	392|390|406	385-406	3	18	22	669	5.06818181818182	0.00247081553482542	0.0116581779349834
SKCM	ARID1A	ENSG00000117713	ENST00000324856	p.R750L|p.P798L|p.Q799K|p.P776L	750|798|799|776	729-804	4	29	76	2285	4.1470054446461	0.00247864487783245	0.0116745732642058
SKCM	PHF21A	ENSG00000135365	ENST00000418153	p.L374F|p.P363S|p.G373V	374|363|373	363-382	3	20	20	680	5.1	0.00248436747454206	0.0116941722293183
SKCM	MUC5B	ENSG00000117983	ENST00000529681	p.G1667S|p.E1655K|p.L1653R	1667|1655|1653	1646-1671	3	124	26	5762	5.36166253101737	0.00253011374388745	0.0118193777086458
SKCM	ZMYM3	ENSG00000147130	ENST00000353904	p.P137L|p.S172F|p.P155T|p.E161K|p.P173S	137|172|155|161|173	95-185	5	22	91	1370	3.42157842157842	0.00253265851257933	0.0118193777086458
SKCM	MROH7	ENSG00000184313	ENST00000421030	p.P27Q|p.G30W|p.T33I	27|30|33	23-33	3	68	11	1323	5.30614973262032	0.0025488799018436	0.011849828878491
SKCM	DLGAP4	ENSG00000080845	ENST00000373913	p.A44V|p.E38K|p.S35L|p.E43K	44|38|35|43	21-48	4	34	28	989	4.15546218487395	0.00255047966070676	0.011849828878491
SKCM	MORC3	ENSG00000159256	ENST00000400485	p.K555E|p.R548S|p.D576N	555|548|576	544-584	3	14	41	939	4.90766550522648	0.00255611460568983	0.011860435118966
SKCM	MKL1	ENSG00000196588	ENST00000355630	p.R504L|p.P483H|p.R515L|p.L497I	504|483|515|497	476-515	4	23	40	931	4.04782608695652	0.00257171746326446	0.0119033325601901
SKCM	CELSR3	ENSG00000008300	ENST00000164024	p.P256L|p.P256S|p.R253M	256|256|253	230-259	3	63	30	3312	5.25714285714286	0.00262103131695834	0.012071896391575
SKCM	PLG	ENSG00000122194	ENST00000308192	p.P465S|p.P466L|p.L470F	465|466|470	463-470	3	58	8	810	5.23706896551724	0.00264069791655519	0.0121322802280043
SKCM	TTN	ENSG00000155657	ENST00000589042	p.E4182K|p.P4186T|p.A4207V|p.K4183T|p.S4196L	4182|4186|4207|4183|4196	4182-4207	5	1866	26	35991	3.7091887212466	0.00265115101036983	0.0121582791896262
SKCM	HR	ENSG00000168453	ENST00000381418	p.P48S|p.P48L|p.G39W	48|48|39	36-61	3	27	26	1189	5.08119658119658	0.00268315799673635	0.0122475339983712
SKCM	PSD3	ENSG00000156011	ENST00000327040	p.E67K|p.E59K|p.P53Q	67|59|53	50-67	3	34	18	1047	5.13235294117647	0.00268369652708333	0.0122475339983712
SKCM	SCAMP1	ENSG00000085365	ENST00000538629	p.P39S|p.P17S|p.P31Q|p.P17L	39|17|31|17	1-43	4	9	43	338	3.49354005167959	0.00268850772749052	0.0122553051039536
SKCM	GPR149	ENSG00000174948	ENST00000389740	p.G556E|p.P550S|p.G556R	556|550|556	544-559	3	27	16	731	5.07638888888889	0.00269231064492192	0.012261784809979
SKCM	TTC24	ENSG00000187862	ENST00000368236	p.P484Q|p.P490L|p.S496L	484|490|496	480-507	3	13	28	582	4.7967032967033	0.00269713709187247	0.0122714821877478
SKCM	FOXN3	ENSG00000053254	ENST00000345097	p.R281L|p.R313L|p.P298L	281|313|298	279-314	3	9	36	490	4.53703703703704	0.00271629554914965	0.0123212219064699
SKCM	PLEKHG1	ENSG00000120278	ENST00000367328	p.P645L|p.F646L|p.E667D	645|646|667	644-676	3	25	33	1385	5.03636363636364	0.00273085378679561	0.0123595163612418
SKCM	MLTK	ENSG00000091436	ENST00000375213	p.S610F|p.G598W|p.P600Q	610|598|600	596-628	3	15	33	800	4.84848484848485	0.00273970523681411	0.01238240948612
SKCM	PPARGC1B	ENSG00000155846	ENST00000309241	p.S686F|p.D693Y|p.P684S	686|693|684	683-710	3	22	28	1023	4.98214285714286	0.00276499521600859	0.0124400047416281
SKCM	DLGAP3	ENSG00000116544	ENST00000373347	p.P286L|p.P292S|p.D298N	286|292|298	286-302	3	34	17	979	5.08131487889273	0.00278165077591097	0.0124482539081754
SKCM	RNF43	ENSG00000108375	ENST00000584437	p.S545P|p.E541K|p.R531C	545|541|531	531-568	3	13	38	783	4.75506072874494	0.00278419352332671	0.0124482539081754
SKCM	DACH1	ENSG00000165659	ENST00000305425	p.P556S|p.G564R|p.P562S|p.P558S|p.G554S	556|564|562|558|554	553-583	5	33	31	708	3.46041055718475	0.00281137917902718	0.0125398562666674
SKCM	USP43	ENSG00000154914	ENST00000285199	p.R990K|p.R1004W|p.T997I	990|1004|997	988-1005	3	37	18	1123	5.05855855855856	0.00285830430427003	0.0126442221492014
SKCM	LEKR1	ENSG00000197980	ENST00000356539	p.G605C|p.S594G|p.S601F	605|594|601	586-612	3	16	27	692	4.80555555555556	0.00289137898248304	0.0126883932188376
SKCM	SGIP1	ENSG00000118473	ENST00000371037	p.Y68H|p.P64Q|p.E70D	68|64|70	62-76	3	33	15	828	5.01818181818182	0.00289699796671683	0.0126883932188376
SKCM	NCOA1	ENSG00000084676	ENST00000406961	p.S1033L|p.P1022A|p.P1034S	1033|1022|1034	1001-1040	3	22	40	1441	4.9125	0.00290877128630174	0.0127217974965869
SKCM	KIAA0226	ENSG00000145016	ENST00000296343	p.D270N|p.P276L|p.R285S	270|276|285	265-291	3	22	27	972	4.90909090909091	0.00291604582559057	0.0127411127116965
SKCM	PRRC2A	ENSG00000204469	ENST00000376033	p.L741I|p.P728L|p.Q736H|p.L735F	741|728|736|735	718-756	4	54	39	2157	4.0968660968661	0.00292825796539309	0.0127870110220576
SKCM	R3HDM1	ENSG00000048991	ENST00000264160	p.P950T|p.P941H|p.P941L|p.A943V	950|941|941|943	910-950	4	27	41	1099	3.97109304426378	0.00293285824469869	0.0127902569006169
SKCM	SYT9	ENSG00000170743	ENST00000318881	p.R153C|p.P137S|p.E146K|p.S133T|p.P134T	153|137|146|133|134	127-154	5	26	28	491	3.37225274725275	0.00293855235524654	0.0127972858364932
SKCM	PEX5L	ENSG00000114757	ENST00000467460	p.G184E|p.D169Y|p.D179N	184|169|179	162-184	3	17	23	626	4.80306905370844	0.00295175616698751	0.0128372252813992
SKCM	MUC16	ENSG00000181143	ENST00000397910	p.P894H|p.R885M|p.P899L|p.S892F|p.P896L|p.P896Q	894|885|899|892|896|896	881-901	6	1278	21	14507	3.24323720098368	0.00295702265592135	0.0128467709171267
SKCM	MAPK8IP1	ENSG00000121653	ENST00000241014	p.S305N|p.P285T|p.S311F|p.Q287H|p.A271V	305|285|311|287|271	259-323	5	17	65	711	3.21719457013575	0.00297017188284054	0.0128799173309744
SKCM	SUPV3L1	ENSG00000156502	ENST00000359655	p.P745S|p.P745T|p.S732F	745|745|732	729-757	3	17	29	786	4.78296146044625	0.00299682300024395	0.0129533400025688
SKCM	CC2D1A	ENSG00000132024	ENST00000318003	p.P231L|p.E229K|p.P231S	231|229|231	215-247	3	18	33	951	4.8030303030303	0.003000940700288	0.0129533400025688
SKCM	NOBOX	ENSG00000106410	ENST00000467773	p.E191K|p.E183K|p.G195E|p.G182E	191|183|195|182	182-202	4	33	21	691	3.98845598845599	0.00302307374608335	0.0130344180208329
SKCM	SYNPO2	ENSG00000172403	ENST00000307142	p.A327V|p.P320S|p.S325F	327|320|325	320-330	3	68	11	1261	5.05748663101604	0.00302516924897678	0.0130344180208329
SKCM	ZBTB22	ENSG00000236104	ENST00000431845	p.S406F|p.P418L|p.S410C	406|418|410	406-434	3	14	29	634	4.68472906403941	0.00302668083387969	0.0130344180208329
SKCM	INPP5D	ENSG00000168918	ENST00000359570	p.E142K|p.P144L|p.P132S	142|144|132	131-145	3	47	15	1177	5.00851063829787	0.00304075934658887	0.0130499981355897
SKCM	ZNF207	ENSG00000010244	ENST00000394670	p.G159C|p.L170R|p.P162L|p.D120N|p.P165S	159|170|162|120|165	110-171	5	13	62	494	3.06451612903226	0.00304342853749873	0.0130539726903368
SKCM	CCDC144A	ENSG00000170160	ENST00000443444	p.L81F|p.G91S|p.R77C	81|91|77	76-105	3	29	30	1427	4.92068965517241	0.0030475211119152	0.0130565707134628
SKCM	KANK2	ENSG00000197256	ENST00000432929	p.S520F|p.P500H|p.G471S|p.E467K|p.P480L	520|500|471|467|480	459-532	5	18	74	859	3.22447447447447	0.00305012553376538	0.013060257359845
SKCM	KIAA1683	ENSG00000130518	ENST00000392413	p.P344S|p.V346A|p.P326L	344|346|326	326-351	3	32	26	1367	4.92908653846154	0.00307516872260361	0.0131481086195767
SKCM	GLI1	ENSG00000111087	ENST00000228682	p.G1097V|p.A1106V|p.E1098Q|p.S1094F	1097|1106|1098|1094	1082-1106	4	44	25	1106	4.02181818181818	0.00307766516358898	0.0131481086195767
SKCM	PROSER1	ENSG00000120685	ENST00000352251	p.P270S|p.S269P|p.H271N	270|269|271	254-271	3	32	18	944	4.91666666666667	0.0031030286409458	0.01321876080321
SKCM	C11orf63	ENSG00000109944	ENST00000227349	p.E87K|p.R101S|p.K95E	87|101|95	82-102	3	23	21	778	4.83229813664596	0.00311572684350292	0.0132370319012639
SKCM	HIF3A	ENSG00000124440	ENST00000377670	p.R569W|p.P564S|p.P564L	569|564|564	564-575	3	34	12	669	4.91911764705882	0.00312403378204151	0.0132404578345834
SKCM	KSR1	ENSG00000141068	ENST00000398988	p.F388L|p.W374R|p.P352Q|p.P368L	388|374|352|368	348-398	4	16	51	762	3.73529411764706	0.0031380332797486	0.0132847547948204
SKCM	AMER1	ENSG00000184675	ENST00000330258	p.P953S|p.S947F|p.P945S	953|947|945	943-969	3	26	27	1135	4.85042735042735	0.00314881700808822	0.013312430336389
SKCM	CCDC6	ENSG00000108091	ENST00000263102	p.P382Q|p.P368H|p.S395F|p.G369C	382|368|395|369	365-413	4	11	49	474	3.51762523191095	0.00318922252854281	0.0134226846026747
SKCM	TP53BP1	ENSG00000067369	ENST00000382044	p.P555S|p.E554K|p.G580C	555|554|580	554-584	3	39	31	1977	4.90570719602978	0.00320973016590909	0.0134589413283836
SKCM	USHBP1	ENSG00000130307	ENST00000252597	p.D220N|p.S232F|p.P227S	220|232|227	218-232	3	29	15	703	4.84827586206897	0.00321349520513836	0.0134671883555015
SKCM	SQSTM1	ENSG00000161011	ENST00000389805	p.E242K|p.L248F|p.L248I	242|248|248	233-271	3	8	39	440	4.23076923076923	0.00322416718396301	0.0134872736499359
SKCM	AMER3	ENSG00000178171	ENST00000423981	p.P635L|p.P635S|p.S641F	635|635|641	633-641	3	58	9	861	4.94827586206897	0.00323266977932801	0.0134946844912974
SKCM	C16orf11	ENSG00000161992	ENST00000409413	p.P464L|p.P487T|p.G476E	464|487|476	462-496	3	11	35	571	4.44935064935065	0.00328409914183414	0.013596261815179
SKCM	USP36	ENSG00000055483	ENST00000542802	p.R775L|p.S793F|p.S781L	775|793|781	775-800	3	27	26	1123	4.7991452991453	0.00329293397399744	0.0136130388993446
SKCM	FBXO42	ENSG00000037637	ENST00000375592	p.P402H|p.W408C|p.W408L	402|408|408	397-414	3	25	18	717	4.78	0.00329392194284717	0.0136130388993446
SKCM	SLC4A10	ENSG00000144290	ENST00000446997	p.G51V|p.L56F|p.H45Y	51|56|45	44-57	3	49	14	1118	4.88921282798834	0.00332620631006675	0.013701847665616
SKCM	TRIOBP	ENSG00000100106	ENST00000406386	p.Y2105C|p.P2103A|p.P2103L	2105|2103|2103	2100-2119	3	72	20	2365	4.92708333333333	0.00333137812074313	0.0137080718385963
SKCM	KIAA1614	ENSG00000135835	ENST00000367588	p.W37C|p.V29M|p.P28H	37|29|28	21-44	3	31	24	1190	4.79838709677419	0.00336905744481064	0.0137647750744126
SKCM	TSHZ2	ENSG00000182463	ENST00000371497	p.M429L|p.K428T|p.E427K|p.V426M	429|428|427|426	418-431	4	74	14	1034	3.99227799227799	0.00338108238939583	0.013781814999711
SKCM	DNAAF1	ENSG00000154099	ENST00000378553	p.V429I|p.K480M|p.E432K|p.P513S|p.E509K|p.A515V|p.P417Q|p.P449S|p.P450Q|p.G434E	429|480|432|513|509|515|417|449|450|434	411-553	10	24	143	725	2.11247086247086	0.00338135653311755	0.013781814999711
SKCM	RAI1	ENSG00000108557	ENST00000353383	p.P371S|p.F370L|p.G385V	371|370|385	363-397	3	34	35	1906	4.80504201680672	0.0033966967764929	0.0138187277297864
SKCM	KIAA0947	ENSG00000164151	ENST00000296564	p.P926Q|p.P926S|p.P926L	926|926|926	915-939	3	56	25	2266	4.85571428571428	0.00344734846819661	0.0139627867378715
SKCM	PITPNM1	ENSG00000110697	ENST00000356404	p.E385D|p.E361A|p.F364L|p.F376L	385|361|364|376	347-385	4	33	39	1244	3.86635586635587	0.0034530632779477	0.0139708216577798
SKCM	TACC2	ENSG00000138162	ENST00000369005	p.H1486N|p.P1522Q|p.E1506K|p.G1480E|p.S1485F|p.A1488V|p.G1515E	1486|1522|1506|1480|1485|1488|1515	1476-1522	7	154	47	2948	2.85106382978723	0.00349322066180524	0.0140584724370578
SKCM	PHLDB2	ENSG00000144824	ENST00000431670	p.E1037K|p.E1039D|p.S1030L	1037|1039|1030	1030-1046	3	46	17	1253	4.80690537084399	0.00351191920726912	0.0141095041581306
SKCM	FAM13A	ENSG00000138640	ENST00000264344	p.R619W|p.D609E|p.E610K	619|609|610	596-630	3	19	35	1023	4.61503759398496	0.00351486610538232	0.0141095041581306
SKCM	ADCK3	ENSG00000163050	ENST00000366779	p.Q165K|p.G143W|p.P149S	165|143|149	138-168	3	14	31	647	4.47235023041475	0.00357967533304526	0.0143206135519102
SKCM	MAML3	ENSG00000196782	ENST00000509479	p.P361L|p.S351F|p.E353D	361|351|353	345-376	3	23	32	1138	4.63858695652174	0.00360711127724256	0.0143754603108257
SKCM	MAP1B	ENSG00000131711	ENST00000296755	p.S1760F|p.S1751F|p.D1752N	1760|1751|1752	1738-1777	3	39	40	2468	4.74615384615385	0.00361027938412228	0.0143754603108257
SKCM	SRCAP	ENSG00000080603	ENST00000262518	p.P2881L|p.S2882L|p.P2896H|p.P2906S|p.P2881S	2881|2882|2896|2906|2881	2870-2938	5	69	69	3230	3.39214450745642	0.00361066108220898	0.0143754603108257
SKCM	GATA4	ENSG00000136574	ENST00000335135	p.G375W|p.H397Y|p.G393R|p.Q382K	375|397|393|382	364-410	4	11	47	442	3.41972920696325	0.00361444904567154	0.0143828952726005
SKCM	MAML1	ENSG00000161021	ENST00000292599	p.G716V|p.S727L|p.P696L|p.S691F	716|727|696|691	679-733	4	20	55	1016	3.69454545454545	0.00363166069777032	0.0144109644666714
SKCM	DEF6	ENSG00000023892	ENST00000316637	p.R587C|p.S581F|p.G589R	587|581|589	560-592	3	13	33	631	4.41258741258741	0.00365142224511095	0.0144317178058098
SKCM	NDNF	ENSG00000173376	ENST00000379692	p.S143F|p.L151F|p.D149N	143|151|149	143-151	3	40	9	568	4.73333333333333	0.00365562407232223	0.0144317178058098
SKCM	SEZ6L	ENSG00000100095	ENST00000248933	p.E247K|p.P233L|p.M243I|p.P239S|p.E235K|p.D236N	247|233|243|239|235|236	227-253	6	75	27	1024	3.03407407407407	0.00367648950477495	0.0144911533354421
SKCM	MUC16	ENSG00000181143	ENST00000397910	p.P5119S|p.E5116K|p.S5120F	5119|5116|5120	5116-5122	3	1278	7	14507	4.86485580147552	0.0036863478307666	0.0145147523157787
SKCM	PHF21B	ENSG00000056487	ENST00000313237	p.G510R|p.P511S|p.P511L	510|511|511	505-515	3	31	11	531	4.67155425219941	0.00370614045630657	0.0145697038725879
SKCM	SETD1A	ENSG00000099381	ENST00000262519	p.G674A|p.G675R|p.G670W	674|675|670	656-675	3	54	20	1707	4.74166666666667	0.00373913881904708	0.0146186958765073
SKCM	PCLO	ENSG00000186472	ENST00000333891	p.E1376K|p.S1366F|p.D1387N|p.G1364R|p.P1378L|p.P1357L|p.S1361C|p.L1389F|p.E1385K	1376|1366|1387|1364|1378|1357|1361|1389|1385	1357-1398	9	439	42	5142	2.50992515457208	0.00375253687072141	0.0146524858297004
SKCM	MUC4	ENSG00000145113	ENST00000463781	p.G883W|p.V859L|p.G862E	883|859|862	842-883	3	81	42	5412	4.77248677248677	0.00375428031031055	0.0146524858297004
SKCM	YBX3	ENSG00000060138	ENST00000228251	p.V281A|p.P280L|p.P272S|p.H241Y	281|280|272|241	206-294	4	6	89	372	2.78651685393258	0.00376545053146082	0.0146724981903446
SKCM	AKAP1	ENSG00000121057	ENST00000337714	p.L145I|p.L149I|p.S150L	145|149|150	129-166	3	16	38	903	4.45559210526316	0.00379725220744243	0.0147192659324722
SKCM	MAP1A	ENSG00000166963	ENST00000300231	p.P1327S|p.I1340T|p.L1330V	1327|1340|1330	1327-1349	3	77	23	2803	4.74816487859966	0.00381198651766101	0.0147534713337278
SKCM	SNCAIP	ENSG00000064692	ENST00000261368	p.D744N|p.P734S|p.G729W|p.M720I|p.P703L|p.S740F|p.D712N|p.T725I|p.G745S|p.G730R	744|734|729|720|703|740|712|725|745|730	703-746	10	90	44	919	2.32070707070707	0.00383707976906966	0.0147921107355481
SKCM	CNGA2	ENSG00000183862	ENST00000329903	p.A26T|p.S10N|p.P12S|p.P12L|p.A26V	26|10|12|12|26	1-30	5	34	30	664	3.25490196078431	0.00383749535112843	0.0147921107355481
SKCM	MAPT	ENSG00000186868	ENST00000344290	p.T52I|p.R5S|p.P47S|p.H14Y|p.P47L	52|5|47|14|47	1-56	5	22	56	776	3.14935064935065	0.00383777155283349	0.0147921107355481
SKCM	SLC9A4	ENSG00000180251	ENST00000295269	p.H752Y|p.L750M|p.G739R|p.G739E	752|750|739|739	737-753	4	49	17	798	3.83193277310924	0.00383975909124712	0.0147921583510029
SKCM	SEMA3F	ENSG00000001617	ENST00000002829	p.R699L|p.L706I|p.A701V	699|706|701	694-710	3	30	17	785	4.61764705882353	0.00384317025893499	0.0147976874391589
SKCM	TEX33	ENSG00000185264	ENST00000405091	p.S109L|p.G118E|p.P115S	109|118|115	109-128	3	10	20	280	4.2	0.00384942780641639	0.0148141648726888
SKCM	CACNA1H	ENSG00000196557	ENST00000348261	p.P2227S|p.P2221S|p.T2214I	2227|2221|2214	2206-2230	3	60	25	2353	4.706	0.00387151506471806	0.0148762320778212
SKCM	TSSC4	ENSG00000184281	ENST00000333256	p.S26F|p.G5R|p.G5E	26|5|5	1-57	3	5	57	329	3.46315789473684	0.00388051872296136	0.0148964535191283
SKCM	TCEB3C	ENSG00000183791	ENST00000330682	p.R546Q|p.D518N|p.I536F|p.G541R	546|518|536|541	488-546	4	11	59	546	3.36517719568567	0.00388075588407255	0.0148964535191283
SKCM	EVL	ENSG00000196405	ENST00000392920	p.S343F|p.P337T|p.S351N	343|337|351	326-355	3	10	30	418	4.18	0.00391690357015906	0.0149921660161868
SKCM	NCOA2	ENSG00000140396	ENST00000452400	p.P403H|p.L419I|p.P426S	403|419|426	403-431	3	33	29	1464	4.58934169278997	0.00398238824800079	0.0151486842820208
SKCM	ACAN	ENSG00000157766	ENST00000439576	p.S1915N|p.S1916N|p.A1921T	1915|1916|1921	1915-1926	3	134	12	2530	4.72014925373134	0.0039854352404034	0.0151486842820208
SKCM	ZNF804A	ENSG00000170396	ENST00000302277	p.H820Y|p.E851K|p.E827K|p.R818K|p.S840Y|p.G822E|p.G822R|p.I849V	820|851|827|818|840|822|822|849	818-851	8	110	34	1209	2.58609625668449	0.00398894450582787	0.0151486842820208
SKCM	CSMD3	ENSG00000164796	ENST00000297405	p.S404L|p.V398I|p.N403I	404|398|403	395-404	3	235	10	3707	4.73234042553192	0.00400330241202673	0.0151878073777448
SKCM	PAX8	ENSG00000125618	ENST00000429538	p.G260S|p.G260D|p.G274R	260|260|274	258-275	3	17	18	450	4.41176470588235	0.00400662473555635	0.0151927152630792
SKCM	ROR1	ENSG00000185483	ENST00000371079	p.P825S|p.G800C|p.P818S|p.P826S|p.Q799H|p.P811H	825|800|818|826|799|811	786-836	6	38	51	937	2.90092879256966	0.00401454410345425	0.0151996566181845
SKCM	BANK1	ENSG00000153064	ENST00000322953	p.G493C|p.Q483K|p.D485N|p.P492S|p.V475A	493|483|485|492|475	467-497	5	39	31	785	3.2464846980976	0.00402972288467884	0.0152417144865454
SKCM	XIRP1	ENSG00000168334	ENST00000340369	p.S1662F|p.R1658W|p.P1657S	1662|1658|1657	1650-1662	3	91	13	1843	4.67371090448014	0.004064973972977	0.0153208807667966
SKCM	ZFHX4	ENSG00000091656	ENST00000521891	p.E84K|p.N102H|p.A86V|p.P90T|p.S88F	84|102|86|90|88	80-105	5	207	26	3616	3.35934596804162	0.00412193476440648	0.0154577713823937
SKCM	ATP1B4	ENSG00000101892	ENST00000218008	p.D34N|p.D22N|p.P14S	34|22|14	10-35	3	10	26	357	4.11923076923077	0.00413117346336778	0.0154755708354311
SKCM	DLGAP3	ENSG00000116544	ENST00000373347	p.S222F|p.H185P|p.R169C|p.G215S|p.H175Y|p.H227Y|p.R171W	222|185|169|215|175|227|171	166-242	7	34	77	979	2.61764705882353	0.00414270279378326	0.0154891169359175
SKCM	ZAN	ENSG00000146839	ENST00000546292	p.P874S|p.P881S|p.P888S|p.S895Y|p.S867F	874|881|888|895|867	865-903	5	105	39	2720	3.32112332112332	0.00418089425789803	0.0155774711927355
SKCM	LPIN3	ENSG00000132793	ENST00000373257	p.S286F|p.P319L|p.T323I|p.P314H	286|319|323|314	283-323	4	23	41	851	3.60975609756098	0.00421099100335498	0.0156615233589584
SKCM	RP1	ENSG00000104237	ENST00000220676	p.D1833H|p.D1833N|p.R1838C	1833|1833|1838	1833-1838	3	232	6	2156	4.64655172413793	0.0042675844321004	0.0158374330089197
SKCM	SBSN	ENSG00000189001	ENST00000452271	p.G483V|p.H485N|p.G506E|p.G470W|p.N532K|p.A476V|p.Q486K|p.G461R	483|485|506|470|532|476|486|461	403-550	8	15	148	590	2.12612612612613	0.00429774396749105	0.0159335666200695
SKCM	KIDINS220	ENSG00000134313	ENST00000256707	p.S1462L|p.D1474N|p.P1472S	1462|1474|1472	1447-1474	3	42	28	1771	4.51785714285714	0.00433305142474616	0.0160406436578962
SKCM	TNRC18	ENSG00000182095	ENST00000430969	p.P1070L|p.G1092W|p.P1121L|p.D1106E	1070|1092|1121|1106	1055-1147	4	35	93	2968	3.64731182795699	0.00447544979216263	0.0163943274393367
SKCM	CCAR2	ENSG00000158941	ENST00000308511	p.F544C|p.P564H|p.F544L	544|564|544	534-565	3	20	32	923	4.3265625	0.00448181472733689	0.0164048438382336
SKCM	ZBTB4	ENSG00000174282	ENST00000311403	p.G565R|p.P574S|p.G577W	565|574|577	562-584	3	30	23	1013	4.40434782608696	0.00454353977594057	0.0165542444316443
SKCM	ARHGAP21	ENSG00000107863	ENST00000396432	p.P843T|p.P836H|p.P823S	843|836|823	815-857	3	31	43	1958	4.4066016504126	0.00455725441895405	0.0165837115371948
SKCM	PTPRZ1	ENSG00000106278	ENST00000393386	p.P549Q|p.S576N|p.S542F|p.S559F	549|576|542|559	537-580	4	57	44	2315	3.69218500797448	0.00457471703861523	0.0166389732579047
SKCM	MUC16	ENSG00000181143	ENST00000397910	p.S8554F|p.S8560F|p.P8553S|p.P8553L	8554|8560|8553|8553	8551-8562	4	1278	12	14507	3.78377673448096	0.00459124747193262	0.0166779480741626
SKCM	CACNB4	ENSG00000182389	ENST00000539935	p.S495L|p.R468Q|p.D483Y|p.H503N	495|468|483|503	466-503	4	16	38	520	3.42105263157895	0.00459205887687586	0.0166779480741626
SKCM	CHD7	ENSG00000171316	ENST00000423902	p.G25V|p.L21I|p.P30Q	25|21|30	2-30	3	69	29	2997	4.49325337331334	0.00459841871176736	0.0166929509124701
SKCM	PNMA5	ENSG00000198883	ENST00000439251	p.E434K|p.G432E|p.M440I	434|432|440	424-448	3	13	25	448	4.13538461538462	0.00461212225415353	0.0167280013365582
SKCM	SOX13	ENSG00000143842	ENST00000367204	p.P250H|p.P255S|p.P255L	250|255|255	247-269	3	19	23	622	4.27002288329519	0.00463800780545942	0.0167401278980206
SKCM	TCP10	ENSG00000203690	ENST00000397829	p.R199G|p.G191R|p.P196S	199|191|196	180-201	3	11	22	326	4.04132231404959	0.00465450728357297	0.0167826697384102
SKCM	CCDC141	ENSG00000163492	ENST00000420890	p.E1204K|p.G1190S|p.P1217S|p.D1193G|p.E1205K	1204|1190|1217|1193|1205	1190-1219	5	79	30	1530	3.22784810126582	0.00466335507601601	0.0168064803485486
SKCM	PVRL1	ENSG00000110400	ENST00000264025	p.Q489H|p.P492H|p.Q504K	489|492|504	479-517	3	10	39	517	3.97692307692308	0.00469306654057644	0.0168750524431197
SKCM	KIF19	ENSG00000196169	ENST00000389916	p.V965A|p.P962L|p.G970S|p.R978S	965|962|970|978	959-998	4	28	40	998	3.56428571428571	0.00469590189497415	0.0168750524431197
SKCM	FAM188B	ENSG00000106125	ENST00000265299	p.H186Q|p.P173T|p.P189L	186|173|189	173-194	3	24	22	757	4.30113636363636	0.00475724855232174	0.0170239098140145
SKCM	KDM6B	ENSG00000132510	ENST00000254846	p.E881K|p.S867L|p.P890L	881|867|890	864-891	3	41	28	1682	4.39547038327526	0.00476040711800541	0.0170251618465819
SKCM	PDZD2	ENSG00000133401	ENST00000438447	p.R1092H|p.L1087S|p.E1077K	1092|1087|1077	1072-1092	3	91	21	2839	4.45682888540031	0.00480170991104911	0.0171401360933493
SKCM	MYO16	ENSG00000041515	ENST00000356711	p.S1735F|p.S1737L|p.S1739Y	1735|1737|1739	1730-1747	3	70	18	1858	4.42380952380952	0.00486032855574914	0.0173081315045199
SKCM	MUC17	ENSG00000169876	ENST00000306151	p.E3750K|p.S3744F|p.S3752G|p.T3753I|p.S3733L|p.S3734F	3750|3744|3752|3753|3733|3734	3731-3766	6	255	36	4493	2.93660130718954	0.00486993444668848	0.0173277241774565
SKCM	PDCD1	ENSG00000188389	ENST00000334409	p.P254H|p.P254S|p.E247K	254|254|247	246-258	3	16	13	288	4.15384615384615	0.00487886781137292	0.0173494022029306
SKCM	PAPLN	ENSG00000100767	ENST00000340738	p.P583S|p.L594M|p.P583H	583|594|583	571-594	3	36	24	1251	4.34375	0.00488960896721069	0.0173711013071351
SKCM	TP53BP1	ENSG00000067369	ENST00000382044	p.M533I|p.G515V|p.P531Q	533|515|531	507-541	3	39	35	1977	4.34505494505495	0.00493021078210065	0.0174738989811414
SKCM	C1orf106	ENSG00000163362	ENST00000413687	p.D322N|p.G327S|p.S323F	322|327|323	314-328	3	27	15	578	4.28148148148148	0.00493732560600879	0.0174825680678013
SKCM	MBD5	ENSG00000204406	ENST00000407073	p.H899Y|p.P890H|p.P890S	899|890|890	885-899	3	68	15	1494	4.39411764705882	0.00496726931961389	0.0175655917250183
SKCM	ILDR1	ENSG00000145103	ENST00000344209	p.G541R|p.H539Y|p.R542K	541|539|542	539-546	3	47	8	546	4.3563829787234	0.00497837901787745	0.0175946580768684
SKCM	SLC38A4	ENSG00000139209	ENST00000447411	p.D2N|p.P3S|p.E5K	2|3|5	1-9	3	42	9	547	4.34126984126984	0.00498470687069541	0.0176087121484141
SKCM	SRCAP	ENSG00000080603	ENST00000262518	p.T2412S|p.T2412I|p.A2402G	2412|2412|2402	2392-2423	3	69	32	3230	4.38858695652174	0.00499364807932523	0.0176275146233998
SKCM	RTL1	ENSG00000254656	ENST00000534062	p.D94N|p.D90N|p.S106L|p.G111W|p.E87K	94|90|106|111|87	58-131	5	30	74	1358	3.05855855855856	0.00500550416645551	0.0176488798034771
SKCM	C11orf30	ENSG00000158636	ENST00000529032	p.P1040L|p.P1024L|p.Q1045H	1040|1024|1045	1023-1054	3	29	32	1322	4.27370689655172	0.00502609629991957	0.0177070783264241
SKCM	ZFHX4	ENSG00000091656	ENST00000521891	p.H2874N|p.D2861N|p.N2876S|p.P2871S	2874|2861|2876|2871	2858-2876	4	207	19	3616	3.67759979659293	0.00503912873105405	0.0177423766181776
SKCM	PLEKHG3	ENSG00000126822	ENST00000247226	p.P1099H|p.G1102W|p.R1087Q	1099|1102|1087	1069-1104	3	23	36	1163	4.21376811594203	0.00507253203033275	0.01784054102592
SKCM	CCDC85A	ENSG00000055813	ENST00000407595	p.S536L|p.G539E|p.G539R	536|539|539	520-540	3	19	21	553	4.15789473684211	0.00509688246283257	0.017882824434619
SKCM	BAALC	ENSG00000164929	ENST00000309982	p.R137Q|p.R112I|p.D128Y|p.K115N	137|112|128|115	109-145	4	6	37	145	2.61261261261261	0.00511082697593157	0.0179106145169637
SKCM	SEC31B	ENSG00000075826	ENST00000370345	p.P1035S|p.G1032W|p.P1016T|p.P1035L	1035|1032|1016|1035	1002-1037	4	37	36	1179	3.54054054054054	0.00512324779116979	0.0179373551697385
SKCM	PRAM1	ENSG00000133246	ENST00000423345	p.P394S|p.S407N|p.G428V|p.R417S	394|407|428|417	388-434	4	17	47	670	3.35419274092616	0.00514079331275585	0.0179903743547797
SKCM	NT5C1B	ENSG00000185013	ENST00000359846	p.S125F|p.R113L|p.L116F	125|113|116	113-125	3	33	13	610	4.26573426573427	0.00515342557360843	0.0180009347578141
SKCM	NT5C1B	ENSG00000185013	ENST00000359846	p.S256F|p.G251E|p.G251R	256|251|251	248-260	3	33	13	610	4.26573426573427	0.00515342557360843	0.0180009347578141
SKCM	PCLO	ENSG00000186472	ENST00000333891	p.L3623F|p.A3635T|p.P3653L|p.S3631L|p.P3626S|p.P3648S|p.V3664D|p.V3664I|p.P3626L	3623|3635|3653|3631|3626|3648|3664|3664|3626	3621-3664	9	439	44	5142	2.39583764754608	0.00515585459503276	0.0180010233390211
SKCM	FHOD3	ENSG00000134775	ENST00000257209	p.S1340F|p.P1339L|p.P1339T	1340|1339|1339	1316-1356	3	25	41	1439	4.21170731707317	0.00516211778922582	0.0180144921358398
SKCM	PARD3B	ENSG00000116117	ENST00000358768	p.P947L|p.K940N|p.P947T	947|940|947	933-949	3	47	17	1143	4.29161451814768	0.0052461511747196	0.0181958390831298
SKCM	STIM1	ENSG00000167323	ENST00000300737	p.T517I|p.R500W|p.R500L|p.Q539K|p.S521L	517|500|500|539|521	484-615	5	10	132	685	2.59469696969697	0.00524904427886697	0.0181958390831298
SKCM	PHACTR3	ENSG00000087495	ENST00000371015	p.P231L|p.G155E|p.E222K|p.G161V|p.S213F|p.E191K|p.L198R	231|155|222|161|213|191|198	146-238	7	18	93	559	2.33751493428913	0.00527860575390104	0.0182509134307317
SKCM	SEPT9	ENSG00000184640	ENST00000427177	p.G123W|p.G123E|p.R129W	123|123|129	107-140	3	13	34	586	3.97737556561086	0.00530200903033229	0.0182980394599809
SKCM	SMARCC2	ENSG00000139613	ENST00000267064	p.Q970K|p.P974S|p.P1004S|p.P1004L|p.G979W	970|974|1004|1004|979	965-1039	5	27	75	1214	2.99753086419753	0.00532717161631135	0.0183588604159877
SKCM	APBA2	ENSG00000034053	ENST00000558402	p.E94D|p.L90F|p.A126S|p.P91S|p.E136Q	94|90|126|91|136	69-145	5	17	77	749	2.86096256684492	0.00535619782588248	0.0184002594119422
SKCM	PDZRN3	ENSG00000121440	ENST00000263666	p.E784K|p.P789Q|p.P815S	784|789|815	779-815	3	21	37	1066	4.11583011583012	0.00540759465790885	0.0185512947288499
SKCM	CX3CL1	ENSG00000006210	ENST00000006053	p.P170L|p.S165L|p.G166R|p.G152W|p.P190H	170|165|166|152|190	143-219	5	10	77	397	2.57792207792208	0.00542972476463877	0.0186016508519578
SKCM	EPN2	ENSG00000072134	ENST00000314728	p.S381L|p.P372L|p.G368W	381|372|368	365-405	3	12	41	641	3.90853658536585	0.00546163091012297	0.0186375362618135
SKCM	GLIS3	ENSG00000107249	ENST00000381971	p.G828V|p.G825R|p.G820C	828|825|820	820-833	3	47	14	930	4.24012158054711	0.00547193585582062	0.018652402195831
SKCM	POF1B	ENSG00000124429	ENST00000262753	p.H504Y|p.F499S|p.E505K	504|499|505	499-506	3	52	8	589	4.24759615384615	0.00548566045823928	0.0186906784220901
SKCM	ASXL3	ENSG00000141431	ENST00000269197	p.G1020W|p.G1020E|p.S1017F|p.S1031F|p.P1010S	1020|1020|1017|1031|1010	1009-1031	5	155	23	2248	3.15287517531557	0.00549785879763864	0.018723721935205
SKCM	KMT2A	ENSG00000118058	ENST00000534358	p.S2353F|p.L2368I|p.H2374Y	2353|2368|2374	2346-2377	3	87	32	3972	4.2801724137931	0.00551673283354637	0.0187629224658713
SKCM	GAS2L2	ENSG00000132139	ENST00000254466	p.P417S|p.G414E|p.G414R	417|414|414	411-428	3	35	18	880	4.19047619047619	0.00552637188963112	0.0187797434145658
SKCM	PSD2	ENSG00000146005	ENST00000274710	p.D168E|p.P179T|p.S165N|p.L180I|p.D171N	168|179|165|180|171	136-185	5	26	50	771	2.96538461538462	0.0055367272250112	0.018804784665809
SKCM	FGF23	ENSG00000118972	ENST00000237837	p.N170S|p.P165S|p.E163K	170|165|163	161-171	3	17	11	251	4.02673796791444	0.00554464944977173	0.0188231549090392
SKCM	PRR12	ENSG00000126464	ENST00000418929	p.S252F|p.P263Q|p.P242Q	252|263|242	240-272	3	44	33	2036	4.20661157024793	0.00559094199454857	0.0189490548851671
SKCM	MYOM3	ENSG00000142661	ENST00000374434	p.A75T|p.T74M|p.A62V	75|74|62	60-76	3	60	17	1437	4.22647058823529	0.0056419989824813	0.0190586063959416
SKCM	PLEKHO2	ENSG00000241839	ENST00000323544	p.P218S|p.P218L|p.P206S	218|218|206	202-245	3	9	44	490	3.71212121212121	0.00565743881774883	0.0190727226471065
SKCM	C2orf16	ENSG00000221843	ENST00000408964	p.R1724K|p.R1708K|p.R1708S	1724|1708|1708	1708-1729	3	64	22	1984	4.22727272727273	0.00566276696499746	0.0190727226471065
SKCM	ESX1	ENSG00000123576	ENST00000372588	p.L4F|p.R5C|p.E2K	4|5|2	1-42	3	8	42	406	3.625	0.00568617390010506	0.0191186513820345
SKCM	PTPRC	ENSG00000081237	ENST00000442510	p.P1297H|p.S1306L|p.G1305S	1297|1306|1305	1292-1306	3	62	15	1306	4.21290322580645	0.00571818822137304	0.0191620024796292
SKCM	MUC16	ENSG00000181143	ENST00000397910	p.S11868F|p.G11876S|p.L11869F|p.P11863L|p.P11863S	11868|11876|11869|11863|11863	11863-11880	5	1278	18	14507	3.15314727873413	0.00575590610102172	0.0192265748396751
SKCM	MUC16	ENSG00000181143	ENST00000397910	p.S3692N|p.S3686L|p.R3682K|p.P3688S|p.R3679C	3692|3686|3682|3688|3679	3676-3693	5	1278	18	14507	3.15314727873413	0.00575590610102172	0.0192265748396751
SKCM	APBA3	ENSG00000011132	ENST00000316757	p.G90C|p.P74S|p.G12W|p.P76L|p.G20V|p.D70N	90|74|12|76|20|70	1-123	6	12	123	575	2.33739837398374	0.00580985316542382	0.0193055792961084
SKCM	PALLD	ENSG00000129116	ENST00000505667	p.E591K|p.F603L|p.G593S	591|603|593	590-607	3	45	18	1123	4.15925925925926	0.005828239185802	0.0193473773326557
SKCM	ARHGEF5	ENSG00000050327	ENST00000056217	p.P921S|p.E918K|p.S936F	921|918|936	917-939	3	50	23	1597	4.16608695652174	0.00584944305087387	0.0193846588183921
SKCM	CPSF6	ENSG00000111605	ENST00000435070	p.P231L|p.P226L|p.P208L|p.P188S|p.P228Q	231|226|208|188|228	177-238	5	16	62	551	2.77721774193548	0.00596179810002861	0.019686025560456
SKCM	TMC5	ENSG00000103534	ENST00000396229	p.E297K|p.S300F|p.E302K	297|300|302	295-307	3	56	13	1006	4.1456043956044	0.00600380587020233	0.0197724283913568
SKCM	LILRB3	ENSG00000204577	ENST00000245620	p.G565V|p.D572N|p.S562L	565|572|562	538-575	3	13	38	632	3.83805668016194	0.00601995611462169	0.0197908039255495
SKCM	SCN2A	ENSG00000136531	ENST00000357398	p.G481E|p.G481R|p.S484L	481|481|484	476-490	3	96	15	2005	4.17708333333333	0.00602982271845787	0.0198145424916766
SKCM	TMCC2	ENSG00000133069	ENST00000358024	p.P61S|p.P35S|p.P35L|p.H27N	61|35|35|27	1-95	4	10	95	709	2.98526315789474	0.00604910835367289	0.0198691984476563
SKCM	KDM6B	ENSG00000132510	ENST00000254846	p.S612F|p.H615Y|p.L606M	612|615|606	595-624	3	41	30	1682	4.10243902439024	0.00605821715634713	0.0198797160955977
SKCM	TACC2	ENSG00000138162	ENST00000369005	p.P155S|p.P171L|p.P155L|p.R158S|p.A169V	155|171|155|158|169	145-175	5	154	31	2948	3.08755760368664	0.00606545828290317	0.0198797160955977
SKCM	TAGAP	ENSG00000164691	ENST00000367066	p.L369I|p.R374M|p.E356K	369|374|356	352-376	3	22	25	731	3.98727272727273	0.00610528134750443	0.0199661362495462
SKCM	BRSK1	ENSG00000160469	ENST00000309383	p.P564T|p.R565S|p.R565C	564|565|565	541-568	3	21	28	778	3.96938775510204	0.00614212993528762	0.0200341511695858
SKCM	MICALCL	ENSG00000133808	ENST00000256186	p.S398F|p.S406F|p.F410L	398|406|410	394-413	3	26	20	695	4.00961538461539	0.00617575981784069	0.0200913402588223
SKCM	SIPA1L3	ENSG00000105738	ENST00000222345	p.P165L|p.P165S|p.L176I|p.P159S|p.P165R	165|165|176|159|165	131-180	5	59	50	1781	3.01864406779661	0.00618216921658798	0.0200976300227952
SKCM	SPEM1	ENSG00000181323	ENST00000323675	p.R201S|p.Y203D|p.G199S	201|203|199	191-206	3	15	16	309	3.8625	0.00618842767159378	0.0200976300227952
SKCM	C1orf168	ENSG00000187889	ENST00000343433	p.G464E|p.E467Q|p.E467K	464|467|467	461-469	3	59	9	728	4.11299435028249	0.00619365112790682	0.0201058748577781
SKCM	MAP3K13	ENSG00000073803	ENST00000265026	p.G660R|p.D662N|p.N669H	660|662|669	653-681	3	25	29	966	3.99724137931034	0.00620073506718044	0.0201074738493506
SKCM	CACNA1I	ENSG00000100346	ENST00000402142	p.S1993F|p.P1986H|p.P2000L	1993|1986|2000	1984-2012	3	56	29	2223	4.10652709359606	0.00620422898912176	0.0201074738493506
SKCM	ROBO1	ENSG00000169855	ENST00000464233	p.V1508E|p.S1497F|p.P1509S	1508|1497|1509	1486-1519	3	36	34	1651	4.04656862745098	0.00626359410566346	0.0201992871870957
SKCM	EWSR1	ENSG00000182944	ENST00000414183	p.P182R|p.P182H|p.P167H	182|182|167	162-191	3	17	30	661	3.88823529411765	0.00627352955033955	0.0202075108827926
SKCM	PCDHA8	ENSG00000204962	ENST00000531613	p.P774L|p.P778S|p.D779N	774|778|779	770-781	3	58	12	950	4.0948275862069	0.00628176363025568	0.0202253344054105
SKCM	OTUD7B	ENSG00000163113	ENST00000369135	p.G704A|p.S689F|p.R712L|p.P731L	704|689|712|731	682-733	4	20	52	843	3.24230769230769	0.00633212444408171	0.0202752280952567
SKCM	ABRA	ENSG00000174429	ENST00000311955	p.S28N|p.R18Q|p.L25M|p.W33R|p.R31Q|p.G55E|p.N38K	28|18|25|33|31|55|38	13-57	7	25	45	381	2.37066666666667	0.00637676992263358	0.0203672838464596
SKCM	EPN1	ENSG00000063245	ENST00000411543	p.G529W|p.S533F|p.P487L|p.S503F	529|533|487|503	476-541	4	13	66	662	3.08624708624709	0.00637686103640112	0.0203672838464596
SKCM	MUC16	ENSG00000181143	ENST00000397910	p.S5633F|p.L5634M|p.S5638F|p.E5627K	5633|5634|5638|5627	5627-5639	4	1278	13	14507	3.49271698567473	0.00638073346654577	0.0203672838464596
SKCM	MUC16	ENSG00000181143	ENST00000397910	p.G1213R|p.P1219L|p.P1219S|p.G1213E	1213|1219|1219|1213	1209-1221	4	1278	13	14507	3.49271698567473	0.00638073346654577	0.0203672838464596
SKCM	PSD3	ENSG00000156011	ENST00000327040	p.G148E|p.G148R|p.S136L	148|148|136	128-150	3	34	23	1047	4.01662404092072	0.00638296370511959	0.0203672838464596
SKCM	FGF21	ENSG00000105550	ENST00000593756	p.P175L|p.R163C|p.S204I|p.G179R|p.Q201K	175|163|204|179|201	162-209	5	9	48	209	2.41898148148148	0.0064103514255982	0.0204285624792787
SKCM	MAST3	ENSG00000099308	ENST00000262811	p.P915H|p.L904I|p.P922S	915|904|922	889-922	3	29	34	1309	3.98275862068965	0.00643256700784012	0.020490639864617
SKCM	PPRC1	ENSG00000148840	ENST00000278070	p.P272S|p.P275L|p.G262V	272|275|262	251-281	3	40	31	1664	4.0258064516129	0.00645161649723891	0.0205145874912882
SKCM	RADIL	ENSG00000157927	ENST00000399583	p.P894L|p.P895Q|p.D898N	894|895|898	889-911	3	35	23	1075	4.00621118012422	0.00646379731416347	0.0205289983400213
SKCM	NHSL2	ENSG00000204131	ENST00000540800	p.M1022I|p.G1049D|p.P1018H|p.Q1057L	1022|1049|1018|1057	1007-1059	4	28	53	1225	3.30188679245283	0.00647137573503564	0.0205443547603569
SKCM	ZNFX1	ENSG00000124201	ENST00000396105	p.G45V|p.R66M|p.P22H	45|66|22	1-78	3	19	78	1918	3.88259109311741	0.00648812637234031	0.0205800840332302
SKCM	NFATC4	ENSG00000100968	ENST00000413692	p.S891F|p.G902E|p.F889Y	891|902|889	889-906	3	40	18	964	4.01666666666667	0.00650266575474878	0.0206078518583381
SKCM	TTN	ENSG00000155657	ENST00000589042	p.E10999K|p.E10993K|p.E10991K	10999|10993|10991	10990-11003	3	1866	14	35991	4.13309600367478	0.00650513577154643	0.0206078518583381
SKCM	SUGP1	ENSG00000105705	ENST00000247001	p.A48V|p.R44L|p.G19W|p.P23S	48|44|19|23	1-55	4	15	55	645	3.12727272727273	0.00652901994386956	0.0206398608525281
SKCM	WDR44	ENSG00000131725	ENST00000254029	p.M291I|p.D305N|p.E320K|p.P277S	291|305|320|277	261-320	4	19	60	913	3.20350877192982	0.00653782371924772	0.0206502580486909
SKCM	SRRM4	ENSG00000139767	ENST00000267260	p.S278L|p.P274S|p.R255S|p.L246I	278|274|255|246	243-280	4	20	38	611	3.21578947368421	0.00655454297246116	0.0206606509124228
SKCM	NDN	ENSG00000182636	ENST00000331837	p.P11H|p.P34Q|p.D7N|p.G27E|p.S29L|p.S43N|p.E30K|p.P56L	11|34|7|27|29|43|30|56	1-57	8	21	57	321	2.1453634085213	0.00655490807423109	0.0206606509124228
SKCM	ZNF423	ENSG00000102935	ENST00000561648	p.G26E|p.E29K|p.S12L	26|29|12	10-29	3	48	20	1284	4.0125	0.00664008823020534	0.0208323263854693
SKCM	ARHGAP25	ENSG00000163219	ENST00000409202	p.S527F|p.G529E|p.E515K	527|529|515	515-533	3	26	19	646	3.92307692307692	0.00666404243146568	0.0208864016923913
SKCM	FMN2	ENSG00000155816	ENST00000319653	p.G762W|p.P759S|p.G753V	762|759|753	753-762	3	127	10	1722	4.06771653543307	0.0066756638781833	0.0209092625611521
SKCM	RP11-1055B8.7	ENSG00000171282	ENST00000307745	p.T1089I|p.P1091Q|p.A1093V|p.G1092W|p.P1083L	1089|1091|1093|1092|1083	1041-1181	5	32	141	2608	2.89007092198582	0.00670455050695962	0.0209646675351234
SKCM	C16orf11	ENSG00000161992	ENST00000409413	p.I540T|p.A569V|p.A559V|p.P531T	540|569|559|531	502-571	4	11	70	571	2.96623376623377	0.00673945939404841	0.0210474609683188
SKCM	PHF3	ENSG00000118482	ENST00000262043	p.P1776S|p.S1758L|p.P1776L	1776|1758|1776	1738-1784	3	33	47	2039	3.94390715667311	0.00677530518411773	0.0211329698141848
SKCM	CACNA1G	ENSG00000006283	ENST00000359106	p.S1942F|p.S1936F|p.W1945L	1942|1936|1945	1930-1954	3	71	25	2377	4.01746478873239	0.00679639893898654	0.0211723093402954
SKCM	SYNJ2	ENSG00000078269	ENST00000355585	p.A1051V|p.P1053L|p.L1059F	1051|1053|1059	1036-1059	3	47	24	1496	3.97872340425532	0.00682448829895621	0.0212244987005328
SKCM	EYA4	ENSG00000112319	ENST00000367895	p.Q313H|p.G318R|p.G318E	313|318|318	310-320	3	44	11	639	3.96074380165289	0.00689079335394305	0.0213685927236768
SKCM	SLC34A2	ENSG00000157765	ENST00000382051	p.L7M|p.P3S|p.L7F|p.D15Y	7|3|7|15	1-24	4	35	24	690	3.28571428571429	0.00691920362840304	0.0214123619723597
SKCM	ZNF804A	ENSG00000170396	ENST00000302277	p.P219T|p.S215F|p.F214L|p.P219L	219|215|214|219	209-221	4	110	13	1209	3.38181818181818	0.00693072442367892	0.0214385942822381
SKCM	SRRM2	ENSG00000167978	ENST00000301740	p.P2582H|p.P2586Q|p.P2580H	2582|2586|2580	2563-2592	3	69	30	2752	3.98840579710145	0.0069570085259314	0.0215026978335536
SKCM	CARD11	ENSG00000198286	ENST00000396946	p.L633M|p.F640L|p.D629E|p.D632N	633|640|629|632	628-647	4	69	20	1154	3.34492753623188	0.00701749638343352	0.0216093875063872
SKCM	MACROD2	ENSG00000172264	ENST00000217246	p.A411T|p.G412W|p.G395W|p.G399C|p.D415N	411|412|395|399|415	390-418	5	26	29	425	2.8183023872679	0.00707686732657198	0.0217347920162843
SKCM	RIMS1	ENSG00000079841	ENST00000521978	p.D1518N|p.G1511E|p.G1522E|p.P1506S	1518|1511|1522|1506	1497-1523	4	75	27	1692	3.34222222222222	0.00709010487603923	0.0217524766147717
SKCM	IQCF1	ENSG00000173389	ENST00000310914	p.A35T|p.E36D|p.P40L|p.E36K	35|36|40|36	23-45	4	12	23	205	2.97101449275362	0.00712930465989259	0.0218280304979295
SKCM	TTBK1	ENSG00000146216	ENST00000259750	p.P384S|p.V340M|p.P392L|p.P375L|p.G348W|p.G361R	384|340|392|375|348|361	334-393	6	50	60	1321	2.642	0.00715594926690188	0.0218827701346787
SKCM	PABPC4	ENSG00000090621	ENST00000372858	p.A473V|p.P489Q|p.R463C|p.G457R|p.A501V	473|489|463|457|501	442-513	5	17	72	660	2.69607843137255	0.00717662267118235	0.0219268898142758
SKCM	RELL2	ENSG00000164620	ENST00000297164	p.P236T|p.G197R|p.G301W|p.G254V	236|197|301|254	191-303	4	5	113	303	2.14513274336283	0.0072140487849528	0.0220033594746817
SKCM	CCDC37	ENSG00000163885	ENST00000352312	p.H55Y|p.P53S|p.D61N	55|53|61	51-70	3	24	20	611	3.81875	0.00721791794202387	0.0220033594746817
SKCM	MIER3	ENSG00000155545	ENST00000381213	p.L29F|p.G13W|p.D46N	29|13|46	1-87	3	6	87	549	3.1551724137931	0.00721957292942954	0.0220033594746817
SKCM	ZC3H4	ENSG00000130749	ENST00000253048	p.R1124H|p.P1154L|p.P1154S|p.P1123T	1124|1154|1154|1123	1106-1157	4	31	52	1303	3.23325062034739	0.00722182635715951	0.0220033594746817
SKCM	ZNF831	ENSG00000124203	ENST00000371030	p.A977E|p.S978L|p.S982L|p.P987L|p.G983R|p.E974K	977|978|982|987|983|974	964-989	6	143	26	1677	2.70629370629371	0.0072414919270789	0.0220453386349162
SKCM	SUGP1	ENSG00000105705	ENST00000247001	p.H148N|p.P153L|p.S147F	148|153|147	122-156	3	15	35	645	3.68571428571429	0.0072988471155746	0.0221418459171224
SKCM	NUTM1	ENSG00000184507	ENST00000333756	p.E642K|p.L646M|p.G648E|p.G657R	642|646|648|657	635-659	4	55	25	1132	3.29309090909091	0.00731482708212994	0.0221418459171224
SKCM	NOS1AP	ENSG00000198929	ENST00000361897	p.S276L|p.S275F|p.P267L	276|275|267	254-277	3	17	24	506	3.72058823529412	0.00732290423163817	0.0221418459171224
SKCM	COL28A1	ENSG00000215018	ENST00000399429	p.G406R|p.P408S|p.G406E|p.G395E	406|408|406|395	394-415	4	62	22	1125	3.29912023460411	0.00735127198809948	0.0221990628705149
SKCM	NCKAP5	ENSG00000176771	ENST00000409261	p.G624R|p.C628R|p.L620F	624|628|620	613-628	3	91	16	1909	3.93337912087912	0.00739978320124268	0.0223042130921729
SKCM	SPEN	ENSG00000065526	ENST00000375759	p.A2565V|p.S2553G|p.P2541L	2565|2553|2541	2526-2570	3	63	45	3664	3.87724867724868	0.00762430659343782	0.0227756011480877
SKCM	VGF	ENSG00000128564	ENST00000249330	p.P171Q|p.R188S|p.P200Q	171|188|200	150-218	3	8	69	615	3.34239130434783	0.00763298766626663	0.0227876317339921
SKCM	SUGP2	ENSG00000064607	ENST00000601879	p.R668C|p.L683F|p.S664F	668|683|664	656-691	3	24	36	1082	3.75694444444444	0.00763842115408297	0.0227876317339921
SKCM	SEC31B	ENSG00000075826	ENST00000370345	p.L966F|p.G971C|p.P973L	966|971|973	961-985	3	37	25	1179	3.82378378378378	0.00764358268558185	0.0227876317339921
SKCM	NCOA2	ENSG00000140396	ENST00000452400	p.P1066Q|p.P1068L|p.P1037H	1066|1068|1037	1035-1069	3	33	35	1464	3.8025974025974	0.00768651794207087	0.0228702156806392
SKCM	KMT2D	ENSG00000167548	ENST00000301067	p.G2543V|p.G2543W|p.P2539S	2543|2543|2539	2516-2548	3	129	33	5537	3.90204369274137	0.00770233150234589	0.022899071306498
SKCM	IQSEC1	ENSG00000144711	ENST00000273221	p.P55L|p.H57Y|p.S51F	55|57|51	36-72	3	21	37	963	3.71814671814672	0.00771667134867748	0.0229325998929546
SKCM	RUNX3	ENSG00000020633	ENST00000399916	p.R260C|p.P246Q|p.P246T	260|246|246	232-273	3	9	42	429	3.4047619047619	0.0077226188376921	0.0229411711525094
SKCM	DAB1	ENSG00000173406	ENST00000371236	p.G312D|p.A305V|p.P308L|p.M303I	312|305|308|303	303-312	4	68	10	555	3.26470588235294	0.00773804628602648	0.0229505855984366
SKCM	CCDC178	ENSG00000166960	ENST00000383096	p.P80S|p.S85N|p.P92L|p.H84Y	80|85|92|84	74-100	4	40	27	867	3.21111111111111	0.00777729861254361	0.0230487492320297
SKCM	KIAA1211	ENSG00000109265	ENST00000504228	p.P944S|p.P937L|p.P914S|p.R927S|p.S928F|p.P930H|p.P930S	944|937|914|927|928|930|930	877-995	7	31	119	1233	2.33965844402277	0.00778354434959805	0.0230515563052818
SKCM	RIN3	ENSG00000100599	ENST00000216487	p.P414L|p.M339I|p.Q400K|p.P374Q|p.P353L|p.P402L	414|339|400|374|353|402	337-420	6	28	84	985	2.51275510204082	0.00780307691460402	0.0230977245112528
SKCM	PCNT	ENSG00000160299	ENST00000359568	p.S2372Y|p.P2353L|p.G2354E	2372|2353|2354	2342-2383	3	62	42	3336	3.84331797235023	0.00784948496427573	0.0231984186651385
SKCM	PNPLA6	ENSG00000032444	ENST00000414982	p.S454P|p.P432L|p.S446F|p.L449M	454|432|446|449	404-459	4	31	56	1375	3.16820276497696	0.00785278008616741	0.023199001998149
SKCM	SALL3	ENSG00000256463	ENST00000537592	p.D787N|p.E782K|p.D786N	787|782|786	777-796	3	51	20	1300	3.82352941176471	0.00787937220946355	0.0232626487281725
SKCM	CCDC64B	ENSG00000162069	ENST00000572449	p.P10L|p.P20S|p.P10S	10|20|10	7-39	3	13	33	508	3.55244755244755	0.00791264421866389	0.0233162707430823
SKCM	RTN3	ENSG00000133318	ENST00000377819	p.H476Y|p.S463F|p.S460F|p.V465G	476|463|460|465	458-492	4	37	35	1032	3.18764478764479	0.00791426895832759	0.0233162707430823
SKCM	NAV2	ENSG00000166833	ENST00000396087	p.R1074K|p.P1080Q|p.Q1056K	1074|1080|1056	1049-1088	3	49	40	2488	3.80816326530612	0.00796331036332143	0.0234423079052336
SKCM	ZFAT	ENSG00000066827	ENST00000377838	p.P670S|p.S664L|p.P686L	670|664|686	652-688	3	27	37	1243	3.73273273273273	0.00796671640010616	0.0234431194972083
SKCM	ARHGAP31	ENSG00000031081	ENST00000264245	p.M1191I|p.Q1211K|p.V1200A	1191|1211|1200	1184-1214	3	37	31	1444	3.77680906713165	0.0079757312915445	0.0234604287676264
SKCM	SPRY3	ENSG00000168939	ENST00000302805	p.P42L|p.P42S|p.A38V	42|42|38	38-51	3	17	14	288	3.63025210084034	0.00797919768104283	0.0234614100641263
SKCM	SYNE2	ENSG00000054654	ENST00000358025	p.D6481N|p.P6438S|p.T6459I	6481|6438|6459	6437-6494	3	93	58	6907	3.84149054505006	0.0080304948445491	0.0235290985488373
SKCM	CACNB2	ENSG00000165995	ENST00000324631	p.S575F|p.H576N|p.R586S|p.E572K	575|576|586|572	560-587	4	30	28	660	3.14285714285714	0.00806107996382277	0.0235910229969006
SKCM	RGL1	ENSG00000143344	ENST00000304685	p.H630Y|p.S636F|p.D633N	630|636|633	622-646	3	26	25	803	3.70615384615385	0.00811675481067298	0.0236722662958943
SKCM	WNK1	ENSG00000060237	ENST00000315939	p.G692R|p.Q699K|p.P704L|p.S702Y	692|699|704|702	639-715	4	39	77	2382	3.17282717282717	0.00813609848286689	0.0237023797389962
SKCM	HRNR	ENSG00000197915	ENST00000368801	p.G792S|p.G795E|p.G792C|p.R843Q|p.H765P|p.G756R|p.Q761P|p.G764S	792|795|792|843|765|756|761|764	741-849	8	91	109	2850	2.29861881238028	0.00815563430351929	0.0237179925599142
SKCM	KIAA2022	ENSG00000050030	ENST00000055682	p.L1201I|p.K1199I|p.R1197K	1201|1199|1197	1197-1207	3	108	11	1516	3.82828282828283	0.00817272999891738	0.023741495330447
SKCM	U2AF2	ENSG00000063244	ENST00000308924	p.T66I|p.R89C|p.P97Q|p.G68S	66|89|97|68	62-122	4	11	61	475	2.83159463487332	0.00823446235037095	0.0238283958817342
SKCM	UNC13C	ENSG00000137766	ENST00000260323	p.Y910N|p.E911G|p.D928N|p.S909L|p.E946K|p.E911K|p.D899N|p.P917Q	910|911|928|909|946|911|899|917	898-947	8	153	50	2214	2.31529411764706	0.00833485101719789	0.0240353096911032
SKCM	CSF2RB	ENSG00000100368	ENST00000403662	p.G528R|p.P542H|p.S532I|p.G530W|p.L537I	528|542|532|530|537	518-547	5	53	30	897	2.82075471698113	0.00836470085947694	0.0240948924777005
SKCM	FAM9A	ENSG00000183304	ENST00000543214	p.E45K|p.T43A|p.G26R	45|43|26	1-45	3	7	45	332	3.16190476190476	0.00838756442198973	0.0241223002904305
SKCM	EDEM3	ENSG00000116406	ENST00000318130	p.S846L|p.P844T|p.P844Q	846|844|844	817-862	3	17	46	932	3.57544757033248	0.00841317411462073	0.0241495825773839
SKCM	MECOM	ENSG00000085276	ENST00000264674	p.S365F|p.P373S|p.P373L|p.P373H	365|373|373|373	364-379	4	87	16	1116	3.20689655172414	0.00847779352223321	0.0242144148314281
SKCM	CHFR	ENSG00000072609	ENST00000432561	p.S221Y|p.P220S|p.S243L	221|220|243	203-246	3	13	44	664	3.48251748251748	0.00848479908335009	0.0242159528716497
SKCM	BCL11B	ENSG00000127152	ENST00000357195	p.E612K|p.L604I|p.L614M|p.E590Q|p.V576I|p.E590G	612|604|614|590|576|590	574-626	6	40	53	894	2.53018867924528	0.0085053949143683	0.0242470127574055
SKCM	COL5A1	ENSG00000130635	ENST00000371817	p.P1355L|p.E1352K|p.P1344S|p.D1364N|p.Q1358H|p.E1382K|p.G1375E|p.P1350L|p.G1342S|p.G1366E|p.P1350S	1355|1352|1344|1364|1358|1382|1375|1350|1342|1366|1350	1306-1383	11	128	78	1838	2.02504006410256	0.00851524197711373	0.0242618900842769
SKCM	PODXL2	ENSG00000114631	ENST00000342480	p.L142F|p.P140S|p.P140L	142|140|140	89-158	3	8	70	605	3.24107142857143	0.00852867399760415	0.0242856424213146
SKCM	TCF12	ENSG00000140262	ENST00000438423	p.S395Y|p.H394N|p.H407Q	395|394|407	388-422	3	17	35	706	3.55966386554622	0.00854357254673921	0.0243057877715602
SKCM	COLQ	ENSG00000206561	ENST00000383788	p.G96C|p.P92L|p.S100F|p.P92S	96|92|100|92	66-101	4	17	36	455	2.97385620915033	0.00854686954408879	0.0243057877715602
SKCM	INO80E	ENSG00000169592	ENST00000563197	p.P107L|p.P139S|p.S123F	107|139|123	102-153	3	5	52	244	2.81538461538462	0.00855548738663015	0.0243066204022121
SKCM	FOXN1	ENSG00000109101	ENST00000226247	p.G523V|p.E547K|p.D551E|p.P558S|p.P534H|p.S500I|p.E508K|p.H501Y	523|547|551|558|534|500|508|501	498-565	8	35	68	648	2.1781512605042	0.00860253175215697	0.0244031667772362
SKCM	TJP1	ENSG00000104067	ENST00000346128	p.Q1069K|p.R1072Q|p.P1044S	1069|1072|1044	1037-1099	3	23	63	1748	3.61904761904762	0.00862571760002617	0.0244360529992603
SKCM	SNAP25	ENSG00000132639	ENST00000254976	p.G158E|p.L160F|p.R161S	158|160|161	153-167	3	12	15	206	3.43333333333333	0.00864899802755725	0.0244539518423384
SKCM	CDK12	ENSG00000167258	ENST00000447079	p.P585L|p.P586S|p.P629S|p.P568L	585|586|629|568	551-644	4	21	94	1490	3.01925025329281	0.00866578758413072	0.0244539518423384
SKCM	MAP3K13	ENSG00000073803	ENST00000265026	p.P564S|p.P568S|p.P558H|p.R585Q|p.R521C|p.G543W	564|568|558|585|521|543	518-612	6	25	95	966	2.44042105263158	0.00866717056563227	0.0244539518423384
SKCM	GDF10	ENSG00000107623	ENST00000224605	p.P327L|p.F318L|p.H314Y	327|318|314	313-331	3	21	19	478	3.59398496240601	0.00868014795695826	0.0244565944505871
SKCM	NCKAP5	ENSG00000176771	ENST00000409261	p.P1794S|p.P1809S|p.R1802K|p.M1801I|p.S1813F	1794|1809|1802|1801|1813	1782-1818	5	91	37	1909	2.83486783486783	0.00870674472574873	0.0244999077907823
SKCM	ZNF831	ENSG00000124203	ENST00000371030	p.S1610G|p.R1585K|p.P1591S|p.P1604H|p.G1584W|p.P1591L	1610|1585|1591|1604|1584|1591	1584-1610	6	143	27	1677	2.60606060606061	0.0087990074934049	0.0246708225825943
SKCM	SYMPK	ENSG00000125755	ENST00000245934	p.P1226H|p.P1244L|p.P1258L|p.R1192L	1226|1244|1258|1192	1185-1274	4	19	90	1274	2.98011695906433	0.00884312130837783	0.0247759579043927
SKCM	KIAA1210	ENSG00000250423	ENST00000402510	p.L426F|p.G435C|p.G439E|p.W429L	426|435|439|429	420-445	4	83	26	1709	3.16774791473587	0.00888003460642017	0.0248470825072679
SKCM	MAST4	ENSG00000069020	ENST00000403625	p.L1094I|p.S1093Y|p.P1097Q	1094|1093|1097	1079-1107	3	73	29	2623	3.71705243268777	0.00888177859152839	0.0248470825072679
SKCM	KIAA1429	ENSG00000164944	ENST00000297591	p.P1709Q|p.G1688C|p.S1691L	1709|1688|1691	1675-1718	3	34	44	1812	3.63368983957219	0.00901766393867476	0.0251333402444121
SKCM	SLX4	ENSG00000188827	ENST00000294008	p.P1030Q|p.P1040L|p.P1040S	1030|1040|1040	1009-1043	3	43	35	1834	3.65581395348837	0.00905314572845972	0.0251943626420853
SKCM	RP1L1	ENSG00000183638	ENST00000382483	p.P722S|p.A695T|p.S729F|p.S772L|p.G764E|p.G717E|p.Q730K|p.S709L|p.D747N	722|695|729|772|764|717|730|709|747	692-772	9	123	81	2400	2.1680216802168	0.00905342790551678	0.0251943626420853
SKCM	SPACA7	ENSG00000153498	ENST00000283550	p.G171R|p.G171E|p.H179Y	171|171|179	155-181	3	7	27	195	3.09523809523809	0.00906310761887807	0.0251943626420853
SKCM	TSHZ3	ENSG00000121297	ENST00000240587	p.A843V|p.P838S|p.P838L	843|838|838	827-854	3	32	28	1081	3.61941964285714	0.00907205879214579	0.0252005372011795
SKCM	PHF20L1	ENSG00000129292	ENST00000395386	p.I516T|p.D518Y|p.P523S	516|518|523	507-545	3	22	39	1017	3.55594405594406	0.00908831706266011	0.0252133363779983
SKCM	FBXO40	ENSG00000163833	ENST00000338040	p.D177N|p.G171E|p.P182Q|p.G179S	177|171|182|179	170-188	4	48	19	709	3.10964912280702	0.00909013329157371	0.0252133363779983
SKCM	BSN	ENSG00000164061	ENST00000296452	p.P104H|p.P96S|p.P94T|p.P94Q	104|96|94|94	72-108	4	134	37	3926	3.16740621218233	0.00911922898004203	0.0252846745026045
SKCM	PWWP2B	ENSG00000171813	ENST00000305233	p.P270S|p.P282S|p.G275S	270|282|275	245-284	3	13	40	590	3.40384615384615	0.00919136101920381	0.0254458036286024
SKCM	CASC4	ENSG00000166734	ENST00000299957	p.P317L|p.L330F|p.L321I|p.P320L	317|330|321|320	317-368	4	12	52	436	2.79487179487179	0.00925460680405443	0.025515460013425
SKCM	PCLO	ENSG00000186472	ENST00000333891	p.S2161L|p.R2151K|p.E2152K|p.D2148N|p.S2167L|p.E2155K	2161|2151|2152|2148|2167|2155	2141-2167	6	439	27	5142	2.60288534548216	0.00926709748697929	0.0255245653107716
SKCM	TBX5	ENSG00000089225	ENST00000310346	p.L281F|p.G299S|p.S284L	281|299|284	279-299	3	21	21	518	3.52380952380952	0.00929112089190232	0.0255813251321531
SKCM	USP10	ENSG00000103194	ENST00000219473	p.S293L|p.S265L|p.G269V|p.G301W	293|265|269|301	245-313	4	16	69	798	2.89130434782609	0.00936615984099287	0.0257217348915275
SKCM	KIRREL2	ENSG00000126259	ENST00000360202	p.E617K|p.G620R|p.P619S	617|620|619	602-625	3	25	24	708	3.54	0.00944330476024247	0.0258942403015145
SKCM	MORF4L2	ENSG00000123562	ENST00000423833	p.P56T|p.P24Q|p.G40E	56|24|40	14-76	3	5	63	288	2.74285714285714	0.00944530963897705	0.0258942403015145
SKCM	NCOR1	ENSG00000141027	ENST00000268712	p.E2280D|p.Q2288K|p.G2283V	2280|2288|2283	2258-2302	3	45	45	2440	3.61481481481481	0.00944626311974062	0.0258942403015145
SKCM	TRIM44	ENSG00000166326	ENST00000299413	p.E285K|p.H302N|p.A297V	285|302|297	278-318	3	8	41	344	3.14634146341463	0.00948739947108856	0.0259300704628632
SKCM	BSN	ENSG00000164061	ENST00000296452	p.P399S|p.P399L|p.G382W	399|399|382	380-403	3	134	24	3926	3.66231343283582	0.00956491578442442	0.0260573496942723
SKCM	CIZ1	ENSG00000148337	ENST00000393608	p.Q284H|p.P290Q|p.R314L	284|290|314	275-320	3	17	46	898	3.44501278772379	0.00957029514760599	0.0260625237674259
SKCM	THRAP3	ENSG00000054118	ENST00000354618	p.S28L|p.R50C|p.R25C|p.R12C	28|50|25|12	1-56	4	23	56	955	2.96583850931677	0.00958377493285567	0.0260707920349278
SKCM	ZBTB46	ENSG00000130584	ENST00000245663	p.E546K|p.P557S|p.P557T	546|557|557	546-568	3	22	23	589	3.49209486166008	0.00967264916586608	0.0262173252273511
SKCM	PEG3	ENSG00000198300	ENST00000326441	p.S861F|p.N869I|p.D870N	861|869|870	860-871	3	109	12	1588	3.64220183486239	0.00968195154714302	0.0262205595489993
SKCM	SALL4	ENSG00000101115	ENST00000217086	p.S482F|p.P476L|p.S491L	482|476|491	471-491	3	42	21	1053	3.58163265306122	0.00968663213100829	0.0262205595489993
SKCM	BEST3	ENSG00000127325	ENST00000330891	p.E647K|p.A634T|p.M646I|p.D641N|p.E647G	647|634|646|641|647	627-650	5	51	24	668	2.72875816993464	0.00969715582828046	0.0262212544091135
SKCM	CTNND2	ENSG00000169862	ENST00000304623	p.E57G|p.E57K|p.E59K|p.R64M	57|57|59|64	47-69	4	69	23	1225	3.08758664146188	0.00970717603337801	0.0262212544091135
SKCM	IL10RA	ENSG00000110324	ENST00000227752	p.A421V|p.Q398H|p.R412Q	421|398|412	397-424	3	18	28	578	3.44047619047619	0.00975195580079324	0.0263085003573993
SKCM	DNAJC12	ENSG00000108176	ENST00000225171	p.G107C|p.T99M|p.A92V	107|99|92	86-113	3	7	28	198	3.03061224489796	0.00978380696022829	0.0263754248830632
SKCM	ENTHD1	ENSG00000176177	ENST00000325157	p.S275L|p.P261T|p.E269K	275|261|269	258-277	3	26	20	607	3.50192307692308	0.00986192777533268	0.0265188231004105
SKCM	CLEC16A	ENSG00000038532	ENST00000409790	p.P1037L|p.P1011L|p.S978N|p.S992F|p.P1011S	1037|1011|978|992|1011	967-1050	5	24	84	1053	2.61160714285714	0.00987363170560962	0.0265221046783753
SKCM	ARPP21	ENSG00000172995	ENST00000458225	p.R476Q|p.P442Q|p.P434S|p.P450L|p.T470P|p.L433F|p.V423A|p.G461E	476|442|434|450|470|433|423|461	423-483	8	49	61	813	2.17597858815657	0.00990654686472614	0.0265597079943131
SKCM	COBLL1	ENSG00000082438	ENST00000342193	p.G978D|p.P950Q|p.E941K|p.P956T	978|950|941|956	941-983	4	36	43	1166	3.01291989664083	0.00991076695641047	0.0265597079943131
SKCM	MUC16	ENSG00000181143	ENST00000397910	p.P7716L|p.P7714L|p.P7701L|p.P7711L|p.P7711S|p.S7703F|p.S7719L	7716|7714|7701|7711|7711|7703|7719	7701-7733	7	1278	33	14507	2.40785792194243	0.00993134926483086	0.0265913030548153
SKCM	CACNA1E	ENSG00000198216	ENST00000367573	p.E1972K|p.D1988N|p.P1986L|p.P1986S	1972|1988|1986|1986	1971-1989	4	157	19	2313	3.10157559503855	0.00997909064518832	0.0266832091272956
STAD	TPRX1	ENSG00000178928	ENST00000322175	p.P290T|p.S316L|p.P256S	290|316|256	249-383	3	3	135	411	3.04444444444444	0	0
STAD	CTNNB1	ENSG00000168036	ENST00000349496	p.G34R|p.S37F|p.S33P|p.S37C|p.G34E|p.D32H|p.D32Y	34|37|33|37|34|32|32	22-38	7	20	17	781	16.0794117647059	5.02305574912043e-09	8.74829407096812e-07
STAD	FAM83B	ENSG00000168143	ENST00000306858	p.R932H|p.S926Y|p.Y934H|p.I947M|p.R936H	932|926|934|947|936	923-947	5	11	25	1011	18.3818181818182	9.49068696964872e-08	1.39364224932744e-05
STAD	HECTD4	ENSG00000173064	ENST00000550722	p.H3209L|p.R3210H|p.M3205V|p.A3211T	3209|3210|3205|3211	3205-3219	4	40	15	4272	28.48	3.16995788507413e-07	4.17775578737649e-05
STAD	AGAP2	ENSG00000135439	ENST00000547588	p.G755R|p.A751T|p.G748D|p.A746T	755|751|748|746	743-771	4	8	29	1192	20.551724137931	4.48876156466937e-07	5.33592624727126e-05
STAD	STOX1	ENSG00000165730	ENST00000298596	p.R318H|p.K310T|p.R318C	318|310|318	310-319	3	8	10	989	37.0875	7.08289764173031e-07	8.16058775983358e-05
STAD	MED22	ENSG00000148297	ENST00000491289	p.S167L|p.L166P|p.L166I	167|166|166	165-172	3	4	8	200	18.75	2.5599999999848e-06	0.00022555105882219
STAD	PRICKLE3	ENSG00000012211	ENST00000376317	p.R512C|p.H515N|p.N517D	512|515|517	512-520	3	8	9	615	25.625	3.06284624684849e-06	0.000247073677494364
STAD	GLI1	ENSG00000111087	ENST00000228682	p.R81W|p.R81Q|p.S84P	81|81|84	78-89	3	11	12	1106	25.1363636363636	4.30273837537243e-06	0.000320192813885764
STAD	ZXDC	ENSG00000070476	ENST00000389709	p.G72R|p.D71V|p.H83Q	72|71|83	68-108	3	4	41	858	15.6951219512195	5.21418307364296e-06	0.000355099683567538
STAD	IGSF11	ENSG00000144847	ENST00000393775	p.R426Q|p.Y404H|p.A409T|p.R413Q|p.V431I	426|404|409|413|431	403-431	5	9	29	431	8.25670498084291	6.52394583977589e-06	0.00040047401962362
STAD	SATB2	ENSG00000119042	ENST00000417098	p.A683V|p.K690M|p.E692D	683|690|692	680-694	3	8	15	733	18.325	1.14921817133684e-05	0.000545421649311866
STAD	CROCC	ENSG00000058453	ENST00000375541	p.V468A|p.A459T|p.A459V	468|459|459	451-473	3	14	23	2017	18.7919254658385	1.54451118683507e-05	0.000648830420666194
STAD	MAGEB6	ENSG00000176746	ENST00000379034	p.R189C|p.I185T|p.R189H	189|185|189	183-190	3	9	8	407	16.9583333333333	1.73772831418839e-05	0.000684174125426232
STAD	RAPH1	ENSG00000173166	ENST00000319170	p.A216S|p.A215P|p.N206I	216|215|206	196-225	3	8	30	1250	15.625	2.14934710744963e-05	0.000774270585209464
STAD	FAT2	ENSG00000086570	ENST00000261800	p.G4221D|p.P4229L|p.F4228S	4221|4229|4228	4221-4231	3	64	11	4349	18.5326704545455	2.30354549604073e-05	0.000804891303851741
STAD	FBXO46	ENSG00000177051	ENST00000317683	p.A204T|p.P198S|p.A197V	204|198|197	195-208	3	9	14	603	14.3571428571429	3.33400890144553e-05	0.00102750587090229
STAD	SH3D21	ENSG00000214193	ENST00000453908	p.V350L|p.M355I|p.P344L	350|355|344	328-357	3	6	30	756	12.6	3.48728240855412e-05	0.00105307491764765
STAD	DPPA4	ENSG00000121570	ENST00000335658	p.K107R|p.N92D|p.I94S|p.W102L	107|92|94|102	88-109	4	7	22	304	7.8961038961039	3.68118676503659e-05	0.00109307826196264
STAD	GP6	ENSG00000088053	ENST00000310373	p.L230P|p.R245S|p.A228T	230|245|228	223-247	3	6	25	620	12.4	3.71384490673865e-05	0.00109499939002227
STAD	SALL1	ENSG00000103449	ENST00000251020	p.A295V|p.G298R|p.A297V	295|298|297	293-300	3	32	8	1324	15.515625	4.18665679415842e-05	0.00115036279028129
STAD	DTX2	ENSG00000091073	ENST00000324432	p.A334E|p.R354H|p.R354C	334|354|354	329-354	3	6	26	622	11.9615384615385	4.27860255576284e-05	0.00115676731191725
STAD	PRG4	ENSG00000116690	ENST00000445192	p.K631E|p.T635I|p.E630K	631|635|630	621-636	3	18	16	1404	14.625	4.5413803565264e-05	0.00120790518171724
STAD	NRK	ENSG00000123572	ENST00000428173	p.S1119A|p.A1116V|p.S1119P	1119|1116|1119	1112-1125	3	23	14	1583	14.7484472049689	4.73528956914659e-05	0.00123573203181452
STAD	BAIAP2L2	ENSG00000128298	ENST00000381669	p.S478T|p.S477N|p.R516C|p.R529H	478|477|516|529	476-529	4	6	54	529	6.53086419753086	6.08459083490942e-05	0.00144200951780496
STAD	FLG	ENSG00000143631	ENST00000368799	p.E452D|p.H450Q|p.L445V|p.D433Y|p.G441R	452|450|445|433|441	432-453	5	125	22	4061	7.38363636363636	6.83692259939583e-05	0.00155448817869439
STAD	BAI3	ENSG00000135298	ENST00000370598	p.S1306R|p.P1312A|p.P1312L	1306|1312|1312	1306-1312	3	50	7	1522	13.0457142857143	8.70253059320758e-05	0.00179256935816033
STAD	AFTPH	ENSG00000119844	ENST00000238855	p.V37G|p.E36D|p.E30D	37|36|30	27-48	3	11	22	936	11.603305785124	8.82132770045896e-05	0.00179256935816033
STAD	RNF38	ENSG00000137075	ENST00000259605	p.R169H|p.S139T|p.L171P	169|139|171	125-174	3	4	50	515	7.725	8.88487047916442e-05	0.00179349851801785
STAD	DAXX	ENSG00000204209	ENST00000374542	p.A539P|p.I527V|p.R526H	539|527|526	524-546	3	9	23	740	10.7246376811594	0.000103704433486063	0.00195627834351921
STAD	PBX3	ENSG00000167081	ENST00000373489	p.Y398C|p.N383S|p.R379C	398|383|379	367-411	3	4	45	434	7.23333333333333	0.000115582248024437	0.00209081027887683
STAD	RBM6	ENSG00000004534	ENST00000266022	p.V877I|p.D876N|p.T861M	877|876|861	859-884	3	12	26	1123	10.7980769230769	0.000122519906613716	0.00217299530554873
STAD	IRS2	ENSG00000185950	ENST00000375856	p.R554H|p.R574K|p.R572H	554|574|572	535-578	3	9	44	1338	10.1363636363636	0.000129002412324164	0.0022209173928636
STAD	AKAP6	ENSG00000151320	ENST00000280979	p.E2311D|p.D2279Y|p.N2305H|p.L2306R	2311|2279|2305|2306	2267-2319	4	23	53	2319	7.60951599671862	0.000148681627873737	0.00238840367719389
STAD	SFSWAP	ENSG00000061936	ENST00000541286	p.R930W|p.R907W|p.A935V|p.E901K|p.A935T	930|907|935|901|935	900-948	5	18	49	1003	5.6859410430839	0.000151454898080772	0.00239798251950719
STAD	CD3EAP	ENSG00000117877	ENST00000309424	p.T306K|p.E308Q|p.G304V	306|308|304	304-327	3	7	24	510	9.10714285714286	0.000153009622312572	0.00241653385698164
STAD	LMTK2	ENSG00000164715	ENST00000297293	p.F540C|p.L555S|p.L555V	540|555|555	534-557	3	18	24	1503	10.4375	0.000166279474627773	0.00255300459749547
STAD	AUTS2	ENSG00000158321	ENST00000342771	p.L102P|p.D105Y|p.L108R|p.E85D	102|105|108|85	85-109	4	27	25	1259	7.46074074074074	0.000172985804788528	0.00262777016645291
STAD	AIFM3	ENSG00000183773	ENST00000399167	p.E12A|p.P10L|p.G3D	12|10|3	1-19	3	10	19	605	9.55263157894737	0.000175424459459617	0.00265314708840132
STAD	SIPA1L1	ENSG00000197555	ENST00000555818	p.S1496T|p.A1479T|p.Q1477H|p.T1502M	1496|1479|1477|1502	1472-1502	4	32	31	1804	7.2741935483871	0.000204854431937518	0.00290212029025936
STAD	PKP4	ENSG00000144283	ENST00000389759	p.R287W|p.A271T|p.A280T	287|271|280	256-294	3	10	39	1192	9.16923076923077	0.000205332237516731	0.00290212029025936
STAD	MN1	ENSG00000169184	ENST00000302326	p.G1030S|p.G1031R|p.G1030D	1030|1031|1030	1002-1033	3	13	32	1320	9.51923076923077	0.000207166103081025	0.00291223318438993
STAD	FHOD3	ENSG00000134775	ENST00000257209	p.R1385C|p.I1382N|p.R1385H	1385|1382|1385	1378-1398	3	21	21	1439	9.7891156462585	0.000222507097906499	0.00301384707357631
STAD	ZC3H13	ENSG00000123200	ENST00000282007	p.S587G|p.Y592D|p.H593P	587|592|593	578-598	3	23	21	1564	9.71428571428571	0.000234624219586532	0.00309263046643805
STAD	THSD1	ENSG00000136114	ENST00000258613	p.S589T|p.A582T|p.F585L	589|582|585	581-592	3	22	12	852	9.68181818181818	0.000234943217635952	0.00309263046643805
STAD	ZC3H18	ENSG00000158545	ENST00000301011	p.R381H|p.G383R|p.R389M	381|383|389	365-393	3	11	29	953	8.96238244514107	0.000238259093049753	0.00311944466407273
STAD	SLITRK6	ENSG00000184564	ENST00000400286	p.S720R|p.S720N|p.H716Y	720|720|716	715-724	3	26	10	841	9.70384615384615	0.000242396401325062	0.00313524464511812
STAD	PTPRN2	ENSG00000155093	ENST00000389418	p.A494V|p.A494S|p.G498D	494|494|498	487-503	3	19	17	1015	9.42724458204334	0.000249340779042151	0.00320844174269187
STAD	C1orf173	ENSG00000178965	ENST00000326665	p.L224R|p.Y222S|p.M219I	224|222|219	219-233	3	32	15	1530	9.5625	0.000266748675119333	0.00330195178176642
STAD	DZIP1	ENSG00000134874	ENST00000347108	p.S498L|p.S498P|p.A478S	498|498|478	474-504	3	10	31	867	8.39032258064516	0.000288538538203431	0.00347405966656832
STAD	DLGAP2	ENSG00000198010	ENST00000421627	p.A250T|p.N236T|p.P242T|p.N236D	250|236|242|236	233-257	4	24	25	975	6.5	0.000313268207305595	0.00362754272037202
STAD	INPPL1	ENSG00000165458	ENST00000298229	p.R1078W|p.D1060V|p.R1078Q	1078|1060|1078	1056-1084	3	15	29	1258	8.67586206896552	0.000314364431235337	0.00362754272037202
STAD	ANK2	ENSG00000145362	ENST00000357077	p.M3874V|p.R3842Q|p.R3842L	3874|3842|3842	3842-3875	3	39	34	3957	8.95248868778281	0.000352590683730947	0.00387746201242447
STAD	NPAP1	ENSG00000185823	ENST00000329468	p.S634C|p.F635S|p.S634G|p.S634R	634|635|634|634	621-639	4	38	19	1156	6.40443213296399	0.000383070917963857	0.0040866354766828
STAD	PRDM2	ENSG00000116731	ENST00000235372	p.V993I|p.P985L|p.P987H	993|985|987	978-997	3	30	20	1718	8.59	0.000395122325897335	0.00416260980955168
STAD	SHROOM4	ENSG00000158352	ENST00000376020	p.A601T|p.R583Q|p.R587H	601|583|587	577-616	3	14	40	1493	7.99821428571429	0.00041565631891971	0.00431142683156469
STAD	REPS2	ENSG00000169891	ENST00000357277	p.K609R|p.A627P|p.R617H	609|627|617	608-633	3	10	26	660	7.61538461538462	0.000417622579856558	0.00432498559061407
STAD	ZFHX4	ENSG00000091656	ENST00000521891	p.L27R|p.L27P|p.K34N	27|27|34	19-37	3	66	19	3616	8.65071770334928	0.000423705381579875	0.00434080656997494
STAD	XIRP2	ENSG00000163092	ENST00000409195	p.K2443N|p.K2456E|p.D2439E	2443|2456|2439	2439-2458	3	62	20	3549	8.58629032258064	0.000433528037541153	0.00439208661779412
STAD	ZBTB7B	ENSG00000160685	ENST00000417934	p.G277C|p.E268D|p.R236C|p.E270D	277|268|236|270	236-293	4	8	58	573	4.93965517241379	0.000457150472935819	0.00451563634338271
STAD	ACACB	ENSG00000076555	ENST00000338432	p.R87W|p.G119R|p.A85V|p.R88W|p.K98R	87|119|85|88|98	66-141	5	33	76	2458	4.90031897926635	0.000471256422312494	0.00455385722154615
STAD	OLIG2	ENSG00000205927	ENST00000333337	p.A53T|p.A62V|p.G74D	53|62|74	46-78	3	5	33	323	5.87272727272727	0.000500246776594993	0.00474221279736697
STAD	YTHDC1	ENSG00000083896	ENST00000344157	p.R665H|p.R652Q|p.R666H|p.H654Y	665|652|666|654	636-673	4	14	38	727	5.46616541353383	0.00052430465638964	0.00488372832301245
STAD	SHANK2	ENSG00000162105	ENST00000338508	p.S1307T|p.T1319A|p.M1304V	1307|1319|1304	1297-1330	3	21	34	1850	7.77310924369748	0.000531488158909799	0.0049090052295988
STAD	ZC3H6	ENSG00000188177	ENST00000409871	p.P971H|p.A995V|p.L965V	971|995|965	944-1000	3	9	57	1189	6.95321637426901	0.000547664289923144	0.00496742230876762
STAD	PRUNE2	ENSG00000106772	ENST00000376718	p.Y1088H|p.R1093Q|p.S1074G	1088|1093|1074	1063-1100	3	31	38	3088	7.8641765704584	0.000553201302061934	0.00500353206659641
STAD	SOGA2	ENSG00000168502	ENST00000359865	p.L484M|p.H480R|p.R485Q	484|480|485	464-492	3	22	29	1586	7.4576802507837	0.000628084418032859	0.00542718798634146
STAD	PTPRG	ENSG00000144724	ENST00000474889	p.E557D|p.T514M|p.T540M|p.A554V	557|514|540|554	509-564	4	19	56	1445	5.43233082706767	0.000643868520414204	0.0055087363961778
STAD	TJP1	ENSG00000104067	ENST00000346128	p.A1211S|p.F1214V|p.F1192S|p.S1209F	1211|1214|1192|1209	1186-1240	4	23	55	1748	5.52727272727273	0.000645336750331849	0.00551074905728075
STAD	ZBTB7A	ENSG00000178951	ENST00000322357	p.P571S|p.D576N|p.G568R	571|576|568	545-584	3	7	40	584	6.25714285714286	0.000650756430355282	0.00552552710536361
STAD	GPR158	ENSG00000151025	ENST00000376351	p.A882T|p.S879P|p.C877R	882|879|877	871-887	3	29	17	1215	7.39350912778905	0.000688121023840416	0.00571130705008573
STAD	PLEKHM2	ENSG00000116786	ENST00000375799	p.A430T|p.S389F|p.A430D	430|389|430	388-439	3	9	52	1019	6.53205128205128	0.000694238431136918	0.00571335341844437
STAD	NR5A1	ENSG00000136931	ENST00000373588	p.R114W|p.A115V|p.A115T	114|115|115	98-121	3	9	24	461	6.40277777777778	0.000748825454965796	0.00594062905957505
STAD	NCKAP5L	ENSG00000167566	ENST00000335999	p.R323C|p.R323L|p.A322G	323|323|322	312-353	3	14	42	1334	6.80612244897959	0.000763081303325808	0.00596525666034131
STAD	PRPF3	ENSG00000117360	ENST00000324862	p.E208D|p.A237D|p.R212Q	208|237|212	205-241	3	9	37	683	6.15315315315315	0.000870285251515446	0.00647869408409461
STAD	ACRC	ENSG00000147174	ENST00000373695	p.D180G|p.S272L|p.D181E|p.N328K|p.D326E|p.E333D|p.N208K	180|272|181|328|326|333|208	93-382	7	8	290	691	2.08491379310345	0.000962408841615803	0.00686535271120237
STAD	MAPK15	ENSG00000181085	ENST00000338033	p.A436V|p.R470Q|p.K434N	436|470|434	434-484	3	6	51	544	5.33333333333333	0.000991696491837502	0.00701304535162517
STAD	BCL9	ENSG00000116128	ENST00000234739	p.E1256D|p.G1230R|p.P1073L|p.G1175D|p.G1057D|p.R1134W|p.Q1091E	1256|1230|1073|1175|1057|1134|1091	1047-1258	7	16	212	1426	2.94280660377358	0.000996699435345194	0.00702851419143141
STAD	PLA2G3	ENSG00000100078	ENST00000215885	p.M333V|p.S335Y|p.G344C	333|335|344	323-345	3	11	23	509	6.03557312252964	0.0010645450223542	0.00733231427217337
STAD	NRK	ENSG00000123572	ENST00000428173	p.Q483R|p.V486G|p.K467N|p.R473W	483|486|467|473	441-496	4	23	56	1583	4.91614906832298	0.00109244126376606	0.00743078349168395
STAD	CTNND2	ENSG00000169862	ENST00000304623	p.T382M|p.R411W|p.D443G|p.L410V|p.E409G|p.I423N	382|411|443|410|409|423	376-443	6	31	68	1225	3.48671726755218	0.00130861269614679	0.00816683373453609
STAD	UBE2O	ENSG00000175931	ENST00000319380	p.S475L|p.A480T|p.R472M	475|480|472	438-481	3	15	44	1292	5.87272727272727	0.00135746349436805	0.00838091023027397
STAD	ULK1	ENSG00000177169	ENST00000321867	p.R546C|p.S556I|p.R567H	546|556|567	545-572	3	19	28	1050	5.92105263157895	0.00142135205264693	0.0085770761464872
STAD	PCNXL2	ENSG00000135749	ENST00000258229	p.S146F|p.R143H|p.S153P	146|143|153	136-187	3	21	52	2137	5.87087912087912	0.00150560511055686	0.00880409793820497
STAD	LRRC7	ENSG00000033122	ENST00000035383	p.L656R|p.H643R|p.G660E|p.H643Q	656|643|660|643	623-661	4	34	39	1537	4.63650075414781	0.00158370072624558	0.00904678469782849
STAD	MTSS1	ENSG00000170873	ENST00000518547	p.I690N|p.G667D|p.T658A	690|667|658	649-696	3	9	48	755	5.24305555555556	0.00158753141679058	0.0090567192428752
STAD	RNF40	ENSG00000103549	ENST00000324685	p.H495R|p.H495Q|p.S541R	495|495|541	483-546	3	9	64	1001	5.21354166666667	0.00162134811399739	0.00917783524242362
STAD	MAP6	ENSG00000171533	ENST00000304771	p.G607S|p.G618C|p.G616S	607|618|616	570-640	3	7	71	813	4.90744466800805	0.00163940196983936	0.00923118898656163
STAD	FRMPD4	ENSG00000169933	ENST00000380682	p.R1071Q|p.R1117I|p.Q1074K	1071|1117|1074	1063-1123	3	12	61	1322	5.41803278688525	0.00166370554017181	0.00932207483715351
STAD	MICALCL	ENSG00000133808	ENST00000256186	p.Y81C|p.R66W|p.P83S	81|66|83	65-125	3	7	61	695	4.88290398126464	0.00167072807743618	0.00933779408856369
STAD	PROX1	ENSG00000117707	ENST00000366958	p.I173F|p.D159E|p.S150I|p.M176V	173|159|150|176	140-185	4	15	46	737	4.27246376811594	0.00167402510719539	0.00934177886988209
STAD	ARHGEF17	ENSG00000110237	ENST00000263674	p.A555S|p.R556H|p.L541M|p.R542Q	555|556|541|542	533-609	4	24	77	2063	4.46536796536797	0.00169794540837043	0.00942617728931516
STAD	CSTF2T	ENSG00000177613	ENST00000331173	p.R373H|p.G411D|p.R451M|p.R421L|p.R403S|p.G484R	373|411|451|421|403|484	241-488	6	7	248	616	2.12903225806452	0.00171433929798548	0.00949607026820507
STAD	KAT6B	ENSG00000156650	ENST00000287239	p.I1636V|p.G1671S|p.A1621V	1636|1671|1621	1613-1674	3	18	62	2073	5.57258064516129	0.00174845850356131	0.00958580214726988
STAD	IRS1	ENSG00000169047	ENST00000305123	p.P389L|p.P384H|p.A356T	389|384|356	354-393	3	17	40	1242	5.47941176470588	0.0018279618582886	0.00985812139290787
STAD	LZTS3	ENSG00000088899	ENST00000329152	p.R104Q|p.A94T|p.K91N	104|94|91	89-120	3	12	32	673	5.2578125	0.00185870865698856	0.009921926488099
STAD	MAPT	ENSG00000186868	ENST00000344290	p.E319D|p.R291Q|p.A326V	319|291|326	288-334	3	10	47	776	4.9531914893617	0.0021011516114865	0.0106890913495747
STAD	TANC2	ENSG00000170921	ENST00000424789	p.R1587W|p.R1543Q|p.R1563C	1587|1543|1563	1536-1612	3	15	77	1990	5.16883116883117	0.00217022072785511	0.0108628034627021
STAD	HCFC1	ENSG00000172534	ENST00000310441	p.A1406V|p.A1395V|p.G1404D	1406|1395|1404	1366-1423	3	20	58	2035	5.26293103448276	0.00221659373711947	0.0109716262374671
STAD	FAM83F	ENSG00000133477	ENST00000333407	p.A457T|p.L442H|p.A435T	457|442|435	426-473	3	7	48	500	4.46428571428571	0.00234109004433858	0.0113198789450738
STAD	ANK2	ENSG00000145362	ENST00000357077	p.A2779V|p.H2742Y|p.E2755D	2779|2742|2755	2740-2796	3	39	57	3957	5.34008097165992	0.00236862617512146	0.011378217720003
STAD	ZNF536	ENSG00000198597	ENST00000355537	p.V567M|p.G556E|p.G556R	567|556|556	555-571	3	43	17	1300	5.33515731874145	0.00240318901945313	0.0114381725701115
STAD	ZNF296	ENSG00000170684	ENST00000303809	p.A301V|p.P304L|p.G337R|p.P306L	301|304|337|306	301-359	4	9	59	475	3.57815442561205	0.00241186839724206	0.0114536984317982
STAD	DACH2	ENSG00000126733	ENST00000373125	p.Q419K|p.Q419R|p.L427F	419|419|427	405-430	3	14	26	599	4.93681318681319	0.00250154290302085	0.0117457336255008
STAD	TAL1	ENSG00000162367	ENST00000294339	p.A9V|p.A21T|p.R19W	9|21|19	8-59	3	5	52	331	3.81923076923077	0.00266282077607105	0.012181957722661
STAD	C16orf11	ENSG00000161992	ENST00000409413	p.D522N|p.D536Y|p.A550V	522|536|550	502-571	3	6	70	571	4.07857142857143	0.00275737057059455	0.0124322385329215
STAD	RBM19	ENSG00000122965	ENST00000545145	p.T131A|p.A150V|p.A146V	131|150|146	120-156	3	16	37	960	4.86486486486486	0.0027657374675939	0.0124400047416281
STAD	ERICH1	ENSG00000104714	ENST00000262109	p.K121E|p.L143F|p.S119P	121|143|119	113-145	3	9	33	443	4.47474747474747	0.00285841475478676	0.0126442221492014
STAD	ZNF358	ENSG00000198816	ENST00000597229	p.N529I|p.D535G|p.T543A	529|535|543	526-568	3	9	43	568	4.4031007751938	0.00303354529141975	0.0130388658798189
STAD	ARHGEF26	ENSG00000114790	ENST00000356448	p.N238K|p.R148L|p.P147L|p.R200W|p.S239N|p.P198L	238|148|147|200|239|198	75-261	6	11	187	871	2.54059309674283	0.00303439079948542	0.0130388658798189
STAD	ZNF648	ENSG00000179930	ENST00000339948	p.A159T|p.A176V|p.A159V	159|176|159	155-180	3	14	26	568	4.68131868131868	0.00303468329930889	0.0130388658798189
STAD	PTPRN2	ENSG00000155093	ENST00000389418	p.G342D|p.H345Q|p.A356S|p.A356V	342|345|356|356	303-358	4	19	56	1015	3.81578947368421	0.00309501100764642	0.0131996226857996
STAD	ITGB4	ENSG00000132470	ENST00000200181	p.R1446Q|p.Y1469F|p.M1461T	1446|1469|1461	1440-1494	3	21	55	1822	4.73246753246753	0.00329143938940768	0.0136130388993446
STAD	ERBB4	ENSG00000178568	ENST00000342788	p.K1223M|p.E1220A|p.K1223T|p.N1224T	1223|1220|1223|1224	1202-1227	4	51	26	1308	3.94570135746606	0.00341079514916443	0.0138469881342602
STAD	ARID1B	ENSG00000049618	ENST00000346085	p.T706M|p.A724V|p.S677R|p.S677G	706|724|677|677	623-766	4	17	144	2249	3.67483660130719	0.00347015490745828	0.0140172546396737
STAD	TAOK3	ENSG00000135090	ENST00000392533	p.V395M|p.S343G|p.G408D|p.V379F	395|343|408|379	337-408	4	14	72	898	3.56349206349206	0.00357947353613375	0.0143206135519102
STAD	SRCAP	ENSG00000080603	ENST00000262518	p.Q2769R|p.R2767W|p.R2768Q	2769|2767|2768	2743-2799	3	36	57	3230	4.72222222222222	0.00364033750858117	0.0144255592853941
STAD	ANK3	ENSG00000151150	ENST00000280772	p.K3717T|p.R3719H|p.A3708S	3717|3719|3708	3684-3733	3	55	50	4377	4.77490909090909	0.00365326646653008	0.0144317178058098
STAD	IRX1	ENSG00000170549	ENST00000302006	p.D229N|p.D234N|p.K232N	229|234|232	222-236	3	21	15	480	4.57142857142857	0.0037256748796588	0.0145919929461904
STAD	OCA2	ENSG00000104044	ENST00000354638	p.L31R|p.A16V|p.A14V	31|16|14	14-38	3	22	25	838	4.57090909090909	0.00376588073124906	0.0146724981903446
STAD	TPTE	ENSG00000166157	ENST00000361285	p.P19S|p.I14S|p.V13A	19|14|13	8-19	3	30	12	551	4.59166666666667	0.00392090910991061	0.0149921660161868
STAD	PAPD7	ENSG00000112941	ENST00000230859	p.R521H|p.H517Y|p.G498S|p.M487V	521|517|498|487	468-542	4	9	75	542	3.21185185185185	0.00392756264285676	0.0149921660161868
STAD	GRXCR1	ENSG00000215203	ENST00000399770	p.R19Q|p.E31D|p.R17L	19|31|17	16-32	3	12	17	290	4.26470588235294	0.003991913582164	0.0151522761362525
STAD	AKAP12	ENSG00000131016	ENST00000402676	p.E886K|p.T949M|p.T900M	886|949|900	878-949	3	17	72	1782	4.36764705882353	0.00415322970178378	0.015512986152947
STAD	FERD3L	ENSG00000146618	ENST00000275461	p.F16L|p.D15G|p.F16V	16|15|16	8-23	3	8	16	166	3.890625	0.00439050786008544	0.0162052801203449
STAD	NKX2-3	ENSG00000119919	ENST00000344586	p.A49T|p.A34V|p.A43V	49|34|43	28-54	3	10	27	364	4.04444444444444	0.00441531811958551	0.01627279399487
STAD	COL12A1	ENSG00000111799	ENST00000322507	p.S3051R|p.P3053A|p.N3031Y	3051|3053|3031	3030-3063	3	61	34	3063	4.43056894889103	0.00479147787746848	0.0171273759664047
STAD	HRNR	ENSG00000197915	ENST00000368801	p.S1001T|p.K935R|p.R915W|p.G939W|p.R880C|p.S878L	1001|935|915|939|880|878	855-1003	6	41	149	2850	2.7991487968571	0.00499473708517217	0.0176275146233998
STAD	MSC	ENSG00000178860	ENST00000325509	p.P29L|p.A25T|p.S2F|p.P22L	29|25|2|22	1-42	4	7	42	206	2.80272108843537	0.00510395624499393	0.0178949102615915
STAD	NFKBIB	ENSG00000104825	ENST00000313582	p.D328N|p.D352N|p.S336N	328|352|336	321-356	3	8	36	356	3.70833333333333	0.00523374208457783	0.0181786202007917
STAD	PCF11	ENSG00000165494	ENST00000298281	p.F1152S|p.I993V|p.G1054V|p.Q1084L	1152|993|1054|1084	987-1167	4	11	181	1555	3.12405826217981	0.00537921708408273	0.0184623999737377
STAD	MAGED2	ENSG00000102316	ENST00000375068	p.H128Y|p.A148G|p.P113L	128|148|113	87-149	3	8	63	606	3.60714285714286	0.0057893852215738	0.0192974875535209
STAD	SYNJ1	ENSG00000159082	ENST00000433931	p.R1252W|p.A1251V|p.M1310I	1252|1251|1310	1170-1315	3	9	146	1612	3.68036529680365	0.00583599433112458	0.0193645376809003
STAD	SEZ6	ENSG00000063015	ENST00000317338	p.R116H|p.T131A|p.V55I	116|131|55	54-134	3	10	81	994	3.68148148148148	0.00619863435306445	0.0201074738493506
STAD	SNAPC4	ENSG00000165684	ENST00000298532	p.P963R|p.A959T|p.V947I	963|959|947	945-1000	3	20	56	1469	3.93482142857143	0.0062655820717884	0.0201992871870957
STAD	LPP	ENSG00000145012	ENST00000312675	p.D118Y|p.S126N|p.D118V	118|126|118	93-137	3	11	45	612	3.70909090909091	0.00633245540323213	0.0202752280952567
STAD	FAM90A1	ENSG00000171847	ENST00000538603	p.V179I|p.S174Y|p.P159S|p.R160S	179|174|159|160	136-198	4	10	63	464	2.94603174603175	0.00640974891808177	0.0204285624792787
STAD	SDPR	ENSG00000168497	ENST00000304141	p.A400T|p.A400V|p.S384T	400|400|384	366-405	3	9	40	425	3.54166666666667	0.00670335887687257	0.0209646675351234
STAD	CSRNP3	ENSG00000178662	ENST00000314499	p.L410F|p.H400R|p.G415S	410|400|415	389-417	3	16	29	585	3.7823275862069	0.00679588794201225	0.0211723093402954
STAD	MAGEC1	ENSG00000155495	ENST00000285879	p.D604V|p.G618V|p.E620D|p.Q613P	604|618|620|613	601-647	4	30	47	1142	3.23971631205674	0.00711280722484053	0.0218042625079127
STAD	ASAP1	ENSG00000153317	ENST00000357668	p.S880L|p.P898H|p.P917L|p.R904G	880|898|917|904	867-934	4	21	68	1129	3.1624649859944	0.00714751938477431	0.0218659202093851
STAD	PHACTR3	ENSG00000087495	ENST00000371015	p.R299G|p.R306C|p.S263R|p.D265N	299|306|263|265	245-307	4	12	63	559	2.95767195767196	0.00726834006163557	0.0220911520785669
STAD	ASAP1	ENSG00000153317	ENST00000357668	p.A752V|p.V776I|p.R764Q	752|776|764	738-780	3	21	43	1129	3.75083056478405	0.00748548027771601	0.0224954902888504
STAD	NFATC1	ENSG00000131196	ENST00000329101	p.I918M|p.T926M|p.V915I	918|926|915	876-926	3	15	51	930	3.64705882352941	0.00757389235890793	0.0226778519618575
STAD	BCL11B	ENSG00000127152	ENST00000357195	p.A579T|p.A592V|p.E590K	579|592|590	574-626	3	14	53	894	3.61455525606469	0.00764264295404393	0.0227876317339921
STAD	CEP170	ENSG00000143702	ENST00000366542	p.R393C|p.T484P|p.S466R	393|484|466	384-485	3	13	102	1584	3.58371040723982	0.0076724158542556	0.022846410470187
STAD	AMBRA1	ENSG00000110497	ENST00000314845	p.S282G|p.G323V|p.S327A	282|323|327	272-338	3	15	67	1208	3.60597014925373	0.00788053676370326	0.0232626487281725
STAD	MTUS2	ENSG00000132938	ENST00000431530	p.A937V|p.A916G|p.R931H	937|916|931	892-942	3	22	51	1379	3.68716577540107	0.00801904100082862	0.0235140597202509
STAD	ROBO2	ENSG00000185008	ENST00000487694	p.D1375N|p.V1364A|p.A1373V	1375|1364|1373	1359-1394	3	31	36	1394	3.74731182795699	0.00801908245767402	0.0235140597202509
STAD	COL5A3	ENSG00000080573	ENST00000264828	p.G734S|p.H684N|p.P666L	734|684|666	640-753	3	13	114	1745	3.53238866396761	0.00807171808408769	0.0235944952114491
STAD	PTCHD3	ENSG00000182077	ENST00000438700	p.A74T|p.R77Q|p.S79L	74|77|79	53-95	3	15	43	767	3.56744186046512	0.00818222578733463	0.0237553465544072
STAD	SALL3	ENSG00000256463	ENST00000537592	p.A64E|p.L80M|p.R71W	64|80|71	50-88	3	27	39	1300	3.7037037037037	0.00818423941746682	0.0237553465544072
STAD	COL11A1	ENSG00000060718	ENST00000370096	p.L837H|p.L837R|p.G832E|p.L837P|p.A869S	837|837|832|837|869	826-910	5	38	85	1806	2.79566563467492	0.0081945716330396	0.0237588644830947
STAD	BLNK	ENSG00000095585	ENST00000224337	p.R280C|p.V261I|p.P244L	280|261|244	240-314	3	6	75	456	3.04	0.00828615108711106	0.0239456976685697
STAD	KMT2E	ENSG00000005483	ENST00000311117	p.A1624V|p.V1604L|p.S1612F	1624|1604|1612	1555-1627	3	21	73	1858	3.63600782778865	0.00833812930813793	0.0240355082327348
STAD	NCAN	ENSG00000130287	ENST00000252575	p.V387I|p.K422T|p.D375H	387|422|375	375-426	3	21	52	1321	3.62912087912088	0.00839301765392619	0.0241287175471222
STAD	BCL9L	ENSG00000186174	ENST00000334801	p.S915L|p.M1039L|p.P927L|p.R801W|p.T1043A|p.M859T|p.A822T	915|1039|927|801|1043|859|822	780-1048	7	18	269	1499	2.16707971912433	0.00846209464787917	0.0241972610988801
STAD	FAT4	ENSG00000196159	ENST00000394329	p.R4643C|p.S4631L|p.R4643H	4643|4631|4643	4615-4644	3	132	30	4981	3.77348484848485	0.00863953965113251	0.0244539518423384
STAD	CSMD3	ENSG00000164796	ENST00000297405	p.I452V|p.A442E|p.A451V	452|442|451	439-462	3	123	24	3707	3.76727642276423	0.00866959960216351	0.0244539518423384
STAD	VCPIP1	ENSG00000175073	ENST00000310421	p.A1104T|p.R1106Q|p.A1104V	1104|1106|1104	1070-1124	3	19	55	1222	3.50813397129187	0.00923427389044817	0.0255049202792117
STAD	ARHGAP30	ENSG00000186517	ENST00000368013	p.R406C|p.R445C|p.L420I	406|445|420	394-453	3	16	60	1101	3.440625	0.00945759724310025	0.0258965232418223
UCEC	LSP1	ENSG00000130592	ENST00000311604	p.S5L|p.E11K|p.A4D	5|11|4	1-87	3	3	87	339	3.89655172413793	0	0
UCEC	CTNNB1	ENSG00000168036	ENST00000349496	p.S37A|p.S33Y|p.G34R|p.S33C|p.S37C|p.D32A|p.D32V|p.D32Y|p.D32H|p.S33F|p.D32N|p.S37P|p.S37F|p.G34V|p.G34E|p.S33P|p.D32G|p.I35S|p.G34R	37|33|34|33|37|32|32|32|32|33|32|37|37|34|34|33|32|35|34	22-38	19	68	17	781	12.8365051903114	0	0
UCEC	C9orf129	ENSG00000204352	ENST00000375419	p.E63K|p.E73K|p.L61M	63|73|61	39-89	3	3	51	196	3.84313725490196	0	0
UCEC	ARTN	ENSG00000117407	ENST00000414809	p.A39V|p.E46K|p.P33H	39|46|33	25-50	3	3	26	228	8.76923076923077	0	0
UCEC	PDE4D	ENSG00000113448	ENST00000546160	p.A52T|p.R40I|p.R44H|p.R39W	52|40|44|39	34-55	4	7	22	748	19.4285714285714	4.39823429676522e-07	5.33592624727126e-05
UCEC	OLIG2	ENSG00000205927	ENST00000333337	p.H65R|p.E54K|p.A58T|p.A53V|p.P49L|p.R56C|p.H65Y	65|54|58|53|49|56|65	46-78	7	11	33	323	6.22865013774105	1.47263459815417e-06	0.000146082954436873
UCEC	NBPF10	ENSG00000163386	ENST00000342960	p.F340C|p.K339N|p.K339Q	340|339|339	335-341	3	42	7	3553	36.2551020408163	1.58839285213652e-06	0.000150418764190136
UCEC	CLSTN3	ENSG00000139182	ENST00000266546	p.R947H|p.E950K|p.R955H|p.R955S|p.H954Y	947|950|955|955|954	947-956	5	39	10	956	12.2564102564103	3.17790343673519e-06	0.000247909571226144
UCEC	NOMO2	ENSG00000185164	ENST00000381474	p.S750L|p.F753L|p.R758Q|p.Y755C	750|753|758|755	745-758	4	23	14	1267	15.7391304347826	4.69438712402681e-06	0.000338041011267661
UCEC	CTD-3193O13.9	ENSG00000183248	ENST00000539422	p.R135Q|p.P113S|p.G127D|p.A147S|p.S121N|p.A83T|p.L47P	135|113|127|147|121|83|47	38-165	7	13	128	1346	5.66225961538461	5.54098820482185e-06	0.000366375537859105
UCEC	EMX2	ENSG00000170370	ENST00000553456	p.R233Q|p.A237T|p.I236N|p.A237D	233|237|236|237	230-238	4	9	9	252	12.4444444444444	6.48879442355366e-06	0.00040047401962362
UCEC	VPS9D1	ENSG00000075399	ENST00000389386	p.L422M|p.A429V|p.L425Q|p.S424L	422|429|425|424	421-430	4	18	10	631	14.0222222222222	7.208569178907e-06	0.00041547672041246
UCEC	FAM21A	ENSG00000099290	ENST00000282633	p.D1333A|p.A1337V|p.L1335P	1333|1337|1335	1327-1341	3	12	15	1341	22.35	7.21217434285215e-06	0.00041547672041246
UCEC	ARHGAP33	ENSG00000004777	ENST00000314737	p.N923S|p.Y926C|p.I928L|p.L924M	923|926|928|924	922-930	4	35	9	1126	14.2984126984127	8.67132779602819e-06	0.000450969262947605
UCEC	PLEC	ENSG00000178209	ENST00000322810	p.R2521H|p.M2529I|p.R2521C|p.R2525C	2521|2529|2521|2525	2519-2529	4	126	11	4684	13.5180375180375	1.37744880817081e-05	0.000610397285466935
UCEC	KLHDC7A	ENSG00000179023	ENST00000400664	p.R267C|p.V268I|p.F262C	267|268|262	261-268	3	15	8	777	19.425	1.40076532896272e-05	0.000617078326388342
UCEC	PCLO	ENSG00000186472	ENST00000333891	p.M3675V|p.R3677C|p.D3681H|p.S3678Y|p.M3675I	3675|3677|3681|3678|3675	3670-3681	5	218	12	5142	9.82798165137615	1.47245774815286e-05	0.000633749199765332
UCEC	BHLHE40	ENSG00000134107	ENST00000256495	p.A277T|p.G272R|p.R267C|p.R255C|p.G276S|p.R267H	277|272|267|255|276|267	254-279	6	15	26	412	6.33846153846154	1.63081687899469e-05	0.000663873974943293
UCEC	SALL3	ENSG00000256463	ENST00000537592	p.E1292K|p.T1288M|p.F1287S|p.R1289W	1292|1288|1287|1289	1286-1293	4	51	8	1300	12.7450980392157	1.63780113699996e-05	0.000663873974943293
UCEC	KIF7	ENSG00000166813	ENST00000394412	p.R718C|p.M719T|p.A714V|p.R718H	718|719|714|718	712-720	4	47	9	1343	12.6997635933806	1.63996108111242e-05	0.000663873974943293
UCEC	PPP3CB	ENSG00000107758	ENST00000394829	p.I468M|p.R469Q|p.K484N|p.C478R|p.F471L|p.R476K	468|469|484|478|471|476	467-486	6	23	20	525	6.84782608695652	1.66332863384966e-05	0.000664303836826493
UCEC	KIAA0430	ENSG00000166783	ENST00000396368	p.S649R|p.N646D|p.R655C|p.S649R|p.N646H	649|646|655|649|646	646-659	5	68	14	1742	9.14915966386555	1.92497940258995e-05	0.000735286541771623
UCEC	TMPO	ENSG00000120802	ENST00000343315	p.F262C|p.S249I|p.R229H|p.R229C	262|249|229|229	227-275	4	5	49	414	6.75918367346939	2.32262285116969e-05	0.000804891303851741
UCEC	COPB2	ENSG00000184432	ENST00000333188	p.L904V|p.E879K|p.E888K|p.D906G|p.L884S|p.D891Y|p.D883N	904|879|888|906|884|891|883	875-906	7	36	32	906	5.50520833333333	3.01580224341125e-05	0.00095700605936046
UCEC	OFD1	ENSG00000046651	ENST00000340096	p.P957L|p.K963E|p.K960Q|p.E959D	957|963|960|959	957-966	4	38	10	1012	10.6526315789474	3.60335497657793e-05	0.0010751205346451
UCEC	TRPM7	ENSG00000092439	ENST00000313478	p.S1860Y|p.R1862C|p.R1862H	1860|1862|1862	1860-1865	3	57	6	1865	16.359649122807	3.69273334592801e-05	0.00109307826196264
UCEC	ZNF469	ENSG00000225614	ENST00000437464	p.T1600M|p.A1596T|p.R1601C|p.F1594L	1600|1596|1601|1594	1584-1603	4	74	20	3925	10.6081081081081	4.13082694297184e-05	0.001145768999108
UCEC	MAP2	ENSG00000078018	ENST00000360351	p.D264G|p.T271M|p.F266L|p.E268K	264|271|266|268	264-271	4	86	8	1827	10.6220930232558	4.17461697954646e-05	0.00115036279028129
UCEC	ZMYM2	ENSG00000121741	ENST00000382869	p.L851I|p.P854H|p.A849S|p.A849E	851|854|849|849	849-858	4	54	10	1377	10.2	4.75047825514441e-05	0.00123573203181452
UCEC	CLIC6	ENSG00000159212	ENST00000349499	p.V555M|p.F559L|p.A561V	555|559|561	555-563	3	16	9	686	14.2916666666667	4.75218086744e-05	0.00123573203181452
UCEC	ZNF346	ENSG00000113761	ENST00000358149	p.R221H|p.R221C|p.A220V	221|221|220	218-223	3	11	6	294	13.3636363636364	5.10260118942174e-05	0.00129099257795876
UCEC	ETV3	ENSG00000117036	ENST00000368192	p.R475W|p.L469P|p.R479H|p.R475L|p.P472L	475|469|479|475|472	466-480	5	24	15	512	7.11111111111111	5.3962266050811e-05	0.00134838816850058
UCEC	ARIH2	ENSG00000177479	ENST00000356401	p.D37G|p.D45N|p.D37N|p.V40M	37|45|37|40	33-47	4	15	15	493	8.76444444444444	6.06212468499123e-05	0.00144124608780633
UCEC	NEXN	ENSG00000162614	ENST00000334785	p.S313N|p.K300N|p.K300Q|p.K300T|p.F302C|p.R306H	313|300|300|300|302|306	299-314	6	43	16	675	5.88662790697674	6.40090856349751e-05	0.00148409920223012
UCEC	ZNF653	ENSG00000161914	ENST00000293771	p.P409L|p.P409R|p.P409T	409|409|409	409-414	3	23	6	615	13.3695652173913	6.91561914100136e-05	0.00155997204057106
UCEC	FBXO28	ENSG00000143756	ENST00000366862	p.R365W|p.D356Y|p.S357Y|p.T352M	365|356|357|352	352-365	4	13	14	368	8.08791208791209	7.93279004680514e-05	0.00170714553622195
UCEC	USH1G	ENSG00000182040	ENST00000319642	p.R257C|p.S251N|p.D252N|p.V253M|p.V256M	257|251|252|253|256	243-259	5	21	17	461	6.45658263305322	8.44898237484237e-05	0.00177126735834863
UCEC	C17orf85	ENSG00000074356	ENST00000389005	p.R512W|p.R497I|p.R512Q|p.R493W|p.R491C|p.R491H|p.V511I|p.S488A	512|497|512|493|491|491|511|488	486-513	8	42	28	620	4.21768707482993	8.95122144699556e-05	0.00179720368408981
UCEC	GLI3	ENSG00000106571	ENST00000395925	p.E17D|p.S36F|p.D28N|p.S37N|p.R26Q|p.D28A|p.N18K	17|36|28|37|26|28|18	15-37	7	97	23	1580	4.95741819811744	9.2251714278957e-05	0.00181331519221813
UCEC	RILP	ENSG00000167705	ENST00000301336	p.Q341H|p.R349W|p.F343V	341|349|343	339-352	3	8	14	401	10.7410714285714	9.28779318429829e-05	0.00182084510882748
UCEC	NCOA2	ENSG00000140396	ENST00000452400	p.R1461W|p.C1464Y|p.R1461L	1461|1464|1461	1459-1464	3	57	6	1464	12.8421052631579	9.36979946131178e-05	0.00183212606176929
UCEC	CEP41	ENSG00000106477	ENST00000223208	p.A129T|p.G130R|p.N127S	129|130|127	123-132	3	10	10	373	11.19	9.52838647767518e-05	0.00185828349821118
UCEC	HR	ENSG00000168453	ENST00000381418	p.P404L|p.A414T|p.R407Q|p.E418K|p.R407W	404|414|407|418|407	403-427	5	36	25	1189	6.60555555555556	9.783811308961e-05	0.00188813848985726
UCEC	MDN1	ENSG00000112159	ENST00000369393	p.G4819D|p.N4815K|p.D4813Y|p.A4811T|p.N4815T	4819|4815|4813|4811|4815	4800-4820	5	192	21	5596	6.93948412698413	9.90143220485074e-05	0.00189509875349274
UCEC	CKAP2L	ENSG00000169607	ENST00000302450	p.N187S|p.E186D|p.K185T	187|186|185	185-192	3	23	8	745	12.1467391304348	9.99921205979692e-05	0.00190544781465189
UCEC	SCARF1	ENSG00000074660	ENST00000263071	p.A623V|p.P612L|p.A575V|p.A593T|p.E608D|p.T596A	623|612|575|593|608|596	570-625	6	18	56	830	4.94047619047619	0.000104080029515563	0.00195843050513078
UCEC	YLPM1	ENSG00000119596	ENST00000325680	p.S1046G|p.N1038D|p.R1058W|p.R1032Q|p.R1041H|p.G1042D	1046|1038|1058|1032|1041|1042	1031-1065	6	67	35	2146	5.4908315565032	0.00011338487094692	0.00206603235649996
UCEC	RP11-347C12.3	ENSG00000258130	ENST00000550538	p.R303I|p.Q277H|p.L298H	303|277|298	261-306	3	4	46	439	7.15760869565217	0.000120551674088532	0.00215897296505205
UCEC	NECAP1	ENSG00000089818	ENST00000339754	p.S223I|p.S233Y|p.S233F	223|233|233	221-235	3	6	15	275	9.16666666666667	0.000121453294580354	0.00216562791217207
UCEC	FAM129A	ENSG00000135842	ENST00000367511	p.V618L|p.L609M|p.S615I|p.F619L|p.L614I|p.E617K	618|609|615|619|614|617	601-620	6	52	20	928	5.35384615384615	0.000123413562078678	0.00217982114718684
UCEC	CCDC144NL	ENSG00000205212	ENST00000327925	p.D75N|p.L81P|p.H74Q|p.V76A|p.R77H	75|81|74|76|77	72-88	5	12	17	221	5.41666666666667	0.000127340005558585	0.00221264339124882
UCEC	STX5	ENSG00000162236	ENST00000294179	p.G19D|p.S21P|p.Q14H|p.K22N	19|21|14|22	14-28	4	13	15	355	7.28205128205128	0.000130262775387302	0.00223747230476033
UCEC	TRIM44	ENSG00000166326	ENST00000299413	p.E156D|p.G155R|p.A153V|p.E152K	156|155|153|152	151-173	4	9	23	344	6.64734299516908	0.000133932901806522	0.0022744297089094
UCEC	CIC	ENSG00000079432	ENST00000575354	p.A1491T|p.R1512C|p.R1512H|p.R1515C|p.L1507M|p.A1495T	1491|1512|1512|1515|1507|1495	1491-1522	6	57	32	1608	5.28947368421053	0.00013665422749265	0.00231016593610035
UCEC	STAU2	ENSG00000040341	ENST00000524300	p.F288L|p.R291C|p.R291H	288|291|291	285-291	3	22	7	570	11.1038961038961	0.000139380303864289	0.00233587172832666
UCEC	PCDH15	ENSG00000150275	ENST00000395440	p.E682K|p.A695V|p.K700N|p.R698I|p.G690D	682|695|700|698|690	677-700	5	25	24	719	5.99166666666667	0.000141568241648238	0.00235601013711923
UCEC	FAM227A	ENSG00000184949	ENST00000406767	p.R605H|p.R603I|p.R605C	605|603|605	599-608	3	18	10	646	10.7666666666667	0.000147668305352955	0.00238840367719389
UCEC	CTTNBP2NL	ENSG00000143079	ENST00000271277	p.S430L|p.K435E|p.R436H|p.P431L	430|435|436|431	425-442	4	19	18	639	7.47368421052632	0.000148115507846103	0.00238840367719389
UCEC	DOT1L	ENSG00000104885	ENST00000398665	p.K396N|p.R411H|p.R395H|p.R409C|p.A381V	396|411|395|409|381	380-420	5	31	41	1537	6.04642014162077	0.000149316831262514	0.00238840367719389
UCEC	TRPS1	ENSG00000104447	ENST00000395715	p.R1125W|p.R1125Q|p.W1127C	1125|1125|1127	1124-1130	3	49	7	1294	11.3177842565598	0.000149389332294803	0.00238840367719389
UCEC	OS9	ENSG00000135506	ENST00000315970	p.E439G|p.R430Q|p.Q431H|p.R430W	439|430|431|430	430-449	4	18	20	667	7.41111111111111	0.000149685670105537	0.00238840367719389
UCEC	LMNB1	ENSG00000113368	ENST00000261366	p.N580T|p.A584V|p.R581I	580|584|581	580-586	3	23	7	586	10.9192546583851	0.00015033069518644	0.00238840367719389
UCEC	EVPLL	ENSG00000214860	ENST00000399134	p.R160C|p.R160H|p.A151T	160|160|151	151-162	3	8	12	301	9.40625	0.000155370165933144	0.00242915902437018
UCEC	RIOK3	ENSG00000101782	ENST00000339486	p.D37N|p.S32Y|p.S34Y	37|32|34	31-37	3	21	7	519	10.5918367346939	0.000164811576379487	0.00254489462990923
UCEC	NCAN	ENSG00000130287	ENST00000252575	p.L814V|p.N813H|p.D821Y|p.V804F|p.P816T	814|813|821|804|816	797-822	5	42	26	1321	6.0485347985348	0.000165944412427343	0.00255300459749547
UCEC	SYNE4	ENSG00000181392	ENST00000324444	p.G30E|p.I28T|p.A36T|p.G38A	30|28|36|38	22-39	4	13	18	404	6.90598290598291	0.00016714932436046	0.00255617355907787
UCEC	RASAL3	ENSG00000105122	ENST00000343625	p.L71I|p.R64H|p.R64C|p.A73V	71|64|64|73	61-74	4	38	14	1011	7.6015037593985	0.000174625164138797	0.00264730334865476
UCEC	MAP3K9	ENSG00000006432	ENST00000555993	p.P1096L|p.P1096S|p.C1098Y	1096|1096|1098	1094-1102	3	35	9	1118	10.647619047619	0.000180126178554785	0.00269239553246535
UCEC	PITX2	ENSG00000164093	ENST00000394598	p.S10L|p.A11V|p.V9L	10|11|9	8-32	3	5	25	317	7.608	0.00018121334508836	0.00269239553246535
UCEC	CD96	ENSG00000153283	ENST00000283285	p.L358M|p.C355R|p.A357D	358|355|357	353-358	3	28	6	585	10.4464285714286	0.000186069985991466	0.00273960530896468
UCEC	NCALD	ENSG00000104490	ENST00000395923	p.D186N|p.V180M|p.R181H	186|180|181	180-186	3	9	7	193	9.19047619047619	0.000188259742615715	0.0027644651224492
UCEC	C15orf52	ENSG00000188549	ENST00000559313	p.R68W|p.R68Q|p.R74H|p.R82P	68|68|74|82	68-82	4	20	15	534	7.12	0.000190394199754085	0.00277945840537689
UCEC	HRNR	ENSG00000197915	ENST00000368801	p.F1871V|p.S1876Y|p.G1892C|p.S1852F|p.S1855P|p.F1871L|p.Q1886K|p.F1871C	1871|1876|1892|1852|1855|1871|1886|1871	1833-1905	8	79	73	2850	3.95352869776314	0.000193709238217488	0.00281596030701747
UCEC	RTF1	ENSG00000137815	ENST00000389629	p.I560T|p.S561G|p.Q565P	560|561|565	556-565	3	21	10	710	10.1428571428571	0.000194398648514893	0.00281596030701747
UCEC	LRRC37A2	ENSG00000238083	ENST00000576629	p.V1299L|p.R1306H|p.V1299I	1299|1306|1299	1298-1311	3	35	14	1700	10.4081632653061	0.000196381035114102	0.00282826456147983
UCEC	PRKAG2	ENSG00000106617	ENST00000287878	p.R190H|p.R190C|p.Y192C	190|190|192	186-194	3	19	9	569	9.98245614035088	0.000200568418133207	0.00287750360804519
UCEC	COL6A6	ENSG00000206384	ENST00000358511	p.L2226F|p.F2220S|p.L2226I|p.F2220V	2226|2220|2226|2220	2216-2227	4	100	12	2263	7.54333333333333	0.000207782522564037	0.00291223318438993
UCEC	TARS	ENSG00000113407	ENST00000455217	p.F2L|p.K5N|p.E4D	2|5|4	1-8	3	28	8	756	10.125	0.000209532989690064	0.0029127715742085
UCEC	PIEZO1	ENSG00000103335	ENST00000301015	p.E1839K|p.P1834S|p.D1840Y|p.G1849R	1839|1834|1840|1849	1834-1849	4	84	16	2521	7.50297619047619	0.000209638653825395	0.0029127715742085
UCEC	PDS5B	ENSG00000083642	ENST00000315596	p.R1440Q|p.V1435L|p.R1439W	1440|1435|1439	1434-1440	3	60	7	1447	10.3357142857143	0.000215146911892061	0.00296386234468625
UCEC	INSRR	ENSG00000027644	ENST00000368195	p.A720V|p.A707V|p.F716V|p.V730L|p.S708L|p.F713C	720|707|716|730|708|713	707-730	6	66	24	1297	4.91287878787879	0.000222547393735839	0.00301384707357631
UCEC	KIAA1109	ENSG00000138688	ENST00000264501	p.S2898I|p.G2895R|p.S2898G	2898|2895|2898	2891-2898	3	183	8	5005	10.2561475409836	0.00023497219059998	0.00309263046643805
UCEC	PPARGC1B	ENSG00000155846	ENST00000309241	p.P191H|p.R185S|p.R180C	191|185|180	178-193	3	20	16	1023	9.590625	0.000237209401049765	0.00311114046315532
UCEC	KIF4A	ENSG00000090889	ENST00000374403	p.A532V|p.A532T|p.E528D|p.L533V	532|532|528|533	528-538	4	62	11	1232	7.2258064516129	0.000240518922330568	0.00313260210318891
UCEC	LARP4	ENSG00000161813	ENST00000398473	p.F484V|p.N483K|p.T474A	484|483|474	473-489	3	14	17	724	9.12605042016807	0.000251895868108143	0.00322858044331756
UCEC	ESCO1	ENSG00000141446	ENST00000269214	p.T64K|p.M66I|p.A74T|p.R65C|p.V88A|p.R65H|p.A74S	64|66|74|65|88|65|74	62-96	7	41	35	840	4.09756097560976	0.000252446071819179	0.00322858044331756
UCEC	ZNF148	ENSG00000163848	ENST00000360647	p.D465A|p.K473N|p.R475W|p.Y476C	465|473|475|476	465-477	4	35	13	794	6.98021978021978	0.000253557274016325	0.00323490702744167
UCEC	CCDC151	ENSG00000198003	ENST00000356392	p.K76N|p.K77N|p.K76T	76|77|76	70-82	3	15	13	595	9.15384615384616	0.000256399430303089	0.00325453446362684
UCEC	CLASP1	ENSG00000074054	ENST00000263710	p.N1274D|p.K1278R|p.A1280T|p.A1272V	1274|1278|1280|1272	1264-1282	4	46	19	1538	7.03890160183066	0.000258712628486757	0.00326238268432172
UCEC	NCOA5	ENSG00000124160	ENST00000290231	p.N293K|p.A291V|p.M287I	293|291|287	287-294	3	23	8	579	9.44021739130435	0.000261522396582281	0.0032728964041906
UCEC	TNRC6A	ENSG00000090905	ENST00000395799	p.R134H|p.L169S|p.V136A|p.A165D|p.R131W|p.R139Q|p.R134C	134|169|136|165|131|139|134	126-179	7	61	54	1962	4.16939890710383	0.000263957129958747	0.00328532677301532
UCEC	REPS1	ENSG00000135597	ENST00000258062	p.T723A|p.T723M|p.V729D|p.L730I	723|723|729|730	722-736	4	31	15	795	6.83870967741935	0.000269740031979882	0.00332797874711258
UCEC	RNF128	ENSG00000133135	ENST00000255499	p.S428Y|p.S428F|p.A422V	428|428|422	422-428	3	20	7	428	9.17142857142857	0.000281047564206549	0.00342238245258999
UCEC	TEX15	ENSG00000133863	ENST00000256246	p.F1365V|p.L1360I|p.S1364Y	1365|1360|1364	1359-1365	3	123	7	2789	9.71777003484321	0.000283966642927735	0.0034467199171569
UCEC	SCAF1	ENSG00000126461	ENST00000360565	p.H1252R|p.L1243P|p.V1247I	1252|1243|1247	1240-1253	3	30	14	1312	9.37142857142857	0.000284605350458156	0.00344888263686267
UCEC	GRXCR1	ENSG00000215203	ENST00000399770	p.R27Q|p.E31D|p.R19W|p.R19Q|p.A21V	27|31|19|19|21	16-32	5	17	17	290	5.01730103806228	0.000285785672501371	0.00345580697806159
UCEC	RGL3	ENSG00000205517	ENST00000393423	p.R518W|p.E532V|p.E532K|p.T522A	518|532|532|522	515-532	4	24	18	716	6.62962962962963	0.00028609965634907	0.00345580697806159
UCEC	PPP1R3A	ENSG00000154415	ENST00000284601	p.T286P|p.T282A|p.I288T|p.S290Y|p.I288M	286|282|288|290|288	281-292	5	84	12	1122	5.56547619047619	0.000298281639875997	0.00355376624613852
UCEC	MPZL1	ENSG00000197965	ENST00000359523	p.K268N|p.N269K|p.Y263C	268|269|263	259-269	3	9	11	269	8.15151515151515	0.000298480300283233	0.00355376624613852
UCEC	TACC3	ENSG00000013810	ENST00000313288	p.P27S|p.S25L|p.F22L	27|25|22	18-28	3	25	11	838	9.14181818181818	0.000301189703070248	0.0035636864577499
UCEC	MAGI2	ENSG00000187391	ENST00000354212	p.S749Y|p.A751V|p.A751T	749|751|751	746-753	3	58	8	1455	9.4073275862069	0.000305971099152202	0.00359720182347071
UCEC	JPH4	ENSG00000092051	ENST00000397118	p.E404K|p.V393A|p.A406V|p.A388T	404|393|406|388	383-421	4	11	39	628	5.85547785547786	0.000310643172428904	0.00362368647713405
UCEC	SYNPO2L	ENSG00000166317	ENST00000394810	p.E886V|p.R883Q|p.R889Q	886|883|889	882-891	3	32	10	977	9.159375	0.000313857700830145	0.00362754272037202
UCEC	UNC13B	ENSG00000198722	ENST00000378495	p.R221Q|p.S212F|p.R251Q|p.R233W|p.A211T|p.R250W|p.S239Y	221|212|251|233|211|250|239	210-254	7	61	45	1591	4.05719489981785	0.000316697804485178	0.00364884593506077
UCEC	PER1	ENSG00000179094	ENST00000317276	p.G78D|p.E88D|p.K79N|p.G76C	78|88|79|76	75-89	4	51	15	1290	6.74509803921569	0.000319994356314468	0.00367041473777966
UCEC	USP43	ENSG00000154914	ENST00000285199	p.V850A|p.A857V|p.T854A	850|857|854	846-857	3	31	12	1123	9.05645161290323	0.000325718637398942	0.00370715330620164
UCEC	TAF9B	ENSG00000187325	ENST00000341864	p.A150V|p.A150D|p.V148I|p.G149V|p.R145Q	150|150|148|149|145	142-150	5	27	9	251	5.16460905349794	0.000328096913693732	0.00372290573735206
UCEC	ZNF281	ENSG00000162702	ENST00000294740	p.G689D|p.L686F|p.G689S	689|686|689	686-693	3	37	8	895	9.07094594594595	0.000333088264277359	0.0037661415839722
UCEC	HDAC4	ENSG00000068024	ENST00000345617	p.A1058V|p.A1060T|p.S1061L|p.V1066M	1058|1060|1061|1066	1055-1067	4	50	13	1084	6.67076923076923	0.000335463908540001	0.00377034303809026
UCEC	SHROOM1	ENSG00000164403	ENST00000378679	p.A353V|p.R345M|p.F346L	353|345|346	339-358	3	15	20	852	8.52	0.000336741601467683	0.00377354258024871
UCEC	CDC40	ENSG00000168438	ENST00000368932	p.T134I|p.L139S|p.L139F	134|139|139	131-140	3	20	10	579	8.685	0.00034540803974159	0.00382091700092285
UCEC	PPFIA2	ENSG00000139220	ENST00000549396	p.A176V|p.S179Y|p.K175E|p.L174I	176|179|175|174	174-183	4	75	10	1257	6.704	0.000346347135826486	0.00382565442508046
UCEC	GPR179	ENSG00000188888	ENST00000342292	p.S1426F|p.D1423Y|p.L1424S|p.D1423N	1426|1423|1424|1423	1422-1435	4	101	14	2367	6.6958981612447	0.000357972509398508	0.00391576622589576
UCEC	CHD7	ENSG00000171316	ENST00000423902	p.S2462P|p.L2461F|p.I2466T|p.F2458C	2462|2461|2466|2458	2458-2471	4	128	14	2997	6.68973214285714	0.000365474754660089	0.00398635402404103
UCEC	FOXJ3	ENSG00000198815	ENST00000372572	p.D507Y|p.L508I|p.F515L|p.D507N	507|508|515|507	504-517	4	28	14	622	6.3469387755102	0.000368294828406723	0.00399980483716558
UCEC	CHIC1	ENSG00000204116	ENST00000373502	p.S15L|p.S30L|p.A26V|p.S28L|p.F11L	15|30|26|28|11	1-45	5	7	45	224	3.55555555555556	0.000380902345353373	0.00407511094907344
UCEC	MUC4	ENSG00000145113	ENST00000463781	p.R2496C|p.D2485N|p.S2487L|p.D2493G|p.L2482I	2496|2485|2487|2493|2482	2473-2503	5	163	31	5412	5.35523451415001	0.000389611832756098	0.00413872768157506
UCEC	SLX4	ENSG00000188827	ENST00000294008	p.S430L|p.E419K|p.A426D|p.E419D	430|419|426|419	418-432	4	75	15	1834	6.52088888888889	0.00039267207457272	0.00414855079072683
UCEC	CCDC140	ENSG00000163081	ENST00000295226	p.G84R|p.P71L|p.S99L|p.L83M|p.F77L|p.R95C|p.A93D	84|71|99|83|77|95|93	70-104	7	11	35	163	2.96363636363636	0.000395827405834104	0.00416341494703877
UCEC	TRMT6	ENSG00000089195	ENST00000203001	p.S455P|p.L454I|p.F457L	455|454|457	451-460	3	18	10	497	8.28333333333333	0.000400015983261337	0.00420157040483051
UCEC	KAT6B	ENSG00000156650	ENST00000287239	p.G482C|p.S476Y|p.A480V	482|476|480	471-484	3	51	14	2073	8.71008403361344	0.00040354177065316	0.00422674730128883
UCEC	FSIP2	ENSG00000188738	ENST00000343098	p.S5814L|p.I5807S|p.A5815T	5814|5807|5815	5800-5815	3	149	16	6996	8.80369127516778	0.000414298068780017	0.00430754603507224
UCEC	ADAMTSL3	ENSG00000156218	ENST00000286744	p.F1055S|p.A1058D|p.L1059M	1055|1058|1059	1055-1063	3	65	9	1691	8.67179487179487	0.000419360142534186	0.00432498559061407
UCEC	CCDC178	ENSG00000166960	ENST00000383096	p.R172C|p.A170V|p.L167I	172|170|167	166-174	3	34	9	867	8.5	0.000419854189990687	0.00432498559061407
UCEC	RTL1	ENSG00000254656	ENST00000534062	p.A563T|p.A563V|p.V565M	563|563|565	560-567	3	59	8	1358	8.63135593220339	0.000423319820212154	0.00434080656997494
UCEC	IMPG1	ENSG00000112706	ENST00000369950	p.T351A|p.L350I|p.A352S	351|350|352	349-360	3	24	12	797	8.30208333333333	0.000429064283290481	0.00438448615837413
UCEC	TRIM66	ENSG00000166436	ENST00000402157	p.V1245A|p.R1237C|p.S1243Y	1245|1237|1243	1233-1245	3	34	13	1245	8.45022624434389	0.000429205152862266	0.00438448615837413
UCEC	GON4L	ENSG00000116580	ENST00000437809	p.Q62H|p.E60K|p.S63Y	62|60|63	53-64	3	65	12	2240	8.61538461538461	0.000429725309152973	0.00438448615837413
UCEC	KIAA1210	ENSG00000250423	ENST00000402510	p.A243V|p.P248H|p.F247C|p.M246I	243|248|247|246	242-250	4	118	9	1709	6.43691148775895	0.000432696590324078	0.00439087366522632
UCEC	FAM120A	ENSG00000048828	ENST00000277165	p.A1096S|p.L1094V|p.T1087M|p.T1090I|p.R1104H	1096|1094|1087|1090|1104	1087-1118	5	35	32	1118	4.99107142857143	0.000436707279546922	0.00440175076248573
UCEC	MADCAM1	ENSG00000099866	ENST00000215637	p.A327V|p.T338I|p.R346W|p.R344C	327|338|346|344	314-346	4	9	33	382	5.14478114478114	0.000450077613094457	0.00448529099035218
UCEC	WDPCP	ENSG00000143951	ENST00000272321	p.L745M|p.H742N|p.F743V	745|742|743	738-746	3	30	9	746	8.28888888888889	0.000451753969330948	0.00448529099035218
UCEC	MYT1	ENSG00000196132	ENST00000328439	p.A836S|p.A836T|p.L834P	836|836|834	831-836	3	66	6	1121	8.49242424242424	0.000453994712866779	0.00449681260685683
UCEC	MICALL1	ENSG00000100139	ENST00000215957	p.A492V|p.A485V|p.A485T	492|485|485	482-498	3	19	17	863	8.01547987616099	0.000460418215566305	0.00451563634338271
UCEC	THAP7	ENSG00000184436	ENST00000215742	p.L178I|p.G190C|p.P181S|p.Q185H|p.S176L	178|190|181|185|176	163-192	5	12	30	309	4.29166666666667	0.000460668469267511	0.00451563634338271
UCEC	C2orf78	ENSG00000187833	ENST00000409561	p.A781V|p.K790T|p.Q785H|p.T775A|p.S776Y	781|790|785|775|776	774-793	5	46	20	922	5.01086956521739	0.000463445749028901	0.00452705152050823
[truncated: 783 more rows]
