# Supplementary material for: Pan-cancer assessment of mutational landscape in intrinsically disordered hotspots reveals potential driver genes
Source: Nucleic Acids Res. 2022 Jan 21;50(9):e49. doi: 10.1093/nar/gkac028 (PMC9122534; doi:10.1093/nar/gkac028)
Supplement: gkac028_Supplemental_Files [file gkac028_supplemental_files.zip › Table S3_new.xlsx]

## Sheet: Sheet1
cancer	Hugo_symbol	Gene	Transcript_ID	hmm.name	HGVSp_Short	POS	region	nDomain	ntot	Ldomain	LGene	E	P	fdr
ACC	CNTN5	ENSG00000149972	ENST00000524871	I-set|I-set|I-set	p.Q450H|p.K474Q|p.M438I	450|474|438	390-475	3	4	86	1100	9.59302325581395	3.73613933474237e-05	0.000324171082482603
ACC	ERBB4	ENSG00000178568	ENST00000342788	Furin-like|Furin-like|Furin-like	p.D218G|p.V212L|p.P224L	218|212|224	176-335	3	5	160	1308	4.905	0.00100993453278297	0.00741844451212073
BLCA	PCK2	ENSG00000100889	ENST00000216780	PEPCK_N|PEPCK_N|PEPCK_N	p.D206N|p.R96H|p.E78K	206|96|78	46-274	3	3	229	640	2.79475982532751	0	0
BLCA	EHD4	ENSG00000103966	ENST00000220325	Dynamin_N|Dynamin_N|Dynamin_N	p.Y172C|p.D186Y|p.A182V	172|186|182	64-224	3	3	161	541	3.36024844720497	0	0
BLCA	CRBN	ENSG00000113851	ENST00000231948	Yippee-Mis18|Yippee-Mis18|Yippee-Mis18	p.P382R|p.D436N|p.E432K	382|436|432	319-437	3	3	119	442	3.71428571428571	0	0
BLCA	COQ3	ENSG00000132423	ENST00000254759	Methyltransf_23|Methyltransf_23|Methyltransf_23	p.D217H|p.D230H|p.L294V	217|230|294	121-304	3	3	184	369	2.0054347826087	0	0
BLCA	CCNH	ENSG00000134480	ENST00000256897	Cyclin_C_2|Cyclin_C_2|Cyclin_C_2	p.L187F|p.Y164S|p.R197K	187|164|197	162-260	3	3	99	323	3.26262626262626	0	0
BLCA	TUBB2B	ENSG00000137285	ENST00000259818	Tubulin|Tubulin|Tubulin|Tubulin	p.T143M|p.S75L|p.M147R|p.K19M	143|75|147|19	3-212	4	4	210	445	2.11904761904762	0	0
BLCA	RAB36	ENSG00000100228	ENST00000263116	Ras|Ras|Ras	p.K145N|p.V198E|p.E163G	145|198|163	125-289	3	3	165	333	2.01818181818182	0	0
BLCA	CAPG	ENSG00000042493	ENST00000263867	Gelsolin|Gelsolin|Gelsolin|Gelsolin	p.E336D|p.D281N|p.D280N|p.D268N	336|281|280|268	264-341	4	4	78	348	4.46153846153846	0	0
BLCA	IGLON5	ENSG00000142549	ENST00000270642	ig|ig|ig	p.L87V|p.R68H|p.R84W	87|68|84	37-127	3	3	91	336	3.69230769230769	0	0
BLCA	RMND5A	ENSG00000153561	ENST00000283632	CLTH|CLTH|CLTH|CLTH	p.E181K|p.R211Q|p.H227N|p.E212K	181|211|227|212	153-297	4	4	145	391	2.69655172413793	0	0
BLCA	ORC5	ENSG00000164815	ENST00000297431	AAA_16|AAA_16|AAA_16	p.R104H|p.C96S|p.I17M	104|96|17	7-156	3	3	150	435	2.9	0	0
BLCA	CLEC1B	ENSG00000165682	ENST00000298527	Lectin_C|Lectin_C|Lectin_C	p.E217D|p.R163H|p.D188H	217|163|188	119-218	3	3	100	229	2.29	0	0
BLCA	METTL18	ENSG00000171806	ENST00000310392	Methyltransf_23|Methyltransf_23|Methyltransf_23|Methyltransf_23	p.G209R|p.D300N|p.S293L|p.D224H	209|300|293|224	169-338	4	4	170	372	2.18823529411765	0	0
BLCA	HSD11B2	ENSG00000176387	ENST00000326152	adh_short|adh_short|adh_short	p.D244Y|p.T159I|p.P181S	244|159|181	83-278	3	3	196	405	2.06632653061224	0	0
BLCA	ACOT4	ENSG00000177465	ENST00000326303	BAAT_C|BAAT_C|BAAT_C	p.I362M|p.M308I|p.Q401R	362|308|401	203-412	3	3	210	421	2.0047619047619	0	0
BLCA	SNX20	ENSG00000167208	ENST00000330943	PX|PX|PX|PX	p.D119N|p.R115Q|p.T185K|p.R84G	119|115|185|84	75-187	4	4	113	316	2.79646017699115	0	0
BLCA	GSTA1	ENSG00000243955	ENST00000334575	GST_C|GST_C|GST_C|GST_C|GST_C	p.L107V|p.D118H|p.I124M|p.I99T|p.S142R	107|118|124|99|142	99-192	5	5	94	222	2.36170212765957	0	0
BLCA	ESR2	ENSG00000140009	ENST00000341099	Hormone_recep|Hormone_recep|Hormone_recep	p.L413V|p.D435Y|p.R329Q	413|435|329	283-482	3	3	200	530	2.65	0	0
BLCA	ATG7	ENSG00000197548	ENST00000354449	ATG7_N|ATG7_N|ATG7_N	p.P44S|p.K140N|p.R277K	44|140|277	13-323	3	3	311	703	2.2604501607717	0	0
BLCA	NEGR1	ENSG00000172260	ENST00000357731	I-set|I-set|I-set	p.Q121K|p.T117M|p.L96F	121|117|96	43-135	3	3	93	354	3.80645161290323	0	0
BLCA	FUT4	ENSG00000196371	ENST00000358752	Glyco_tran_10_N|Glyco_tran_10_N|Glyco_tran_10_N|Glyco_tran_10_N	p.E298Q|p.P247T|p.L280P|p.D202N	298|247|280|202	186-331	4	4	146	530	3.63013698630137	0	0
BLCA	ACADSB	ENSG00000196177	ENST00000358776	Acyl-CoA_dh_N|Acyl-CoA_dh_N|Acyl-CoA_dh_N	p.R151K|p.M63I|p.G115A	151|63|115	58-170	3	3	113	432	3.82300884955752	0	0
BLCA	CFHR3	ENSG00000116785	ENST00000367425	Sushi|Sushi|Sushi	p.V105A|p.T130M|p.V127I	105|130|127	85-140	3	3	56	330	5.89285714285714	0	0
BLCA	VTCN1	ENSG00000134258	ENST00000369458	V-set|V-set|V-set	p.R100G|p.E92Q|p.S65C	100|92|65	41-147	3	3	107	282	2.63551401869159	0	0
BLCA	CETN2	ENSG00000147400	ENST00000370277	EF-hand_7|EF-hand_7|EF-hand_7	p.D114Y|p.E132D|p.K167T	114|132|167	103-167	3	3	65	172	2.64615384615385	0	0
BLCA	PPP1R3D	ENSG00000132825	ENST00000370996	CBM_21|CBM_21|CBM_21	p.E218K|p.R222P|p.A227T	218|222|227	171-278	3	3	108	299	2.76851851851852	0	0
BLCA	SGPL1	ENSG00000166224	ENST00000373202	Pyridoxal_deC|Pyridoxal_deC|Pyridoxal_deC|Pyridoxal_deC	p.I386M|p.F376L|p.D350N|p.L453V	386|376|350|453	172-453	4	4	282	568	2.01418439716312	0	0
BLCA	VSIG4	ENSG00000155659	ENST00000374737	V-set|V-set|V-set	p.K129N|p.D121H|p.S28T	129|121|28	24-136	3	3	113	399	3.53097345132743	0	0
BLCA	DEFB123	ENSG00000180424	ENST00000376309	Defensin_beta_2|Defensin_beta_2|Defensin_beta_2	p.C46W|p.I47L|p.C46R	46|47|46	24-53	3	3	30	67	2.23333333333333	0	0
BLCA	GRK5	ENSG00000198873	ENST00000392870	Pkinase|Pkinase|Pkinase	p.D427H|p.V191M|p.R399H	427|191|399	186-448	3	3	263	590	2.24334600760456	0	0
BLCA	SLC26A6	ENSG00000225697	ENST00000395550	STAS|STAS|STAS	p.G676D|p.D649H|p.D695N	676|649|695	531-738	3	3	208	759	3.64903846153846	0	0
BLCA	MTHFD2L	ENSG00000163738	ENST00000395759	THF_DHG_CYH|THF_DHG_CYH|THF_DHG_CYH|THF_DHG_CYH|THF_DHG_CYH	p.D169N|p.A94G|p.K102N|p.R69Q|p.D91H	169|94|102|69|91	53-169	5	5	117	347	2.96581196581197	0	0
BLCA	ATL3	ENSG00000184743	ENST00000398868	GBP_C|GBP_C|GBP_C	p.E349K|p.R412G|p.G334A	349|412|334	312-438	3	3	127	541	4.25984251968504	0	0
BLCA	PLEKHB2	ENSG00000115762	ENST00000409158	PH|PH|PH	p.R57H|p.R18C|p.D106N	57|18|106	3-108	3	3	106	230	2.16981132075472	0	0
BLCA	FOLR3	ENSG00000110203	ENST00000456237	Folate_rec|Folate_rec|Folate_rec|Folate_rec	p.C231S|p.Q253H|p.L230R|p.E221Q	231|253|230|221	139-253	4	4	115	287	2.49565217391304	0	0
BLCA	CSRP3	ENSG00000129170	ENST00000533783	LIM|LIM|LIM	p.W140C|p.V170D|p.H141N	140|170|141	120-176	3	3	57	194	3.40350877192982	0	0
BLCA	KLF5	ENSG00000102554	ENST00000377687	zf-C2H2|zf-C2H2|zf-C2H2|zf-C2H2|zf-C2H2|zf-C2H2	p.D418Y|p.D418N|p.E419K|p.D418G|p.F414L|p.D411Y	418|418|419|418|414|411	403-427	6	14	25	457	7.83428571428571	3.57248066129578e-06	3.17379028459478e-05
BLCA	ZNF165	ENSG00000197279	ENST00000377325	zf-C2H2|zf-C2H2|zf-C2H2	p.E376K|p.S385L|p.G378E	376|385|378	372-394	3	4	23	485	15.8152173913043	5.05759896540781e-06	4.48714411830389e-05
BLCA	IQSEC2	ENSG00000124313	ENST00000396435	IQ_SEC7_PH|IQ_SEC7_PH|IQ_SEC7_PH|IQ_SEC7_PH	p.Q1011H|p.N1001K|p.L1003V|p.L1016F	1011|1001|1003|1016	961-1098	4	5	138	1488	8.62608695652174	6.86089504853271e-06	6.07889265628431e-05
BLCA	CR1	ENSG00000203710	ENST00000367049	Sushi|Sushi|Sushi|Sushi	p.P81Q|p.E47Q|p.E47K|p.P81A	81|47|47|81	43-99	4	14	57	2489	12.4761904761905	1.06064723803811e-05	9.3624474981998e-05
BLCA	PROS1	ENSG00000184500	ENST00000394236	Laminin_G_1|Laminin_G_1|Laminin_G_1|Laminin_G_1|Laminin_G_1|Laminin_G_1|Laminin_G_1|Laminin_G_1|Laminin_G_1	p.P416L|p.R330Q|p.R445H|p.G357V|p.N379H|p.R355C|p.D333N|p.R432W|p.L413P	416|330|445|357|379|355|333|432|413	329-459	9	13	131	676	3.57251908396947	1.19571029402188e-05	0.000105462221720661
BLCA	SVEP1	ENSG00000165124	ENST00000401783	Sushi|Sushi|Sushi|Sushi	p.S2300R|p.K2317N|p.K2266E|p.S2301F	2300|2317|2266|2301	2264-2318	4	22	55	3571	11.804958677686	1.83356662202261e-05	0.000161034558330226
BLCA	CTCF	ENSG00000102974	ENST00000264010	zf-H2C2_5|zf-H2C2_5|zf-H2C2_5|zf-H2C2_5	p.G375A|p.F351L|p.S354F|p.S354Y	375|351|354|354	351-375	4	11	25	727	10.5745454545455	1.86668071328056e-05	0.00016385583634432
BLCA	TTN	ENSG00000155657	ENST00000589042	I-set|I-set|I-set|I-set|I-set|I-set	p.V5315I|p.R5266Q|p.A5303T|p.E5324K|p.R5308Q|p.A5285T	5315|5266|5303|5324|5308|5285	5261-5350	6	336	90	35991	7.14107142857143	2.69061558457739e-05	0.000235181838837935
BLCA	FGFR3	ENSG00000068078	ENST00000340107	FGFR3_TM|FGFR3_TM|FGFR3_TM|FGFR3_TM	p.Y375C|p.G372C|p.S373C|p.G382R	375|372|373|382	371-401	4	11	31	808	9.47800586510264	3.16173961184552e-05	0.000275488525989721
BLCA	KDM6A	ENSG00000147050	ENST00000377967	JmjC|JmjC|JmjC|JmjC|JmjC|JmjC|JmjC|JmjC	p.L1186M|p.W1239R|p.G1215V|p.L1186F|p.W1219C|p.L1134P|p.G1215A|p.V1169F	1186|1239|1215|1186|1219|1134|1215|1169	1133-1241	8	25	109	1401	4.11302752293578	6.72773804293314e-05	0.000578581974037952
BLCA	SLIT3	ENSG00000184347	ENST00000519560	EGF|EGF|EGF	p.G1380A|p.G1398A|p.E1395K	1380|1398|1395	1371-1401	3	12	31	1523	12.2822580645161	7.45334607556991e-05	0.000639653700555525
BLCA	UPF1	ENSG00000005007	ENST00000262803	DUF5599|DUF5599|DUF5599|DUF5599|DUF5599	p.E404K|p.E390Q|p.E361K|p.I342F|p.D351N	404|390|361|342|351	324-414	5	11	91	1118	5.58441558441558	9.36942688709586e-05	0.000800770134674966
BLCA	GART	ENSG00000159131	ENST00000381831	GARS_C|GARS_C|GARS_C|GARS_C	p.K404N|p.D347H|p.K342E|p.E413K	404|347|342|413	334-424	4	7	91	1010	6.34222919937206	0.000106685926734906	0.000907818209901654
BLCA	PCSK4	ENSG00000115257	ENST00000300954	S8_pro-domain|S8_pro-domain|S8_pro-domain	p.R110L|p.P66R|p.P85Q	110|66|85	37-113	3	4	77	755	7.3538961038961	0.00010818700400983	0.000920117953897485
BLCA	CASKIN1	ENSG00000167971	ENST00000343516	SAM_1|SAM_1|SAM_1	p.E475Q|p.R505H|p.T512R	475|505|512	470-533	3	7	64	1431	9.58258928571429	0.000125554957641216	0.00106128263122177
BLCA	OVCH1	ENSG00000187950	ENST00000318184	CUB|CUB|CUB|CUB	p.G896E|p.S883N|p.V946E|p.T860I	896|883|946|860	846-954	4	7	109	1134	5.94495412844037	0.000145835036655551	0.00122519206518848
BLCA	EPHA10	ENSG00000183317	ENST00000373048	EphA2_TM|EphA2_TM|EphA2_TM	p.F636L|p.D641H|p.T619K	636|641|619	567-642	3	5	76	1008	7.95789473684211	0.000151832031289878	0.00127331075366143
BLCA	RBM14-RBM4	ENSG00000248643	ENST00000412278	RRM_1|RRM_1|RRM_1	p.F99L|p.D109H|p.S87L	99|109|87	81-118	3	4	38	339	6.69078947368421	0.000157883081303489	0.00132137714693768
BLCA	RAF1	ENSG00000132155	ENST00000251849	RBD|RBD|RBD	p.E125Q|p.L86R|p.M83T	125|86|83	57-129	3	4	73	648	6.65753424657534	0.000161061380415939	0.00134593450610784
BLCA	MMP9	ENSG00000100985	ENST00000372330	fn2|fn2|fn2	p.R322Q|p.S308F|p.F328L	322|308|328	288-329	3	6	42	707	8.41666666666667	0.000169497466343982	0.00141357554235551
BLCA	MTOR	ENSG00000198793	ENST00000361445	FRB_dom|FRB_dom|FRB_dom|FRB_dom	p.E2015Q|p.E2032K|p.E2049K|p.E2049Q	2015|2032|2049|2049	2015-2113	4	15	99	2549	6.86599326599327	0.00019126290707705	0.00158749172547344
BLCA	PCDHA9	ENSG00000204961	ENST00000532602	Cadherin|Cadherin|Cadherin|Cadherin|Cadherin|Cadherin|Cadherin	p.L545M|p.Y460H|p.R498W|p.S503A|p.P470L|p.V510M|p.P469L	545|460|498|503|470|510|469	460-556	7	18	97	950	3.80870561282932	0.000200800269171353	0.00166456429598222
BLCA	PAPPA	ENSG00000182752	ENST00000328252	Sushi|Sushi|Sushi|Sushi	p.P1338A|p.C1314R|p.Q1292E|p.H1290Y	1338|1314|1292|1290	1283-1342	4	16	60	1627	6.77916666666667	0.000211682865494556	0.00174951684287332
BLCA	ACBD3	ENSG00000182827	ENST00000366812	GOLD_2|GOLD_2|GOLD_2|GOLD_2|GOLD_2	p.S438F|p.D454N|p.R484Q|p.S414L|p.R399Q	438|454|484|414|399	397-527	5	6	131	528	3.3587786259542	0.000233251389055944	0.00191866955632194
BLCA	NLRP1	ENSG00000091592	ENST00000572272	NLRC4_HD2|NLRC4_HD2|NLRC4_HD2|NLRC4_HD2	p.R684K|p.E687K|p.E638Q|p.E654K	684|687|638|654	623-733	4	9	111	1473	5.8978978978979	0.000236397838848101	0.00194358501502251
BLCA	TTN	ENSG00000155657	ENST00000589042	I-set|I-set|I-set|I-set|I-set	p.I8783T|p.R8778K|p.L8742F|p.S8746Y|p.P8801L	8783|8778|8742|8746|8801	8736-8826	5	336	91	35991	5.88549843014129	0.000245346580562078	0.00201116111776903
BLCA	ZNF254	ENSG00000213096	ENST00000357002	zf-C2H2|zf-C2H2|zf-C2H2	p.E494K|p.C492R|p.E494Q	494|492|494	490-512	3	10	23	659	8.59565217391304	0.000263041240294859	0.00214663453229283
BLCA	MMP15	ENSG00000102996	ENST00000219271	PG_binding_1|PG_binding_1|PG_binding_1	p.Q65E|p.S81L|p.E85Q	65|81|85	48-106	3	5	59	669	6.80338983050847	0.000281124165826152	0.00228294352042033
BLCA	FARP2	ENSG00000006607	ENST00000264042	PH|PH|PH|PH	p.D987N|p.P974Q|p.S1025N|p.E1009D	987|974|1025|1009	930-1026	4	8	97	1054	5.43298969072165	0.000291166670523646	0.0023563987591987
BLCA	PCDHGA9	ENSG00000261934	ENST00000573521	Cadherin_2|Cadherin_2|Cadherin_2	p.D112H|p.R80L|p.E61Q	112|80|61	30-112	3	5	83	932	6.73734939759036	0.000292092267296873	0.0023633114627659
BLCA	MBD4	ENSG00000129071	ENST00000249910	MBD|MBD|MBD	p.R92T|p.I151M|p.S123L	92|151|123	76-151	3	4	76	580	5.72368421052632	0.000294810124971567	0.00238471838008785
BLCA	IQSEC1	ENSG00000144711	ENST00000273221	IQ_SEC7_PH|IQ_SEC7_PH|IQ_SEC7_PH|IQ_SEC7_PH	p.E863K|p.F842V|p.E761K|p.V838L	863|842|761|838	743-879	4	6	137	963	4.68613138686131	0.00030819017483763	0.00248869019876206
BLCA	VCAM1	ENSG00000162692	ENST00000294728	I-set|I-set|I-set|I-set|I-set|I-set	p.R656Q|p.E667K|p.D650N|p.V628I|p.L683P|p.G642A	656|667|650|628|683|642	605-685	6	14	81	739	3.91005291005291	0.000323297230702124	0.00260369171873152
BLCA	ZNF586	ENSG00000083828	ENST00000396154	zf-C2H2|zf-C2H2|zf-C2H2	p.R225S|p.E207Q|p.R226S	225|207|226	206-228	3	7	23	402	7.49068322981366	0.000325955358647212	0.00262446023010084
BLCA	ZKSCAN5	ENSG00000196652	ENST00000394170	zf-C2H2|zf-C2H2|zf-C2H2	p.G727D|p.D731H|p.T738P	727|731|738	717-739	3	13	23	839	8.4180602006689	0.00033099899265232	0.00266377296835547
BLCA	CSMD3	ENSG00000164796	ENST00000297405	CUB|CUB|CUB|CUB|CUB|CUB|CUB	p.T2193A|p.T2174N|p.S2116P|p.H2150Y|p.Q2185E|p.I2141L|p.S2188C	2193|2174|2116|2150|2185|2141|2188	2111-2216	7	62	106	3707	3.94841752891053	0.000381255716198847	0.00304673046249339
BLCA	ILVBL	ENSG00000105135	ENST00000263383	TPP_enzyme_M|TPP_enzyme_M|TPP_enzyme_M|TPP_enzyme_M	p.P298Q|p.Q274K|p.I371M|p.A393S	298|274|371|393	273-405	4	5	133	632	3.8015037593985	0.000412736439543759	0.00328402413801484
BLCA	HOXA13	ENSG00000106031	ENST00000222753	Homeodomain|Homeodomain|Homeodomain	p.E363V|p.I355L|p.E363K	363|355|363	323-379	3	4	57	388	5.10526315789474	0.000465771080940369	0.00367507046072768
BLCA	ABCC3	ENSG00000108846	ENST00000285238	ABC_tran|ABC_tran|ABC_tran|ABC_tran|ABC_tran	p.V1322M|p.R1307T|p.L1426V|p.R1338S|p.M1382I	1322|1307|1426|1338|1382	1306-1454	5	12	149	1527	4.27013422818792	0.000473494542988839	0.00373067241253697
BLCA	PCDHGA3	ENSG00000254245	ENST00000253812	Cadherin|Cadherin|Cadherin|Cadherin|Cadherin	p.G428V|p.D426H|p.D375H|p.D373H|p.F392L	428|426|375|373|392	352-443	5	12	92	932	4.22101449275362	0.000504340517471613	0.0039531996545852
BLCA	UBC	ENSG00000150991	ENST00000536769	ubiquitin|ubiquitin|ubiquitin|ubiquitin	p.D412N|p.D412H|p.E404K|p.E398Q	412|412|404|398	383-454	4	8	72	685	4.75694444444444	0.00054614896572891	0.00425648819368086
BLCA	PRKAR2B	ENSG00000005249	ENST00000265717	cNMP_binding|cNMP_binding|cNMP_binding|cNMP_binding	p.E317Q|p.R343G|p.Y297H|p.A362V	317|343|297|362	294-387	4	5	94	418	3.55744680851064	0.000575119190240114	0.00446648903518872
BLCA	MYBPC3	ENSG00000134571	ENST00000545968	fn3|fn3|fn3	p.H831Y|p.R817G|p.E843Q	831|817|843	773-858	3	7	86	1274	6.34883720930233	0.000615503912087978	0.00474448542113669
BLCA	CELSR3	ENSG00000008300	ENST00000164024	Cadherin|Cadherin|Cadherin|Cadherin	p.L608M|p.R619H|p.N583S|p.A606S	608|619|583|606	550-642	4	26	93	3312	5.47890818858561	0.000700893503997824	0.00535280717596122
BLCA	SASH1	ENSG00000111961	ENST00000367467	SAM_2|SAM_2|SAM_2	p.I1222T|p.Q1218K|p.S1199F	1222|1218|1199	1174-1239	3	9	66	1247	6.2979797979798	0.000797059129460265	0.00602602930508762
BLCA	PCDHA12	ENSG00000251664	ENST00000398631	Cadherin|Cadherin|Cadherin|Cadherin|Cadherin	p.H623Y|p.R595C|p.H623R|p.G625V|p.I620F	623|595|623|625|620	578-670	5	13	93	941	3.89164598842018	0.000863880568357289	0.00648380778664532
BLCA	RAPGEF6	ENSG00000158987	ENST00000296859	RA|RA|RA	p.D820H|p.E797K|p.E775K	820|797|775	749-835	3	9	87	1609	6.16475095785441	0.000864119797385321	0.00648413231496846
BLCA	ZNF394	ENSG00000160908	ENST00000337673	SCAN|SCAN|SCAN|SCAN|SCAN	p.R86Q|p.R140Q|p.R125P|p.E96K|p.E130D	86|140|125|96|130	60-149	5	9	90	561	3.46296296296296	0.000920272086530671	0.00685109849477514
BLCA	TRIM33	ENSG00000197323	ENST00000358465	Bromodomain|Bromodomain|Bromodomain	p.D1022H|p.D1050H|p.M1041V	1022|1050|1041	966-1051	3	7	86	1127	5.61627906976744	0.000982942669693676	0.00725076371998787
BLCA	KDM5A	ENSG00000073614	ENST00000399788	JmjC|JmjC|JmjC|JmjC|JmjC	p.E516K|p.I492M|p.F480L|p.H571N|p.S528C	516|492|480|571|528	470-586	5	18	117	1690	4.01234567901235	0.000986561244535777	0.00727421266196159
BLCA	ABCB6	ENSG00000115657	ENST00000265316	ABC_tran|ABC_tran|ABC_tran	p.K732R|p.T740I|p.R663W	732|740|663	606-755	3	4	150	842	4.21	0.00100720221045369	0.00741153868564277
BLCA	MVP	ENSG00000013364	ENST00000357402	MVP_shoulder|MVP_shoulder|MVP_shoulder|MVP_shoulder	p.A535V|p.V586F|p.V579L|p.D533N	535|586|579|533	519-647	4	7	129	893	3.95570321151716	0.00102266255183436	0.00750194409421019
BLCA	PDILT	ENSG00000169340	ENST00000302451	Thioredoxin|Thioredoxin|Thioredoxin|Thioredoxin	p.G52D|p.V146I|p.L148F|p.Q59K	52|146|148|59	44-150	4	6	107	584	3.6386292834891	0.00104966811062623	0.00768471338171237
BLCA	SDK1	ENSG00000146555	ENST00000404826	Ig_3|Ig_3|Ig_3	p.D600Y|p.E627D|p.D582N	600|627|582	575-650	3	14	76	2213	6.23966165413534	0.00105544391764567	0.00772016506110753
BLCA	PCDHA12	ENSG00000251664	ENST00000398631	Cadherin|Cadherin|Cadherin|Cadherin|Cadherin	p.V542L|p.E513K|p.R497Q|p.A537V|p.V464M	542|513|497|537|464	460-556	5	13	97	941	3.73116574147502	0.00108199290265076	0.00789690121140475
BLCA	PCDHB15	ENSG00000113248	ENST00000231173	Cadherin|Cadherin|Cadherin|Cadherin	p.E544G|p.R530C|p.R478T|p.E544K	544|530|478|544	456-552	4	8	97	787	4.05670103092783	0.00115202441230533	0.0083381263742528
BLCA	DST	ENSG00000151914	ENST00000244364	Spectrin_like|Spectrin_like|Spectrin_like	p.L686V|p.Q681H|p.E695G	686|681|695	651-728	3	31	78	5171	6.41563275434243	0.00117629189324453	0.00848962499914966
BLCA	PSG1	ENSG00000231924	ENST00000244296	Ig_2|Ig_2|Ig_2|Ig_2	p.K387N|p.R382C|p.V393A|p.E412K	387|382|393|412	334-413	4	6	80	426	3.55	0.00118206428810452	0.00851642310706663
BLCA	ARIH2	ENSG00000177479	ENST00000356401	IBR|IBR|IBR|IBR	p.E305Q|p.H293D|p.P298S|p.E305K	305|293|298|305	279-340	4	8	62	493	3.9758064516129	0.00126527571023283	0.0090528506914669
BLCA	TTN	ENSG00000155657	ENST00000589042	fn3|fn3|fn3|fn3	p.D31191N|p.G31142D|p.E31181K|p.D31158H	31191|31142|31181|31158	31115-31198	4	336	84	35991	5.10076530612245	0.00126702731502504	0.00906342306817047
BLCA	COL6A5	ENSG00000172752	ENST00000265379	VWA|VWA|VWA|VWA	p.R2060S|p.R2077T|p.Y2130F|p.E2029Q	2060|2077|2130|2029	1963-2144	4	13	182	2615	4.42096365173288	0.00130718749315473	0.00930816536568171
BLCA	ADAM18	ENSG00000168619	ENST00000265707	Reprolysin|Reprolysin|Reprolysin|Reprolysin	p.E193Q|p.I316T|p.H280Y|p.V276L	193|316|280|276	184-381	4	5	198	739	2.98585858585859	0.00138071409808749	0.00975433380762898
BLCA	NLRP12	ENSG00000142405	ENST00000324134	NACHT|NACHT|NACHT|NACHT	p.L226P|p.I292V|p.D305Y|p.Q257H	226|292|305|257	211-381	4	7	171	1061	3.54553049289891	0.00171257281291293	0.0117744719331694
BLCA	L3MBTL3	ENSG00000198945	ENST00000529410	MBT|MBT|MBT	p.K383N|p.R433K|p.H432R	383|433|432	375-443	3	7	69	780	4.84472049689441	0.00172096965828072	0.0118272871156127
BLCA	FHL5	ENSG00000112214	ENST00000326771	LIM|LIM|LIM	p.E131D|p.Y150C|p.L142F	131|150|142	102-159	3	4	58	284	3.67241379310345	0.00173955680066973	0.0119277714390378
BLCA	PRTG	ENSG00000166450	ENST00000389286	Ig_3|Ig_3|Ig_3	p.R305W|p.A299V|p.L289V	305|299|289	234-308	3	9	75	1150	5.11111111111111	0.00174591088515419	0.0119663798890494
BLCA	PCDHGA12	ENSG00000253159	ENST00000252085	Cadherin_2|Cadherin_2|Cadherin_2	p.E111K|p.P36S|p.Y33C	111|36|33	30-112	3	7	83	932	4.81239242685026	0.00176498836653927	0.0120771199831614
BLCA	SKIL	ENSG00000136603	ENST00000458537	c-SKI_SMAD_bind|c-SKI_SMAD_bind|c-SKI_SMAD_bind|c-SKI_SMAD_bind|c-SKI_SMAD_bind	p.A323V|p.E349Q|p.P278H|p.E340Q|p.Q290H	323|349|278|340|290	261-355	5	11	95	684	3.27272727272727	0.00176644836793882	0.0120846107950554
BLCA	CARD6	ENSG00000132357	ENST00000254691	CARD|CARD|CARD|CARD	p.S28F|p.E14K|p.L53F|p.E41K	28|14|53|41	8-92	4	12	85	1037	4.06666666666667	0.00179173201206628	0.0122247188878533
BLCA	CAMSAP1	ENSG00000130559	ENST00000389532	CAMSAP_CH|CAMSAP_CH|CAMSAP_CH	p.L283V|p.D281Y|p.E291K	283|281|291	229-312	3	11	84	1602	5.2012987012987	0.00185116704170385	0.0125713843474628
BLCA	ASH1L	ENSG00000116539	ENST00000392403	Bromodomain|Bromodomain|Bromodomain|Bromodomain	p.Q2494H|p.E2518K|p.D2507N|p.D2507H	2494|2518|2507|2507	2448-2533	4	31	86	2964	4.44711177794449	0.00186003768573295	0.0126204853967984
BLCA	PLA2R1	ENSG00000153246	ENST00000283243	Lectin_C|Lectin_C|Lectin_C|Lectin_C|Lectin_C	p.T271I|p.M283I|p.E275K|p.E289K|p.F278L	271|283|275|289|278	249-356	5	19	108	1463	3.56481481481481	0.00189183753687594	0.0127994996053177
BLCA	PCDHGB3	ENSG00000262209	ENST00000576222	Cadherin|Cadherin|Cadherin|Cadherin	p.S166L|p.E204K|p.S179C|p.G217W	166|204|179|217	138-233	4	10	96	929	3.87083333333333	0.00189784031139539	0.0128322397020652
BLCA	CORO2B	ENSG00000103647	ENST00000566799	DUF1899|DUF1899|DUF1899|DUF1899	p.R75K|p.G61A|p.G63V|p.G63S	75|61|63|63	10-75	4	8	66	480	3.63636363636364	0.00191325539157683	0.0129232628368575
BLCA	DDX31	ENSG00000125485	ENST00000372159	DEAD|DEAD|DEAD	p.E427K|p.S380C|p.S422L	427|380|422	255-432	3	4	178	851	3.58567415730337	0.00191408741978571	0.0129262437632559
BLCA	IQUB	ENSG00000164675	ENST00000466202	ubiquitin|ubiquitin|ubiquitin	p.T132K|p.K179N|p.S162L	132|179|162	131-202	3	7	72	791	4.70833333333333	0.00191655799716473	0.0129402866894281
BLCA	P4HTM	ENSG00000178467	ENST00000343546	EF-hand_7|EF-hand_7|EF-hand_7	p.M222I|p.R215L|p.D239Y	222|215|239	190-252	3	6	63	563	4.46825396825397	0.00195045166046115	0.0131342851078153
BLCA	TCEA3	ENSG00000204219	ENST00000450454	TFIIS_C|TFIIS_C|TFIIS_C	p.D329N|p.K315N|p.E330K	329|315|330	308-346	3	6	39	348	4.46153846153846	0.00196164333907545	0.0132015883299374
BLCA	SDK1	ENSG00000146555	ENST00000404826	I-set|I-set|I-set	p.S397L|p.W420L|p.G465V	397|420|465	386-475	3	14	90	2213	5.26904761904762	0.00197137547427229	0.0132562980062651
BLCA	PKHD1	ENSG00000170927	ENST00000371117	G8|G8|G8|G8	p.D1942N|p.T1958S|p.D1957G|p.G1951S	1942|1958|1957|1951	1933-2052	4	31	120	4074	4.38064516129032	0.00198636017639064	0.0133380840421571
BLCA	UNC5C	ENSG00000182168	ENST00000453304	I-set|I-set|I-set|I-set|I-set	p.D221Y|p.F169L|p.S232C|p.P195S|p.E198K	221|169|232|195|198	167-257	5	15	91	931	3.41025641025641	0.00199884175238219	0.0133974231231386
BLCA	PLAT	ENSG00000104368	ENST00000220809	Kringle|Kringle|Kringle	p.C203S|p.E147K|p.W151C	203|147|151	127-208	3	5	82	562	4.11219512195122	0.00200159224102225	0.013413141118489
BLCA	CSK	ENSG00000103653	ENST00000220003	SH2|SH2|SH2|SH2	p.E93K|p.R107W|p.F83L|p.D123N	93|107|83|123	82-156	4	7	75	450	3.42857142857143	0.00200402949245548	0.0134241321453592
BLCA	FREM2	ENSG00000150893	ENST00000280481	Cadherin_3|Cadherin_3|Cadherin_3|Cadherin_3|Cadherin_3	p.R308M|p.E400K|p.V415E|p.E413Q|p.R308S	308|400|415|413|308	302-416	5	37	115	3169	3.72385428907168	0.00201468935975169	0.013487248639827
BLCA	ROR1	ENSG00000185483	ENST00000371079	Pkinase_Tyr|Pkinase_Tyr|Pkinase_Tyr|Pkinase_Tyr	p.Q598K|p.I675M|p.R619C|p.F610L	598|675|619|610	473-746	4	5	274	937	2.73576642335766	0.00213823217188391	0.0141908271162703
BLCA	SI	ENSG00000090402	ENST00000264382	Trefoil|Trefoil|Trefoil	p.P104R|p.P79S|p.G86R	104|79|86	63-109	3	22	47	1827	5.30077369439072	0.00220975034603033	0.0145864685650574
BLCA	PCDHA11	ENSG00000249158	ENST00000398640	Cadherin|Cadherin|Cadherin	p.R643C|p.G587C|p.P656L	643|587|656	580-669	3	7	90	949	4.51904761904762	0.00223635766906127	0.0147385771161799
BLCA	FGFR1	ENSG00000077782	ENST00000425967	I-set|I-set|I-set	p.S363F|p.L342F|p.H383Y	363|342|383	290-389	3	6	100	853	4.265	0.00232782235528695	0.0152502326341215
BLCA	ADCY9	ENSG00000162104	ENST00000294016	Guanylate_cyc|Guanylate_cyc|Guanylate_cyc|Guanylate_cyc	p.G1057A|p.E1140K|p.A1123V|p.L1216F	1057|1140|1123|1216	1049-1243	4	8	195	1353	3.46923076923077	0.0023761082405529	0.0155296651581296
BLCA	ZBTB16	ENSG00000109906	ENST00000335953	BTB|BTB|BTB	p.Q26H|p.D100H|p.D35Y	26|100|35	24-126	3	5	103	673	3.92038834951456	0.00240733774172752	0.0157052831688114
BLCA	ACTN4	ENSG00000130402	ENST00000252699	EFhand_Ca_insen|EFhand_Ca_insen|EFhand_Ca_insen|EFhand_Ca_insen	p.S851F|p.S902C|p.E865Q|p.G894D	851|902|865|894	841-907	4	14	67	911	3.88486140724947	0.00244905729623568	0.0159340435769245
BLCA	TP53BP2	ENSG00000143514	ENST00000343537	SH3_1|SH3_1|SH3_1	p.Q1077E|p.D1097H|p.D1080Y	1077|1097|1080	1069-1117	3	14	49	1134	4.95918367346939	0.00246064253554501	0.015999979883249
BLCA	ADAMTSL1	ENSG00000178031	ENST00000380548	TSP_1|TSP_1|TSP_1	p.T719M|p.Q721K|p.R725H	719|721|725	671-728	3	18	58	1762	5.0632183908046	0.00247961293062637	0.0160980208392549
BLCA	CC2D1A	ENSG00000132024	ENST00000318003	C2|C2|C2|C2	p.D685H|p.Q695E|p.D656Y|p.Q730H	685|695|656|730	655-773	4	9	119	951	3.55182072829132	0.00249415216783089	0.016173369329776
BLCA	PCDHA6	ENSG00000081842	ENST00000529310	Cadherin|Cadherin|Cadherin|Cadherin	p.R619H|p.S601L|p.R623C|p.S642C	619|601|623|642	578-670	4	11	93	950	3.71456500488759	0.00250144979738842	0.0162091241073261
BLCA	ESYT2	ENSG00000117868	ENST00000251527	C2|C2|C2	p.L444V|p.L444F|p.E365K	444|444|365	357-463	3	6	107	893	4.17289719626168	0.00252870667713989	0.0163525667917311
BLCA	PCDHGA5	ENSG00000253485	ENST00000518069	Cadherin_2|Cadherin_2|Cadherin_2|Cadherin_2	p.D91N|p.M35I|p.G63R|p.D51H	91|35|63|51	30-112	4	12	83	931	3.73895582329317	0.00260858218595894	0.0168099596884039
BLCA	FAT2	ENSG00000086570	ENST00000261800	Cadherin|Cadherin|Cadherin	p.S1704C|p.D1741N|p.I1723M	1704|1741|1723	1665-1749	3	30	85	4349	5.11647058823529	0.00266393426714162	0.0171000390559009
BLCA	LSAMP	ENSG00000185565	ENST00000490035	Ig_3|Ig_3|Ig_3	p.A293T|p.E265Q|p.C290Y	293|265|290	218-294	3	4	77	338	3.29220779220779	0.00269337050320551	0.0172616624838061
BLCA	WDFY3	ENSG00000163625	ENST00000295888	FYVE|FYVE|FYVE	p.R3472T|p.S3461L|p.E3455K	3472|3461|3455	3449-3515	3	31	67	3526	5.09292248435243	0.00272228616520831	0.0174238954323373
BLCA	CPSF3	ENSG00000119203	ENST00000238112	Beta-Casp|Beta-Casp|Beta-Casp|Beta-Casp	p.G335A|p.F305L|p.Y270C|p.H316Y	335|305|270|316	246-367	4	7	122	684	3.20374707259953	0.00275009109317559	0.0175644814144056
BLCA	MASP1	ENSG00000127241	ENST00000296280	Sushi|Sushi|Sushi	p.L336P|p.C301F|p.E348Q	336|301|348	301-362	3	8	62	728	4.40322580645161	0.00278063030178832	0.0177389843625848
BLCA	DDX5	ENSG00000108654	ENST00000225792	DEAD|DEAD|DEAD|DEAD|DEAD|DEAD	p.E259K|p.R177W|p.D272N|p.R240T|p.D255N|p.C191G	259|177|272|240|255|191	118-289	6	9	172	614	2.37984496124031	0.00278171070789179	0.0177390356707579
BLCA	ABCC8	ENSG00000006071	ENST00000389817	ABC_tran|ABC_tran|ABC_tran	p.E803K|p.R836Q|p.S773L	803|836|773	696-857	3	7	162	1581	4.18253968253968	0.00298814559504978	0.0188412061876552
BLCA	CRB1	ENSG00000134376	ENST00000367400	Laminin_G_2|Laminin_G_2|Laminin_G_2|Laminin_G_2|Laminin_G_2	p.E576K|p.A593V|p.E571K|p.Q547H|p.D585H	576|593|571|547|585	514-651	5	16	138	1406	3.1838768115942	0.00299791026934293	0.0188847797697908
BLCA	SOS2	ENSG00000100485	ENST00000216373	Histone|Histone|Histone	p.E71Q|p.Q159K|p.K143T	71|159|143	54-169	3	8	116	1332	4.30603448275862	0.00302048630677199	0.0189908340884159
BLCA	PCDHGC3	ENSG00000240184	ENST00000308177	Cadherin|Cadherin|Cadherin	p.E173K|p.R183C|p.D163N	173|183|163	140-235	3	7	96	934	4.16964285714286	0.00302280173302205	0.0189945626847676
BLCA	DLL1	ENSG00000198719	ENST00000366756	DSL|DSL|DSL	p.R176H|p.R193H|p.D170N	176|193|170	159-221	3	8	63	723	4.30357142857143	0.00302689339677442	0.0190130512889472
BLCA	GPLD1	ENSG00000112293	ENST00000230036	Zn_dep_PLPC|Zn_dep_PLPC|Zn_dep_PLPC|Zn_dep_PLPC	p.S211L|p.A179V|p.E38K|p.G121V	211|179|38|121	28-219	4	6	192	840	2.91666666666667	0.00303033463947844	0.0190310537609159
BLCA	PCDHA3	ENSG00000255408	ENST00000522353	Cadherin_2|Cadherin_2|Cadherin_2	p.H71Q|p.R92G|p.D73N	71|92|73	30-112	3	8	83	950	4.29216867469879	0.00305677695235984	0.0191521297132777
BLCA	MPL	ENSG00000117400	ENST00000372470	EpoR_lig-bind|EpoR_lig-bind|EpoR_lig-bind	p.G88A|p.E56Q|p.P106L	88|56|106	25-128	3	5	104	635	3.66346153846154	0.00312619764229027	0.0195035117476016
BLCA	KCNH3	ENSG00000135519	ENST00000257981	cNMP_binding|cNMP_binding|cNMP_binding	p.R652W|p.G632V|p.T604M	652|632|604	601-683	3	9	83	1083	4.34939759036145	0.00317365469467568	0.0197479959812049
BLCA	EPB41L4B	ENSG00000095203	ENST00000374566	FERM_C|FERM_C|FERM_C|FERM_C	p.L289V|p.K312T|p.R282T|p.G284S	289|312|282|284	281-373	4	11	93	900	3.51906158357771	0.0031834428339883	0.0197860271876139
BLCA	IL10RB	ENSG00000243646	ENST00000290200	Interfer-bind|Interfer-bind|Interfer-bind|Interfer-bind	p.E121Q|p.Q168E|p.E176Q|p.L195F	121|168|176|195	111-213	4	5	103	325	2.52427184466019	0.00319719642461136	0.0198454121035351
BLCA	OBSCN	ENSG00000154358	ENST00000570156	I-set|I-set|I-set	p.G4996A|p.R4969H|p.E4949K	4996|4969|4949	4936-5022	3	62	87	8923	4.96273637374861	0.00321519595315833	0.0199421715249888
BLCA	OBSCN	ENSG00000154358	ENST00000570156	I-set|I-set|I-set	p.E5160K|p.A5142G|p.D5168Y	5160|5142|5168	5116-5203	3	62	88	8923	4.90634164222874	0.00334834398234252	0.020617235114881
BLCA	BNIPL	ENSG00000163141	ENST00000368931	CRAL_TRIO_2|CRAL_TRIO_2|CRAL_TRIO_2|CRAL_TRIO_2|CRAL_TRIO_2	p.R225K|p.D324N|p.L305V|p.A330D|p.R283G	225|324|305|330|283	212-350	5	6	139	357	2.14028776978417	0.00348401089831119	0.0212862449787124
BLCA	POLA1	ENSG00000101868	ENST00000379059	zf-DNA_Pol|zf-DNA_Pol|zf-DNA_Pol	p.T1378A|p.L1370V|p.F1279L	1378|1370|1279	1265-1455	3	6	191	1462	3.82722513089005	0.00350589504398979	0.0213686498959761
BLCA	FZD7	ENSG00000155760	ENST00000286201	Fz|Fz|Fz|Fz	p.E132K|p.V109M|p.E132Q|p.M135I	132|109|132|135	49-156	4	7	108	574	3.03703703703704	0.00352431233166572	0.0214414029387327
BLCA	MAT2A	ENSG00000168906	ENST00000306434	S-AdoMet_synt_C|S-AdoMet_synt_C|S-AdoMet_synt_C|S-AdoMet_synt_C|S-AdoMet_synt_C|S-AdoMet_synt_C	p.K351N|p.K340N|p.Q256H|p.E342K|p.F353L|p.E344Q	351|340|256|342|353|344	252-389	6	8	138	395	2.14673913043478	0.00352868964521091	0.0214578441094412
BLCA	SF3A3	ENSG00000183431	ENST00000373019	SF3A3|SF3A3|SF3A3|SF3A3	p.R199T|p.D205Y|p.Q206H|p.Q206H	199|205|206|206	129-207	4	8	79	501	3.17088607594937	0.00358466222585685	0.0217544951872512
BLCA	HMCN1	ENSG00000143341	ENST00000271588	TSP_1|TSP_1|TSP_1	p.R4666T|p.R4666S|p.R4668K	4666|4666|4668	4647-4697	3	69	51	5635	4.80392156862745	0.00363415469434092	0.0219923859351701
BLCA	JAK1	ENSG00000162434	ENST00000342505	Pkinase_Tyr|Pkinase_Tyr|Pkinase_Tyr|Pkinase_Tyr	p.R997W|p.G1097C|p.Q980L|p.L964R	997|1097|980|964	875-1149	4	6	275	1154	2.79757575757576	0.00369524587655623	0.0222968292139315
BLCA	PLCB4	ENSG00000101333	ENST00000378501	PH_14|PH_14|PH_14|PH_14	p.P14S|p.E117K|p.E27Q|p.E53K	14|117|27|53	12-140	4	11	129	1194	3.36575052854123	0.00387783757980842	0.023178749501424
BLCA	STAM	ENSG00000136738	ENST00000377524	VHS|VHS|VHS	p.D10N|p.D117N|p.I32M	10|117|32	5-139	3	4	135	540	3	0.00390625	0.0233106737012987
BLCA	PCDHGA1	ENSG00000204956	ENST00000517417	Cadherin|Cadherin|Cadherin	p.Q640H|p.L654F|p.V664M	640|654|664	579-665	3	8	87	931	4.01293103448276	0.00391844356813909	0.0233792221836454
BLCA	CCDC141	ENSG00000163492	ENST00000420890	I-set|I-set|I-set	p.L1428S|p.P1425L|p.P1425S	1428|1425|1425	1409-1498	3	12	90	1530	4.25	0.00404202847144042	0.0239053396405318
BLCA	PLXNA2	ENSG00000076356	ENST00000367033	TIG|TIG|TIG	p.T943R|p.S888P|p.E862K	943|888|862	858-951	3	14	94	1894	4.31762917933131	0.00406349419721841	0.0240022571006559
BLCA	ACAD9	ENSG00000177646	ENST00000308982	Acyl-CoA_dh_N|Acyl-CoA_dh_N|Acyl-CoA_dh_N	p.E81K|p.E114K|p.L98S	81|114|98	65-173	3	5	109	621	3.41834862385321	0.0040794025653621	0.0240644729495601
BLCA	PCSK5	ENSG00000099139	ENST00000545128	GF_recep_IV|GF_recep_IV|GF_recep_IV	p.K683N|p.S728L|p.D682N	683|728|682	635-756	3	11	122	1860	4.15797317436662	0.00419981386953061	0.0245966794228272
BLCA	ALK	ENSG00000171094	ENST00000389048	MAM|MAM|MAM|MAM	p.R401Q|p.R292C|p.P316R|p.E343K	401|292|316|343	266-426	4	12	161	1620	3.35403726708075	0.00421358433224139	0.0246685938856617
BLCA	RFC5	ENSG00000111445	ENST00000454402	Rep_fac_C|Rep_fac_C|Rep_fac_C	p.S324C|p.S296L|p.Q257E	324|296|257	242-328	3	4	87	340	2.93103448275862	0.0042870775762982	0.0249945775634554
BLCA	PFKM	ENSG00000152556	ENST00000340802	PFK|PFK|PFK|PFK	p.F511L|p.L683V|p.E717Q|p.I711V	511|683|717|711	473-758	4	5	286	851	2.38041958041958	0.00428728510612064	0.0249945775634554
BLCA	POLR2A	ENSG00000181222	ENST00000322644	RNA_pol_Rpb1_4|RNA_pol_Rpb1_4|RNA_pol_Rpb1_4	p.E818Q|p.E724K|p.G773E	818|724|773	716-823	3	13	108	1970	4.20940170940171	0.00432752583126961	0.0251752883069674
BLCA	ACOT12	ENSG00000172497	ENST00000307624	4HBT|4HBT|4HBT	p.E44V|p.E44Q|p.E62Q	44|44|62	24-100	3	6	77	555	3.6038961038961	0.00439517848674975	0.02550794235135
BLCA	MOXD1	ENSG00000079931	ENST00000367963	Cu2_monoox_C|Cu2_monoox_C|Cu2_monoox_C	p.R403Q|p.L373V|p.G405W	403|373|405	334-491	3	4	158	613	2.90981012658228	0.00441353372750886	0.0255856579360265
BLCA	FREM2	ENSG00000150893	ENST00000280481	Cadherin_3|Cadherin_3|Cadherin_3|Cadherin_3|Cadherin_3	p.L569M|p.H616P|p.L625I|p.L553S|p.L582F	569|616|625|553|582	543-677	5	37	135	3169	3.17217217217217	0.00445163319983521	0.0257570192286786
BLCA	SPTBN1	ENSG00000115306	ENST00000356805	Spectrin|Spectrin|Spectrin	p.S1945C|p.R1999W|p.K1998N	1945|1999|1998	1912-2015	3	16	104	2364	4.26201923076923	0.00445165747641108	0.0257570192286786
BLCA	SPTBN4	ENSG00000160460	ENST00000352632	CH|CH|CH	p.L186V|p.R246P|p.D259E	186|246|259	180-286	3	17	107	2564	4.22869708631116	0.00466082523737854	0.0266553649695463
BLCA	PCDHA8	ENSG00000204962	ENST00000531613	Cadherin|Cadherin|Cadherin|Cadherin	p.V549M|p.S505W|p.S503L|p.P522L	549|505|503|522	460-556	4	12	97	950	3.26460481099656	0.00474180239521627	0.027019943238604
BLCA	PCDH8	ENSG00000136099	ENST00000377942	Cadherin_2|Cadherin_2|Cadherin_2	p.M55V|p.M55I|p.E78K	55|55|78	31-111	3	10	81	1070	3.96296296296296	0.00475318220198506	0.0270708004769278
BLCA	BMP15	ENSG00000130385	ENST00000252677	TGF_beta|TGF_beta|TGF_beta	p.Q341H|p.E382K|p.E380Q	341|382|380	289-391	3	4	103	392	2.85436893203884	0.00476655524304148	0.0271189533380541
BLCA	ABR	ENSG00000159842	ENST00000302538	PH|PH|PH	p.D326N|p.E452Q|p.R319W	326|452|319	302-459	3	5	158	859	3.2620253164557	0.00488089480114828	0.0276127776335824
BLCA	DENND2A	ENSG00000146966	ENST00000275884	uDENN|uDENN|uDENN	p.R596W|p.E631K|p.R644K	596|631|644	584-652	3	11	69	1009	3.98814229249012	0.00488210332384509	0.02761489252284
BLCA	GINS4	ENSG00000147536	ENST00000276533	SLD5_C|SLD5_C|SLD5_C	p.R207L|p.V171L|p.Q191R	207|171|191	165-223	3	4	59	223	2.83474576271186	0.00489991554260283	0.0276777882553307
BLCA	PDIA5	ENSG00000065485	ENST00000316218	Thioredoxin|Thioredoxin|Thioredoxin|Thioredoxin	p.N360I|p.L369F|p.H307Y|p.S294F	360|369|307|294	277-381	4	7	105	519	2.82448979591837	0.0049256757715066	0.0278039666472246
BLCA	HHLA2	ENSG00000114455	ENST00000357759	V-set|V-set|V-set	p.E323Q|p.M263I|p.D311E	323|263|311	226-335	3	4	110	414	2.82272727272727	0.00498390064677134	0.0280850568894197
BLCA	HLCS	ENSG00000159267	ENST00000399120	BPL_C|BPL_C|BPL_C	p.L676V|p.G711D|p.D710N	676|711|710	669-718	3	11	50	726	3.96	0.00500815768837648	0.0282025342914464
BLCA	DUOX2	ENSG00000140279	ENST00000603300	NAD_binding_6|NAD_binding_6|NAD_binding_6	p.F1458L|p.I1417M|p.F1498L	1458|1417|1498	1377-1531	3	8	155	1548	3.74516129032258	0.00504812409005062	0.0283792926754859
BLCA	FAM111B	ENSG00000189057	ENST00000343597	Trypsin_2|Trypsin_2|Trypsin_2|Trypsin_2|Trypsin_2	p.T518S|p.D642H|p.E521Q|p.L599F|p.R563L	518|642|521|599|563	475-664	5	8	190	734	2.41447368421053	0.00510899735775183	0.0286533426994171
BLCA	UGGT1	ENSG00000136731	ENST00000259253	UDP-g_GGTase|UDP-g_GGTase|UDP-g_GGTase	p.Q1210H|p.F1200L|p.Y1179C	1210|1200|1179	1115-1222	3	11	108	1555	3.92676767676768	0.00516227711648409	0.0288884939312855
BLCA	DALRD3	ENSG00000178149	ENST00000341949	DALR_1|DALR_1|DALR_1|DALR_1|DALR_1	p.P457A|p.D442N|p.R507G|p.S438L|p.P431T	457|442|507|438|431	403-543	5	8	141	543	2.40691489361702	0.00519677515571004	0.0290269807650199
BLCA	RPS6KA1	ENSG00000117676	ENST00000531382	Pkinase|Pkinase|Pkinase|Pkinase	p.E225K|p.E200K|p.D319N|p.G83R	225|200|319|83	71-330	4	5	260	744	2.28923076923077	0.00521197185856848	0.0290829612023747
BLCA	ZBTB33	ENSG00000177485	ENST00000326624	BTB|BTB|BTB	p.F78L|p.S51L|p.L50F	78|51|50	22-119	3	6	98	672	3.42857142857143	0.00529764987150172	0.0294517641318708
BLCA	HSF2	ENSG00000025156	ENST00000368455	HSF_DNA-bind|HSF_DNA-bind|HSF_DNA-bind	p.E19Q|p.R43L|p.F96L	19|43|96	10-110	3	5	101	536	3.18415841584158	0.00535345066035409	0.0296672632574799
BLCA	NEK10	ENSG00000163491	ENST00000341435	Pkinase|Pkinase|Pkinase|Pkinase	p.S618Y|p.I661V|p.S696F|p.K633E	618|661|696|633	519-702	4	6	184	712	2.57971014492754	0.00542641698198576	0.0299962538733529
BLCA	DDX19B	ENSG00000157349	ENST00000288071	DEAD|DEAD|DEAD|DEAD	p.E183Q|p.K283T|p.Q261E|p.K193Q	183|283|261|193	116-284	4	5	169	479	2.26745562130178	0.00546708663421303	0.0301831581566037
BLCA	CALB1	ENSG00000104327	ENST00000265431	EF-hand_7|EF-hand_7|EF-hand_7	p.E166K|p.R108K|p.L130M	166|108|130	101-171	3	4	71	261	2.75704225352113	0.00547609994026899	0.0302153586430719
BLCA	FLNB	ENSG00000136068	ENST00000490882	Filamin|Filamin|Filamin	p.D1570Y|p.D1574N|p.D1628Y	1570|1574|1628	1545-1636	3	21	92	2633	4.08850931677019	0.00553596967718806	0.0304644079840469
BLCA	TRIM36	ENSG00000152503	ENST00000282369	fn3|fn3|fn3	p.E460Q|p.K473E|p.E465Q	460|473|465	426-500	3	8	75	728	3.64	0.00560124234951143	0.0307627047847573
BLCA	PCDHGA10	ENSG00000253846	ENST00000398610	Cadherin|Cadherin|Cadherin	p.P483Q|p.V550M|p.E527K	483|550|527	461-557	3	8	97	936	3.61855670103093	0.00572314876072455	0.0312604678223231
BLCA	DCHS2	ENSG00000197410	ENST00000357232	Cadherin|Cadherin|Cadherin|Cadherin	p.D115E|p.V120F|p.E104K|p.G116W	115|120|104|116	63-154	4	37	92	2916	3.42655699177438	0.0058727727499448	0.031825522302895
BLCA	PFAS	ENSG00000178921	ENST00000314666	FGAR-AT_N|FGAR-AT_N|FGAR-AT_N	p.D72N|p.T98N|p.E39K	72|98|39	39-160	3	9	122	1338	3.65573770491803	0.00597932153850356	0.0322760440169443
BLCA	FIGNL1	ENSG00000132436	ENST00000419119	AAA|AAA|AAA	p.E523K|p.E515D|p.S469F	523|515|469	437-567	3	5	131	674	3.08702290076336	0.0060258816213985	0.0324595935322079
BLCA	PTPRF	ENSG00000142949	ENST00000359947	Y_phosphatase|Y_phosphatase|Y_phosphatase|Y_phosphatase|Y_phosphatase	p.S1585L|p.R1391P|p.E1453K|p.S1396C|p.R1436K	1585|1391|1453|1396|1436	1375-1606	5	15	232	1907	2.73994252873563	0.00608726535672632	0.0327199166631899
BLCA	SLC27A3	ENSG00000143554	ENST00000368661	AMP-binding_C|AMP-binding_C|AMP-binding_C	p.E679Q|p.E606K|p.E658Q	679|606|658	606-682	3	8	77	730	3.55519480519481	0.00610319627443279	0.0327735993415573
BLCA	SHOX	ENSG00000185960	ENST00000381578	Homeodomain|Homeodomain|Homeodomain	p.S120R|p.R121S|p.R169K	120|121|169	118-174	3	5	57	292	3.07368421052632	0.00612626633156754	0.0328570051950044
BLCA	DHX8	ENSG00000067596	ENST00000262415	HA2|HA2|HA2	p.E1004K|p.Q1015H|p.K991R	1004|1015|991	957-1045	3	11	89	1220	3.73850868232891	0.00615627102384364	0.0329539393979918
BLCA	PTPRF	ENSG00000142949	ENST00000359947	Y_phosphatase|Y_phosphatase|Y_phosphatase|Y_phosphatase|Y_phosphatase	p.Q1791E|p.G1790E|p.A1787S|p.D1767H|p.R1858H	1791|1790|1787|1767|1858	1664-1897	5	15	234	1907	2.71652421652422	0.00635267423318253	0.0338005587537168
BLCA	DNAH8	ENSG00000124721	ENST00000359357	Dynein_heavy|Dynein_heavy|Dynein_heavy|Dynein_heavy	p.R4002Q|p.R3949G|p.S4011Y|p.T3980M	4002|3949|4011|3980	3905-4022	4	45	118	4490	3.38229755178908	0.00639173925722902	0.0339644608650619
BLCA	QPRT	ENSG00000103485	ENST00000395384	QRPTase_N|QRPTase_N|QRPTase_N	p.S42L|p.R86T|p.R86K	42|86|86	29-112	3	4	84	297	2.65178571428571	0.00639869407744054	0.0339866800338317
BLCA	MACROD2	ENSG00000172264	ENST00000217246	Macro|Macro|Macro|Macro	p.P137S|p.T144A|p.C104G|p.L95V	137|144|104|95	88-201	4	6	114	425	2.48538011695906	0.00646927878131831	0.0342831361847085
BLCA	PTPRG	ENSG00000144724	ENST00000474889	Carb_anhydrase|Carb_anhydrase|Carb_anhydrase|Carb_anhydrase|Carb_anhydrase|Carb_anhydrase	p.E282Q|p.E98Q|p.A145S|p.R311C|p.T73M|p.R272T	282|98|145|311|73|272	59-320	6	14	262	1445	2.36368593238822	0.00668086175298321	0.0352238454558879
BLCA	TMPRSS9	ENSG00000178297	ENST00000332578	Trypsin|Trypsin|Trypsin|Trypsin	p.D292H|p.A286V|p.R221Q|p.S365L	292|286|221|365	203-431	4	7	229	1059	2.64254522769807	0.0066823670481917	0.035226168168001
BLCA	PCDH7	ENSG00000169851	ENST00000543491	Cadherin_2|Cadherin_2|Cadherin_2	p.E69D|p.D104H|p.L110M	69|104|110	33-117	3	12	85	1255	3.69117647058824	0.006696754918465	0.0352851472722561
BLCA	MBTD1	ENSG00000011258	ENST00000586178	MBT|MBT|MBT	p.R303Q|p.V304I|p.F351L	303|304|351	289-356	3	8	68	628	3.46323529411765	0.00671246466326081	0.0353454052075952
BLCA	EPHA7	ENSG00000135333	ENST00000369303	fn3|fn3|fn3	p.T474R|p.A521G|p.G522S	474|521|522	444-527	3	10	84	998	3.56428571428571	0.0069600441414982	0.0363023964019118
BLCA	GPR98	ENSG00000164199	ENST00000405460	Calx-beta|Calx-beta|Calx-beta	p.R4268Q|p.E4325Q|p.M4329I	4268|4325|4329	4255-4354	3	48	100	6306	3.94125	0.00706390975209481	0.0367167934388538
BLCA	KMT2D	ENSG00000167548	ENST00000301067	zf-HC5HC2H_2|zf-HC5HC2H_2|zf-HC5HC2H_2|zf-HC5HC2H_2	p.H5114R|p.C5104Y|p.R5030C|p.E5068K	5114|5104|5030|5068	5030-5144	4	58	115	5537	3.32053973013493	0.00711117015911045	0.0369330019304346
BLCA	TUBA3C	ENSG00000198033	ENST00000400113	Tubulin_C|Tubulin_C|Tubulin_C	p.P274S|p.R390C|p.S379R	274|390|379	263-393	3	4	131	450	2.5763358778626	0.00718183011126361	0.0371953142456239
BLCA	PRKD3	ENSG00000115825	ENST00000379066	Pkinase|Pkinase|Pkinase|Pkinase|Pkinase|Pkinase|Pkinase	p.M662I|p.R674Q|p.D720N|p.R674L|p.E646K|p.P714S|p.L827F	662|674|720|674|646|714|827	577-832	7	12	256	890	2.02799479166667	0.00718477149350683	0.037203180356804
BLCA	A2ML1	ENSG00000166535	ENST00000299698	MG2|MG2|MG2	p.E222K|p.P176S|p.E202K	222|176|202	121-231	3	11	111	1454	3.57248157248157	0.00723794255219301	0.0374350405393976
BLCA	MCCC1	ENSG00000078070	ENST00000265594	CPSase_L_D2|CPSase_L_D2|CPSase_L_D2|CPSase_L_D2|CPSase_L_D2|CPSase_L_D2|CPSase_L_D2	p.E221Q|p.G352V|p.G174A|p.R197T|p.G319E|p.V316A|p.R232P	221|352|174|197|319|316|232	163-371	7	12	209	725	2.02352472089314	0.00729096076884739	0.0376133082919924
BLCA	CYTH1	ENSG00000108669	ENST00000361101	PH|PH|PH	p.E366Q|p.E308D|p.G303E	366|308|303	261-377	3	4	117	398	2.55128205128205	0.00746811778141487	0.0383002958735591
BLCA	PTPRT	ENSG00000196090	ENST00000373187	MAM|MAM|MAM|MAM|MAM	p.A119V|p.E61D|p.H187Y|p.D104N|p.V142I	119|61|187|104|142	32-190	5	17	159	1441	2.66555678875324	0.0075873140833036	0.0387733548242225
BLCA	LATS1	ENSG00000131023	ENST00000543571	Pkinase|Pkinase|Pkinase|Pkinase|Pkinase|Pkinase	p.E753Q|p.S818G|p.Q863E|p.E763K|p.R838S|p.H841Y	753|818|863|763|838|841	705-883	6	16	179	1130	2.36731843575419	0.00759447785570266	0.0387979779768479
BLCA	UNC13A	ENSG00000130477	ENST00000519716	Membr_traf_MHD|Membr_traf_MHD|Membr_traf_MHD	p.L1405F|p.T1399M|p.V1382I	1405|1399|1382	1346-1511	3	9	166	1703	3.41967871485944	0.00760260597790907	0.0388095380609696
BLCA	ARHGAP44	ENSG00000006740	ENST00000379672	BAR|BAR|BAR	p.E100D|p.E129K|p.Q136E	100|129|136	1-242	3	4	242	818	2.53512396694215	0.00766034358509715	0.0390262533525366
BLCA	DSEL	ENSG00000171451	ENST00000310045	Sulfotransfer_1|Sulfotransfer_1|Sulfotransfer_1|Sulfotransfer_1|Sulfotransfer_1|Sulfotransfer_1|Sulfotransfer_1	p.L957P|p.H1111Y|p.N1174T|p.S1103L|p.E876K|p.L1127F|p.S1107F	957|1111|1174|1103|876|1127|1107	862-1216	7	12	355	1222	2.00798122065728	0.00767399566252636	0.0390534490846058
BLCA	PCDH12	ENSG00000113555	ENST00000231484	Cadherin|Cadherin|Cadherin	p.R401G|p.E421K|p.S383L	401|421|383	360-451	3	11	92	1184	3.5098814229249	0.00770655504206563	0.0391528972683813
BLCA	DNAH1	ENSG00000114841	ENST00000420323	AAA_8|AAA_8|AAA_8|AAA_8	p.V2785M|p.R2683Q|p.E2655K|p.S2786P	2785|2683|2655|2786	2556-2817	4	21	262	4265	3.10069065794257	0.00776000400668131	0.0393217908649172
BLCA	KCNJ15	ENSG00000157551	ENST00000328656	IRK|IRK|IRK|IRK	p.S113F|p.D41Y|p.V75M|p.C107Y	113|41|75|107	30-171	4	5	142	375	2.11267605633803	0.00778547981874145	0.0394327639809005
BLCA	FGD2	ENSG00000146192	ENST00000274963	RhoGEF|RhoGEF|RhoGEF|RhoGEF	p.E208Q|p.D215N|p.N153I|p.Q274H	208|215|153|274	106-288	4	6	183	655	2.38615664845173	0.00783600970455289	0.0395977615801784
BLCA	PCDHGB6	ENSG00000253305	ENST00000520790	Cadherin_2|Cadherin_2|Cadherin_2	p.P38L|p.V47E|p.K87T	38|47|87	32-112	3	10	81	930	3.44444444444444	0.00786289845983301	0.0396912011969965
BLCA	STAT6	ENSG00000166888	ENST00000300134	STAT_int|STAT_int|STAT_int	p.S67L|p.F99L|p.S54N	67|99|54	2-114	3	7	113	847	3.21238938053097	0.00791731387992201	0.0399293311590457
BLCA	CNTN1	ENSG00000018236	ENST00000551295	I-set|I-set|I-set	p.N477I|p.G479A|p.N488Y	477|479|488	413-501	3	10	89	1018	3.4314606741573	0.00796925170138718	0.0401545420786923
BLCA	MACF1	ENSG00000127603	ENST00000545844	Spectrin|Spectrin|Spectrin|Spectrin	p.E3393Q|p.E3467K|p.E3406Q|p.R3485W	3393|3467|3406|3485	3386-3492	4	63	107	5430	3.22207387627948	0.008106273971348	0.0406962015277811
BLCA	CRISPLD1	ENSG00000121005	ENST00000262207	CAP|CAP|CAP|CAP	p.G108E|p.A122V|p.S176R|p.R73Q	108|122|176|73	66-206	4	6	141	500	2.36406619385343	0.00818574529464289	0.0409782606545737
BLCA	PREX2	ENSG00000046889	ENST00000288368	DEP|DEP|DEP	p.E440K|p.K400Q|p.R461T	440|400|461	393-462	3	19	70	1606	3.62255639097744	0.00826320694069516	0.0412158422538709
BLCA	DUSP8	ENSG00000184545	ENST00000397374	DSPc|DSPc|DSPc	p.I250M|p.S196C|p.A248G	250|196|248	168-299	3	5	132	625	2.84090909090909	0.00826737405745692	0.0412158422538709
BLCA	NLRC4	ENSG00000091106	ENST00000404025	NLRC4_HD|NLRC4_HD|NLRC4_HD|NLRC4_HD|NLRC4_HD	p.E556Q|p.E542K|p.W529C|p.D482N|p.E544K	556|542|529|482|544	465-579	5	17	115	1024	2.61892583120205	0.00826833348564082	0.0412158422538709
BLCA	CACTIN	ENSG00000105298	ENST00000429344	CactinC_cactus|CactinC_cactus|CactinC_cactus	p.R639W|p.D687N|p.E697D	639|687|697	634-758	3	6	125	758	3.032	0.00836730520606088	0.0415526756885797
BLCA	PARP1	ENSG00000143799	ENST00000366794	WGR|WGR|WGR	p.A625T|p.E619K|p.V560L	625|619|560	553-633	3	11	81	1014	3.41414141414141	0.00849871382432799	0.0420488290141538
BLCA	NETO2	ENSG00000171208	ENST00000562435	CUB|CUB|CUB	p.L76S|p.D103H|p.D89N	76|103|89	45-156	3	5	112	525	2.8125	0.00858882991934151	0.0424172039187184
BLCA	LNPEP	ENSG00000113441	ENST00000231368	Peptidase_M1|Peptidase_M1|Peptidase_M1	p.F496L|p.S506C|p.Y581C	496|506|581	392-610	3	5	219	1025	2.80821917808219	0.00863860991583043	0.042569903649541
BLCA	TTN	ENSG00000155657	ENST00000589042	fn3|fn3|fn3	p.E30874K|p.V30877M|p.E30841Q	30874|30877|30841	30823-30907	3	336	85	35991	3.78056722689076	0.00873597794013214	0.0429235363808444
BLCA	ACAN	ENSG00000157766	ENST00000439576	Xlink|Xlink|Xlink	p.Q285H|p.V330M|p.E272K	285|330|272	254-349	3	22	96	2530	3.59375	0.00876296304292978	0.0430021553643257
BLCA	GCDH	ENSG00000105607	ENST00000222214	Acyl-CoA_dh_M|Acyl-CoA_dh_M|Acyl-CoA_dh_M	p.R234W|p.D220N|p.I265M	234|220|265	176-269	3	5	94	438	2.79574468085106	0.00878573590824339	0.0430745831043753
BLCA	STAB2	ENSG00000136011	ENST00000388887	Fasciclin|Fasciclin|Fasciclin	p.S1231N|p.N1242S|p.S1193Y	1231|1242|1193	1148-1267	3	18	120	2551	3.54305555555556	0.00881009249098652	0.0431684093560128
BLCA	SYCP2L	ENSG00000153157	ENST00000283141	SYCP2_SLD|SYCP2_SLD|SYCP2_SLD	p.W341R|p.M307I|p.E304K	341|307|304	292-403	3	7	112	812	3.10714285714286	0.00893763997134056	0.0436267996394601
BLCA	DNAH11	ENSG00000105877	ENST00000328843	AAA_9|AAA_9|AAA_9|AAA_9|AAA_9|AAA_9	p.L3521Q|p.E3679Q|p.E3548K|p.E3497K|p.G3563C|p.E3668K	3521|3679|3548|3497|3563|3668	3473-3691	6	49	219	4523	2.52893486161588	0.00896093009699539	0.0437118038650148
BLCA	PCDHA13	ENSG00000239389	ENST00000289272	Cadherin|Cadherin|Cadherin	p.A519S|p.P543S|p.A503E	519|543|503	460-556	3	9	97	950	3.26460481099656	0.00897389087777922	0.0437442472079634
BLCA	CSMD1	ENSG00000183117	ENST00000537824	CUB|CUB|CUB	p.L770F|p.I787T|p.V768D	770|787|768	758-863	3	28	106	3564	3.60242587601078	0.00905269767010575	0.0440235470820261
BLCA	LRP1B	ENSG00000168702	ENST00000389484	DUF5050|DUF5050|DUF5050|DUF5050|DUF5050|DUF5050|DUF5050	p.D3231N|p.N3185Y|p.E3112K|p.R3239P|p.I3057M|p.H3195N|p.D3105N	3231|3185|3112|3239|3057|3195|3105	3007-3241	7	58	235	4599	2.36192223037417	0.00906692627059502	0.0440549550207616
BLCA	TTN	ENSG00000155657	ENST00000589042	fn3|fn3|fn3	p.E31449K|p.E31446K|p.R31450C	31449|31446|31450	31410-31495	3	336	86	35991	3.73660714285714	0.00908884941172672	0.0441096514504279
BLCA	PTPRS	ENSG00000105426	ENST00000357368	Y_phosphatase|Y_phosphatase|Y_phosphatase|Y_phosphatase	p.R1432C|p.E1562K|p.R1492Q|p.T1510A	1432|1562|1492|1510	1416-1647	4	12	232	1948	2.79885057471264	0.00919888561382942	0.0445026577567756
BLCA	GLIPR1L2	ENSG00000180481	ENST00000550916	CAP|CAP|CAP|CAP	p.W163R|p.E140D|p.V82I|p.D154Y	163|140|82|154	58-192	4	5	135	344	2.03851851851852	0.00930843412469984	0.0448651824629782
BLCA	ACVR1	ENSG00000115170	ENST00000263640	Activin_recp|Activin_recp|Activin_recp	p.M34V|p.E45K|p.G88V	34|45|88	33-103	3	7	71	509	3.07243460764588	0.00930962028800464	0.0448651824629782
BLCA	NLRP8	ENSG00000179709	ENST00000291971	NOD2_WH|NOD2_WH|NOD2_WH	p.T485A|p.A486T|p.R494W	485|486|494	449-505	3	16	57	1048	3.44736842105263	0.00939362970570046	0.0451611285309164
BLCA	TTN	ENSG00000155657	ENST00000589042	fn3|fn3|fn3	p.L29400F|p.K29366N|p.W29356C	29400|29366|29356	29337-29423	3	336	87	35991	3.69365763546798	0.0094508844161042	0.0453543748219309
BLCA	NLRP9	ENSG00000185792	ENST00000332836	NOD2_WH|NOD2_WH|NOD2_WH	p.E424Q|p.E401Q|p.G438A	424|401|438	390-443	3	16	54	991	3.44097222222222	0.00945429032229006	0.0453549922265598
BLCA	CSPG4	ENSG00000173546	ENST00000308508	Cadherin_3|Cadherin_3|Cadherin_3	p.S1277L|p.R1243W|p.S1309A	1277|1243|1309	1221-1339	3	17	119	2322	3.44340088976767	0.00958579290350581	0.0458024801299229
BLCA	ARHGAP32	ENSG00000134909	ENST00000310343	PX|PX|PX	p.R190Q|p.S201Y|p.L185V	190|201|185	132-226	3	19	95	2087	3.46869806094183	0.00960153482666137	0.0458445920342423
BLCA	ACACB	ENSG00000076555	ENST00000338432	CPSase_L_D2|CPSase_L_D2|CPSase_L_D2|CPSase_L_D2	p.K529Q|p.E545G|p.V558M|p.E445K	529|545|558|445	417-616	4	17	200	2458	2.89176470588235	0.00960303724006129	0.0458451492135913
BLCA	LONP1	ENSG00000196365	ENST00000360614	AAA|AAA|AAA|AAA	p.E557K|p.F635L|p.Q615H|p.T582M	557|635|615|582	519-661	4	10	143	959	2.68251748251748	0.00962553405134092	0.0459194186812636
BLCA	COL6A6	ENSG00000206384	ENST00000358511	VWA|VWA|VWA|VWA|VWA	p.N92K|p.M53I|p.G158E|p.A139V|p.L135I	92|53|158|139|135	27-198	5	25	172	2263	2.63139534883721	0.00967111007738852	0.0460969609278666
BLCA	FNDC3B	ENSG00000075420	ENST00000336824	fn3|fn3|fn3	p.D404N|p.D456N|p.E415Q	404|456|415	381-463	3	13	83	1204	3.34754402224282	0.00974232637482242	0.0463552961442459
BLCA	POLR2A	ENSG00000181222	ENST00000322644	RNA_pol_Rpb1_7|RNA_pol_Rpb1_7|RNA_pol_Rpb1_7	p.E1188K|p.E1274Q|p.D1223N	1188|1274|1223	1164-1299	3	13	136	1970	3.34276018099548	0.0097910097942826	0.0465155926081673
BLCA	MDN1	ENSG00000112159	ENST00000369393	AAA_lid_7|AAA_lid_7|AAA_lid_7	p.M1981I|p.E1984K|p.E1930K	1981|1984|1930	1900-2001	3	46	102	5596	3.57800511508951	0.00979920133575884	0.0465398761114335
BLCA	PCSK2	ENSG00000125851	ENST00000262545	S8_pro-domain|S8_pro-domain|S8_pro-domain	p.K86N|p.A98T|p.R106Q	86|98|106	33-109	3	8	77	638	3.10714285714286	0.00992313543240475	0.0469391042558126
BLCA	JARID2	ENSG00000008083	ENST00000341776	JmjC|JmjC|JmjC	p.R999S|p.G1022W|p.E993Q	999|1022|993	916-1031	3	10	116	1246	3.22241379310345	0.00995622793875528	0.0470156787219212
BLCA	CDH10	ENSG00000040731	ENST00000264463	Cadherin|Cadherin|Cadherin|Cadherin|Cadherin	p.E143K|p.L127Q|p.K149Q|p.L93V|p.I148N	143|127|149|93|148	60-151	5	17	92	788	2.51918158567775	0.00997617136739426	0.0470762592381788
BLCA	HEPHL1	ENSG00000181333	ENST00000315765	Cu-oxidase_3|Cu-oxidase_3|Cu-oxidase_3|Cu-oxidase_3|Cu-oxidase_3	p.G145E|p.S121Y|p.G145R|p.K117N|p.D178N	145|121|145|117|178	98-210	5	20	113	1159	2.5641592920354	0.00997836347449566	0.0470798883614111
BRCA	THPO	ENSG00000090534	ENST00000204615	EPO_TPO|EPO_TPO|EPO_TPO	p.V173I|p.S108L|p.R161C	173|108|161	25-176	3	3	152	353	2.32236842105263	0	0
BRCA	G2E3	ENSG00000092140	ENST00000206595	HECT|HECT|HECT	p.G525E|p.G450V|p.E680Q	525|450|680	409-696	3	3	288	706	2.45138888888889	0	0
BRCA	LBP	ENSG00000129988	ENST00000217407	LBP_BPI_CETP_C|LBP_BPI_CETP_C|LBP_BPI_CETP_C	p.M267V|p.E413K|p.E422D	267|413|422	241-478	3	3	238	481	2.02100840336134	0	0
BRCA	KLRK1	ENSG00000213809	ENST00000240618	Lectin_C|Lectin_C|Lectin_C	p.E116D|p.H153D|p.Q130E	116|153|130	116-213	3	3	98	216	2.20408163265306	0	0
BRCA	KCNJ8	ENSG00000121361	ENST00000240662	IRK_C|IRK_C|IRK_C	p.L261M|p.R226H|p.E237K	261|226|237	191-363	3	3	173	424	2.45086705202312	0	0
BRCA	HLA-F	ENSG00000204642	ENST00000259951	C1-set|C1-set|C1-set	p.R240Q|p.A232G|p.A220V	240|232|220	208-287	3	3	80	442	5.525	0	0
BRCA	SPOPL	ENSG00000144228	ENST00000280098	BTB|BTB|BTB	p.E291A|p.F205L|p.D201Y	291|205|201	190-297	3	3	108	392	3.62962962962963	0	0
BRCA	MSI2	ENSG00000153944	ENST00000284073	RRM_1|RRM_1|RRM_1	p.E159K|p.V167A|p.I112K	159|167|112	112-181	3	3	70	328	4.68571428571429	0	0
BRCA	HK3	ENSG00000160883	ENST00000292432	Hexokinase_2|Hexokinase_2|Hexokinase_2|Hexokinase_2	p.C892G|p.R807Q|p.R852W|p.Q830P	892|807|852|830	679-913	4	4	235	923	3.92765957446808	0	0
BRCA	ITGB5	ENSG00000082781	ENST00000296181	Integrin_beta|Integrin_beta|Integrin_beta	p.D278G|p.Y197H|p.R226T	278|197|226	133-382	3	3	250	799	3.196	0	0
BRCA	LIMS2	ENSG00000072163	ENST00000324938	LIM|LIM|LIM	p.H192R|p.K205N|p.C193S	192|205|193	164-217	3	3	54	365	6.75925925925926	0	0
BRCA	CLEC4M	ENSG00000104938	ENST00000327325	Lectin_C|Lectin_C|Lectin_C	p.S357N|p.R380Q|p.E370Q	357|380|370	285-391	3	3	107	399	3.72897196261682	0	0
BRCA	OXCT2	ENSG00000198754	ENST00000327582	CoA_trans|CoA_trans|CoA_trans|CoA_trans|CoA_trans|CoA_trans	p.E311Q|p.A378T|p.D406E|p.E451G|p.T482M|p.V472L	311|378|406|451|482|472	299-498	6	6	200	517	2.585	0	0
BRCA	GSTA1	ENSG00000243955	ENST00000334575	GST_N|GST_N|GST_N	p.L50F|p.F10L|p.A76V	50|10|76	5-77	3	3	73	222	3.04109589041096	0	0
BRCA	CHST15	ENSG00000182022	ENST00000346248	Sulfotransfer_3|Sulfotransfer_3|Sulfotransfer_3|Sulfotransfer_3	p.R307H|p.W464R|p.Y308H|p.A412E	307|464|308|412	254-503	4	4	250	561	2.244	0	0
BRCA	GTPBP4	ENSG00000107937	ENST00000360803	NOG1_N|NOG1_N|NOG1_N	p.A110S|p.K29N|p.D17Y	110|29|17	6-165	3	3	160	634	3.9625	0	0
BRCA	TBX19	ENSG00000143178	ENST00000367821	T-box|T-box|T-box	p.D218N|p.D82E|p.I76S	218|82|76	43-218	3	3	176	448	2.54545454545455	0	0
BRCA	LAYN	ENSG00000204381	ENST00000375615	Lectin_C|Lectin_C|Lectin_C	p.R60Q|p.G164R|p.D74N	60|164|74	60-186	3	3	127	382	3.00787401574803	0	0
BRCA	LECT1	ENSG00000136110	ENST00000377962	BRICHOS|BRICHOS|BRICHOS	p.R140H|p.I198M|p.A146T	140|198|146	106-200	3	3	95	334	3.51578947368421	0	0
BRCA	TUBAL3	ENSG00000178462	ENST00000380419	Tubulin|Tubulin|Tubulin	p.Q89K|p.K48R|p.F145L	89|48|145	3-221	3	3	219	446	2.0365296803653	0	0
BRCA	METTL7B	ENSG00000170439	ENST00000394252	Methyltransf_11|Methyltransf_11|Methyltransf_11	p.G80R|p.G82E|p.P166Q	80|82|166	75-172	3	3	98	244	2.48979591836735	0	0
BRCA	MPP4	ENSG00000082126	ENST00000409474	Guanylate_kin|Guanylate_kin|Guanylate_kin|Guanylate_kin	p.Q585L|p.Q578E|p.D565V|p.H461R	585|578|565|461	426-618	4	4	193	637	3.30051813471503	0	0
BRCA	PLD3	ENSG00000105223	ENST00000409587	PLDc_3|PLDc_3|PLDc_3	p.P306A|p.R385H|p.L311V	306|385|311	226-403	3	3	178	490	2.75280898876404	0	0
BRCA	FIGNL1	ENSG00000132436	ENST00000419119	AAA|AAA|AAA	p.R483C|p.S504F|p.S466Y	483|504|466	437-567	3	3	131	674	5.14503816793893	0	0
BRCA	RGS4	ENSG00000117152	ENST00000421743	RGS|RGS|RGS	p.Q219H|p.F254L|p.E183K	219|254|183	159-274	3	3	116	302	2.60344827586207	0	0
BRCA	ACBD4	ENSG00000181513	ENST00000431281	ACBP|ACBP|ACBP	p.R58W|p.R33H|p.M92I	58|33|92	13-97	3	3	85	341	4.01176470588235	0	0
BRCA	PLEKHF1	ENSG00000166289	ENST00000436066	PH|PH|PH	p.R119C|p.I54M|p.I67M	119|54|67	36-131	3	3	96	279	2.90625	0	0
BRCA	KIAA0391	ENSG00000100890	ENST00000534898	PRORP|PRORP|PRORP	p.K392N|p.S357F|p.D561N	392|357|561	342-578	3	3	237	583	2.45991561181435	0	0
BRCA	MATN4	ENSG00000124159	ENST00000537548	VWA|VWA|VWA	p.V364L|p.S390L|p.R394H	364|390|394	345-519	3	3	175	581	3.32	0	0
BRCA	ABL2	ENSG00000143322	ENST00000502732	SH2|SH2|SH2|SH2|SH2	p.H219D|p.D227Y|p.I222M|p.L244F|p.E235Q	219|227|222|244|235	173-248	5	10	76	1182	7.77631578947368	1.18332100280671e-05	0.000104397312151619
BRCA	MRC1L1	ENSG00000183748	ENST00000331429	Ricin_B_lectin|Ricin_B_lectin|Ricin_B_lectin	p.M67L|p.E63K|p.R34C	67|63|34	23-118	3	4	96	1456	11.375	1.88990264244904e-05	0.000165850236134706
BRCA	ZNF25	ENSG00000175395	ENST00000302609	zf-C2H2|zf-C2H2|zf-C2H2	p.S327L|p.R334Q|p.A328P	327|334|328	314-336	3	5	23	456	11.895652173913	3.10552084306082e-05	0.000270875432564788
BRCA	ZNF814	ENSG00000204514	ENST00000435989	zf-C2H2|zf-C2H2|zf-C2H2	p.R624H|p.R624C|p.Y604C	624|624|604	604-626	3	8	23	855	13.9402173913043	3.36050533846777e-05	0.000292422300415223
BRCA	NLRP11	ENSG00000179873	ENST00000443188	NOD2_WH|NOD2_WH|NOD2_WH|NOD2_WH|NOD2_WH	p.G403E|p.K443E|p.E424K|p.D444H|p.A433T	403|443|424|444|433	392-448	5	13	57	1033	6.97031039136302	3.45417733100817e-05	0.000300099797318998
BRCA	JAK2	ENSG00000096968	ENST00000381652	FERM_F1|FERM_F1|FERM_F1	p.R115I|p.C75F|p.R133P	115|75|133	39-134	3	4	96	1132	8.84375	5.1724848195267e-05	0.000447389510507768
BRCA	MAMDC4	ENSG00000177943	ENST00000317446	MAM|MAM|MAM|MAM	p.E989K|p.V992E|p.R961H|p.R956Q	989|992|961|956	894-1058	4	5	165	1137	5.51272727272727	6.4360201871283e-05	0.000553926357624747
BRCA	DRP2	ENSG00000102385	ENST00000395209	EF-hand_2|EF-hand_2|EF-hand_2|EF-hand_2|EF-hand_2	p.Q413R|p.K414T|p.R487C|p.R487H|p.Q413H	413|414|487|487|413	386-504	5	8	119	957	5.02626050420168	8.26428483017283e-05	0.000708330568190254
BRCA	KMT2C	ENSG00000055609	ENST00000262189	zf-HC5HC2H|zf-HC5HC2H|zf-HC5HC2H|zf-HC5HC2H|zf-HC5HC2H	p.A311G|p.C302Y|p.Q318E|p.H252Y|p.E329K	311|302|318|252|329	252-331	5	45	80	4911	6.82083333333333	8.82351291634498e-05	0.00075508820828856
BRCA	IARS2	ENSG00000067704	ENST00000302637	Anticodon_1|Anticodon_1|Anticodon_1|Anticodon_1	p.S833Y|p.R784W|p.R817H|p.T905N	833|784|817|905	756-920	4	5	165	1012	4.90666666666667	0.000115217158009995	0.0009776466928963
BRCA	ZFP30	ENSG00000120784	ENST00000351218	zf-C2H2|zf-C2H2|zf-C2H2	p.H368D|p.H368Y|p.F363L	368|368|363	354-376	3	7	23	519	9.67080745341615	0.000121158516445452	0.00102621821763475
BRCA	RASA1	ENSG00000145715	ENST00000274376	SH2|SH2|SH2	p.Y255F|p.R245G|p.D251H	255|245|251	181-256	3	5	76	1047	8.26578947368421	0.000130754294951241	0.00110325812144016
BRCA	HNRNPR	ENSG00000125944	ENST00000374616	RRM_1|RRM_1|RRM_1	p.R232C|p.K171Q|p.G189R	232|171|189	167-235	3	4	69	636	6.91304347826087	0.000138537676758865	0.00116536498802194
BRCA	CDH23	ENSG00000107736	ENST00000398809	Cadherin|Cadherin|Cadherin|Cadherin	p.A207T|p.G162R|p.V167I|p.G185S	207|162|167|185	137-227	4	5	91	530	4.65934065934066	0.000149220198578215	0.00125235947482538
BRCA	SIGLEC12	ENSG00000254521	ENST00000291707	Ig_3|Ig_3|Ig_3	p.W413C|p.S390L|p.L392V	413|390|392	380-450	3	4	71	595	6.28521126760563	0.000202752179767174	0.00167906210648741
BRCA	MGA	ENSG00000174197	ENST00000219905	HLH|HLH|HLH	p.H2454N|p.E2444K|p.L2462V	2454|2444|2462	2424-2475	3	18	52	3065	9.82371794871795	0.000209527060379688	0.0017329983164004
BRCA	PCDHA5	ENSG00000204965	ENST00000529859	Cadherin|Cadherin|Cadherin|Cadherin	p.S508L|p.H524D|p.A478T|p.A536T	508|524|478|536	459-555	4	7	97	936	5.5139911634757	0.000209584617621772	0.00173304111207166
BRCA	CFP	ENSG00000126759	ENST00000247153	TSP_1|TSP_1|TSP_1	p.R346H|p.R368Q|p.D366N	346|368|366	319-376	3	4	58	469	6.06465517241379	0.00023389481982139	0.00192348402161841
BRCA	ADAMTS1	ENSG00000154734	ENST00000284984	TSP_1|TSP_1|TSP_1	p.R573T|p.P589R|p.G576S	573|589|576	563-613	3	7	51	967	8.12605042016807	0.000238003542694321	0.00195518202102693
BRCA	ZKSCAN7	ENSG00000196345	ENST00000273320	zf-C2H2|zf-C2H2|zf-C2H2	p.S673N|p.R683I|p.L678F	673|683|678	663-685	3	11	23	754	8.94071146245059	0.000240476356248021	0.00197319438742796
BRCA	ERBB2	ENSG00000141736	ENST00000269571	Pkinase_Tyr|Pkinase_Tyr|Pkinase_Tyr|Pkinase_Tyr|Pkinase_Tyr|Pkinase_Tyr|Pkinase_Tyr|Pkinase_Tyr|Pkinase_Tyr|Pkinase_Tyr|Pkinase_Tyr	p.L755S|p.V777L|p.D769Y|p.V797A|p.V777L|p.I767M|p.L755M|p.L755W|p.E939G|p.D769H|p.V842I	755|777|769|797|777|767|755|755|939|769|842	720-976	11	21	257	1255	2.55790253844729	0.0002455631851499	0.00201243805239021
BRCA	NRCAM	ENSG00000091129	ENST00000379028	fn3|fn3|fn3	p.R787C|p.P769T|p.Q788H	787|769|788	748-833	3	6	86	1304	7.58139534883721	0.000254653833537288	0.00208281024196481
BRCA	RGS7	ENSG00000182901	ENST00000366565	RGS|RGS|RGS|RGS|RGS|RGS|RGS	p.K431E|p.M430I|p.L360V|p.V411M|p.F362L|p.M430K|p.L399F	431|430|360|411|362|430|399	333-447	7	10	115	487	2.96434782608696	0.00027183699857114	0.00221513676372601
BRCA	ADAMTS6	ENSG00000049192	ENST00000381055	Reprolysin|Reprolysin|Reprolysin|Reprolysin	p.R268C|p.D351N|p.I298K|p.I298M	268|351|298|298	250-468	4	5	219	1117	4.08036529680365	0.000289704144745939	0.00234743373126981
BRCA	GRIN2A	ENSG00000183454	ENST00000396573	Lig_chan-Glu_bd|Lig_chan-Glu_bd|Lig_chan-Glu_bd|Lig_chan-Glu_bd|Lig_chan-Glu_bd|Lig_chan-Glu_bd	p.S445L|p.G510A|p.V529L|p.V526A|p.V417I|p.F524L	445|510|529|526|417|524	404-541	6	16	138	1464	3.97826086956522	0.000350276700965768	0.00281002773393586
BRCA	SPTAN1	ENSG00000197694	ENST00000372739	Spectrin|Spectrin|Spectrin|Spectrin	p.W1566C|p.S1656R|p.E1564Q|p.S1656N	1566|1656|1564|1656	1551-1661	4	15	111	2477	5.95075075075075	0.000371630135059586	0.00297196311054178
BRCA	NLRP4	ENSG00000160505	ENST00000301295	NLRC4_HD2|NLRC4_HD2|NLRC4_HD2|NLRC4_HD2	p.G520V|p.A486S|p.D471V|p.A517V	520|486|471|517	452-568	4	7	117	994	4.85470085470085	0.000386092389885406	0.00308389199105958
BRCA	KCNJ15	ENSG00000157551	ENST00000328656	IRK|IRK|IRK|IRK|IRK|IRK|IRK	p.G82R|p.R133H|p.V83F|p.T73N|p.L155F|p.R170T|p.E157D	82|133|83|73|155|170|157	30-171	7	8	142	375	2.31073943661972	0.000422723715588713	0.00335622543953371
BRCA	PCDHA3	ENSG00000255408	ENST00000522353	Cadherin_2|Cadherin_2|Cadherin_2|Cadherin_2	p.E37K|p.G82A|p.V35I|p.I48M	37|82|35|48	30-112	4	9	83	950	5.08701472556894	0.000474555711067248	0.00373814312974972
BRCA	PPFIA4	ENSG00000143847	ENST00000272198	SAM_2|SAM_2|SAM_2	p.E583D|p.V557L|p.A603V	583|557|603	545-615	3	5	71	701	5.92394366197183	0.000483541807825727	0.0038062091768038
BRCA	PCDHGC3	ENSG00000240184	ENST00000308177	Cadherin|Cadherin|Cadherin|Cadherin	p.I144M|p.Y179C|p.R183C|p.P150S	144|179|183|150	140-235	4	8	96	934	4.86458333333333	0.000491440986974734	0.00386103861626029
BRCA	CRYBG3	ENSG00000080200	ENST00000182096	Crystall|Crystall|Crystall|Crystall	p.V384A|p.I415V|p.R397Q|p.Q423K	384|415|397|423	356-434	4	10	79	1022	5.1746835443038	0.000499219012781049	0.00391842510530207
BRCA	CD46	ENSG00000117335	ENST00000322875	Sushi|Sushi|Sushi	p.C35G|p.G67A|p.V60I	35|67|60	35-94	3	4	60	399	4.9875	0.000511344299523042	0.00400504611870746
BRCA	TTN	ENSG00000155657	ENST00000589042	I-set|I-set|I-set|I-set	p.A14057S|p.R14079Q|p.A14102T|p.D14090H	14057|14079|14102|14090	14054-14138	4	271	85	35991	6.24979379205557	0.000512689429709168	0.0040136812807615
BRCA	ATP13A5	ENSG00000187527	ENST00000342358	Hydrolase|Hydrolase|Hydrolase|Hydrolase	p.N507K|p.A611T|p.S517L|p.R648S	507|611|517|648	480-755	4	5	276	1218	3.5304347826087	0.000597460184760257	0.00462587707760551
BRCA	SFMBT1	ENSG00000163935	ENST00000394752	MBT|MBT|MBT|MBT	p.D436H|p.R455Q|p.L414M|p.S431R	436|455|414|431	388-457	4	10	70	866	4.94857142857143	0.000614509986871514	0.00473850478787818
BRCA	ADAMTS20	ENSG00000173157	ENST00000389420	TSP_1|TSP_1|TSP_1	p.R1157Q|p.A1187S|p.G1169V	1157|1187|1169	1157-1193	3	21	37	1910	7.37451737451737	0.000647208972903268	0.00497150259102199
BRCA	DNAH9	ENSG00000007174	ENST00000262442	AAA_lid_1|AAA_lid_1|AAA_lid_1|AAA_lid_1	p.E2722K|p.L2679F|p.A2655D|p.K2723N	2722|2679|2655|2723	2651-2750	4	32	100	4486	5.6075	0.000670575910155513	0.00513906263877345
BRCA	SEZ6L	ENSG00000100095	ENST00000248933	Sushi|Sushi|Sushi	p.R817L|p.D813N|p.T816N	817|813|816	806-865	3	8	60	1024	6.4	0.000681344959552188	0.00521796681523717
BRCA	ZKSCAN4	ENSG00000187626	ENST00000377294	SCAN|SCAN|SCAN	p.F101L|p.R114L|p.E123Q	101|114|123	49-138	3	4	90	545	4.54166666666667	0.000743676449567854	0.00565864573539625
BRCA	PCDHA7	ENSG00000204963	ENST00000525929	Cadherin_2|Cadherin_2|Cadherin_2	p.I48M|p.I109M|p.R62C	48|109|62	30-112	3	6	83	937	5.64457831325301	0.000797459540583967	0.00602767910456476
BRCA	DYSF	ENSG00000135636	ENST00000410020	FerB|FerB|FerB	p.M866I|p.I811T|p.V812I	866|811|812	804-877	3	13	74	2119	6.60810810810811	0.000825090730042888	0.00621523263040503
BRCA	OBSCN	ENSG00000154358	ENST00000570156	I-set|I-set|I-set	p.R1361Q|p.T1382M|p.S1394L	1361|1382|1394	1352-1429	3	48	78	8923	7.14983974358974	0.00083598513054417	0.00629156780230285
BRCA	PADI1	ENSG00000142623	ENST00000375471	PAD_N|PAD_N|PAD_N	p.R58C|p.M76K|p.R56C	58|76|56	1-113	3	4	113	663	4.40044247787611	0.000843839129921475	0.0063463454817736
BRCA	FES	ENSG00000182511	ENST00000328850	Pkinase_Tyr|Pkinase_Tyr|Pkinase_Tyr|Pkinase_Tyr|Pkinase_Tyr	p.I680M|p.E651D|p.V625F|p.D683E|p.R720I	680|651|625|683|720	561-814	5	6	254	822	2.69685039370079	0.000870505249592313	0.00652464786531765
BRCA	PTEN	ENSG00000171862	ENST00000371953	DSPc|DSPc|DSPc|DSPc|DSPc|DSPc|DSPc|DSPc|DSPc|DSPc|DSPc	p.R130P|p.A126G|p.R130Q|p.I135K|p.C124S|p.C124G|p.H93L|p.D92E|p.K128N|p.H123D|p.H93D	130|126|130|135|124|124|93|92|128|123|93	67-173	11	19	107	403	2.18052139695032	0.000876303670223066	0.00656445600901771
BRCA	KIR3DL1	ENSG00000167633	ENST00000391728	ig|ig|ig|ig|ig	p.V134L|p.D173H|p.V175D|p.I182V|p.Q170H	134|173|175|182|170	127-210	5	8	84	444	3.30357142857143	0.000901975360301011	0.00672547956281241
BRCA	MRC2	ENSG00000011028	ENST00000303375	Lectin_C|Lectin_C|Lectin_C	p.N1346S|p.A1301V|p.A1383S	1346|1301|1383	1285-1395	3	7	111	1479	5.71042471042471	0.00092265012208137	0.00686416834696201
BRCA	TGM3	ENSG00000125780	ENST00000381458	Transglut_C|Transglut_C|Transglut_C|Transglut_C	p.A673V|p.E600K|p.L616F|p.K643N	673|600|616|643	595-693	4	7	99	693	4	0.000970198277442713	0.00716794100288404
BRCA	VIL1	ENSG00000127831	ENST00000248444	Gelsolin|Gelsolin|Gelsolin	p.R689C|p.A674T|p.R689S	689|674|689	630-708	3	6	79	827	5.23417721518987	0.00106573628066331	0.00778512234697835
BRCA	OBSCN	ENSG00000154358	ENST00000570156	I-set|I-set|I-set	p.V4116M|p.R4075W|p.R4113C	4116|4075|4113	4055-4138	3	48	84	8923	6.63913690476191	0.00109830747502193	0.00799832808796512
BRCA	PREX1	ENSG00000124126	ENST00000371941	DEP|DEP|DEP	p.R432Q|p.F485L|p.P439H	432|485|439	426-494	3	12	69	1659	6.01086956521739	0.00113150251734262	0.00821825894801
BRCA	LPCAT1	ENSG00000153395	ENST00000283415	EF-hand_8|EF-hand_8|EF-hand_8	p.R461Q|p.V451L|p.E481K	461|451|481	432-483	3	6	52	534	5.13461538461538	0.00114715557333023	0.00831197875340721
BRCA	DNAH14	ENSG00000185842	ENST00000328556	AAA_6|AAA_6|AAA_6|AAA_6|AAA_6	p.D695H|p.A779S|p.E734K|p.D813H|p.A642D	695|779|734|813|642	605-933	5	6	329	1008	2.5531914893617	0.00120896073250365	0.00868667624062891
BRCA	MACF1	ENSG00000127603	ENST00000545844	Spectrin|Spectrin|Spectrin	p.S4623F|p.K4663N|p.K4697N	4623|4663|4697	4593-4700	3	24	108	5430	6.28472222222222	0.00120910845387789	0.00868667624062891
BRCA	FREM2	ENSG00000150893	ENST00000280481	Calx-beta|Calx-beta|Calx-beta|Calx-beta	p.S2283L|p.D2245N|p.I2240V|p.H2340Y	2283|2245|2240|2340	2238-2342	4	25	105	3169	4.82895238095238	0.00121741847860524	0.00873499738585464
BRCA	SNX7	ENSG00000162627	ENST00000306121	PX|PX|PX|PX	p.D203H|p.L96P|p.F97L|p.R172C	203|96|97|172	93-211	4	5	119	451	3.03193277310924	0.00127894567489939	0.00913682546067187
BRCA	ATP2B2	ENSG00000157087	ENST00000360273	Hydrolase_3|Hydrolase_3|Hydrolase_3	p.S860R|p.D850N|p.S860T	860|850|860	791-865	3	9	75	1243	5.52444444444444	0.00130547796651181	0.00930026551336708
BRCA	ABCA10	ENSG00000154263	ENST00000269081	ABC_tran|ABC_tran|ABC_tran|ABC_tran	p.S450L|p.K533N|p.I467V|p.N478T	450|533|467|478	410-556	4	10	147	1543	4.19863945578231	0.00131060631941304	0.00932876494652776
BRCA	DNAJC10	ENSG00000077232	ENST00000264065	Thioredoxin|Thioredoxin|Thioredoxin	p.E577K|p.E633K|p.E633Q	577|633|633	557-660	3	5	104	793	4.575	0.0013239555971013	0.00940961266906539
BRCA	ADAMTSL1	ENSG00000178031	ENST00000380548	I-set|I-set|I-set|I-set	p.Q1464E|p.T1399M|p.S1483Y|p.G1476V	1464|1399|1483|1476	1395-1486	4	17	92	1762	4.50639386189258	0.00141372415959806	0.00996413508652369
BRCA	PCDHGB2	ENSG00000253910	ENST00000522605	Cadherin|Cadherin|Cadherin	p.A516V|p.E523Q|p.R499W	516|523|499	457-553	3	6	97	931	4.79896907216495	0.00148571320048752	0.0104131990415172
BRCA	NID1	ENSG00000116962	ENST00000264187	Thyroglobulin_1|Thyroglobulin_1|Thyroglobulin_1|Thyroglobulin_1	p.T916M|p.A880E|p.A885V|p.P918L	916|880|885|918	849-919	4	16	71	1247	4.39084507042254	0.00153732322528244	0.0107369224372481
BRCA	ABCA9	ENSG00000154258	ENST00000340001	ABC_tran|ABC_tran|ABC_tran|ABC_tran|ABC_tran	p.G1348E|p.E1320D|p.N1371S|p.A1387T|p.S1434I	1348|1320|1371|1387|1434	1309-1449	5	16	141	1624	3.59929078014184	0.00159294521103903	0.0110786208454941
BRCA	AKAP1	ENSG00000121057	ENST00000337714	TUDOR|TUDOR|TUDOR	p.T762M|p.L826V|p.S782Y	762|826|782	704-828	3	5	125	903	4.3344	0.00163262653233631	0.0113165338771872
BRCA	SORL1	ENSG00000137642	ENST00000260197	Sortilin-Vps10|Sortilin-Vps10|Sortilin-Vps10	p.H476Y|p.E295K|p.Y177H	476|295|177	133-586	3	4	454	2214	3.65748898678414	0.00176812492043354	0.0120910799643702
BRCA	TNC	ENSG00000041982	ENST00000350763	fn3|fn3|fn3	p.E1687K|p.D1656H|p.D1634Y	1687|1656|1634	1621-1701	3	15	81	2201	5.43456790123457	0.00180620300041046	0.0123183144387626
BRCA	POLG2	ENSG00000256525	ENST00000539111	HGTP_anticodon|HGTP_anticodon|HGTP_anticodon	p.G388E|p.R389K|p.E434G	388|389|434	379-478	3	4	100	485	3.6375	0.0018073116396371	0.0123183144387626
BRCA	RBM19	ENSG00000122965	ENST00000545145	RRM_1|RRM_1|RRM_1	p.F876L|p.R837W|p.M867V	876|837|867	834-906	3	8	73	960	4.93150684931507	0.00182278222506604	0.0124109749195482
BRCA	FAT1	ENSG00000083857	ENST00000441802	Cadherin|Cadherin|Cadherin	p.T2357M|p.V2360L|p.D2373N	2357|2360|2373	2288-2381	3	26	94	4588	5.63175122749591	0.0018363109385835	0.0124866235455558
BRCA	EPHA6	ENSG00000080224	ENST00000389672	fn3|fn3|fn3	p.Y574H|p.H608P|p.R612I	574|608|612	535-621	3	8	87	1130	4.87068965517241	0.00190940606896117	0.0128998959333288
BRCA	PRKAR2B	ENSG00000005249	ENST00000265717	cNMP_binding|cNMP_binding|cNMP_binding	p.D216G|p.E223K|p.T239A	216|223|239	172-259	3	4	88	418	3.5625	0.00196438026104773	0.0132146312640307
BRCA	PCDHGB6	ENSG00000253305	ENST00000520790	Cadherin|Cadherin|Cadherin|Cadherin	p.I471S|p.A476T|p.R526H|p.V458M	471|476|526|458	457-553	4	10	97	930	3.83505154639175	0.00197942615367652	0.0133023227439029
BRCA	TEK	ENSG00000120156	ENST00000380036	Pkinase_Tyr|Pkinase_Tyr|Pkinase_Tyr|Pkinase_Tyr|Pkinase_Tyr|Pkinase_Tyr|Pkinase_Tyr	p.N975S|p.I886M|p.R856T|p.R867K|p.R1076W|p.H881Y|p.G880E	975|886|856|867|1076|881|880	824-1092	7	12	269	1124	2.43742255266419	0.00205789955694424	0.0137182246508046
BRCA	SYNJ2	ENSG00000078269	ENST00000355585	Exo_endo_phos|Exo_endo_phos|Exo_endo_phos	p.S717F|p.S626L|p.V742I	717|626|742	535-855	3	4	321	1496	3.49532710280374	0.00211979447316613	0.0140769330289499
BRCA	SDK2	ENSG00000069188	ENST00000392650	I-set|I-set|I-set	p.S426L|p.A470G|p.V483F	426|470|483	402-492	3	14	91	2172	5.11459968602826	0.00219835998609152	0.0145315767791912
BRCA	NOMO1	ENSG00000103512	ENST00000287667	CarboxypepD_reg|CarboxypepD_reg|CarboxypepD_reg	p.T388M|p.D362N|p.D362H	388|362|362	330-404	3	10	75	1222	4.888	0.00220659742455942	0.0145743799549059
BRCA	DSC3	ENSG00000134762	ENST00000360428	Cadherin|Cadherin|Cadherin	p.D382E|p.P377H|p.H461N	382|377|461	360-463	3	6	104	896	4.30769230769231	0.00224147300525512	0.0147678655884709
BRCA	CDC7	ENSG00000097046	ENST00000428239	Pkinase|Pkinase|Pkinase	p.E452Q|p.L385F|p.L424F	452|385|424	358-482	3	4	125	574	3.444	0.00224901567544045	0.0148072506679148
BRCA	PTPRQ	ENSG00000139304	ENST00000266688	fn3|fn3|fn3	p.D946N|p.D946H|p.F993V	946|946|993	946-1036	3	15	91	2295	5.04395604395604	0.00237280914511762	0.0155111673102295
BRCA	KIAA0020	ENSG00000080608	ENST00000397885	CPL|CPL|CPL|CPL	p.E476K|p.H453D|p.E545Q|p.K436Q	476|453|545|436	434-574	4	6	141	648	3.06382978723404	0.00239597436242978	0.0156378804116447
BRCA	PCDHA10	ENSG00000250120	ENST00000307360	Cadherin|Cadherin|Cadherin|Cadherin	p.V440M|p.S355P|p.R427Q|p.L356I	440|355|427|356	354-445	4	11	92	948	3.74703557312253	0.00240585251347547	0.0156992553364541
BRCA	PCDHB3	ENSG00000113205	ENST00000231130	Cadherin|Cadherin|Cadherin	p.A515V|p.S501F|p.I506M	515|501|506	456-552	3	6	97	796	4.10309278350515	0.00269552598293887	0.0172693225444519
BRCA	HMCN1	ENSG00000143341	ENST00000271588	TSP_1|TSP_1|TSP_1	p.M4778I|p.R4771Q|p.Y4781F	4778|4771|4781	4761-4811	3	64	51	5635	5.17922794117647	0.00276780545016231	0.0176673886770538
BRCA	PAPPA2	ENSG00000116183	ENST00000367662	Sushi|Sushi|Sushi|Sushi	p.E1555K|p.D1547H|p.E1586G|p.L1532M	1555|1547|1586|1532	1525-1590	4	27	66	1791	4.02020202020202	0.00278142586545793	0.0177390356707579
BRCA	MPDZ	ENSG00000107186	ENST00000541718	PDZ|PDZ|PDZ	p.R181K|p.L182F|p.I206V	181|182|206	137-221	3	15	85	2041	4.80235294117647	0.00283641181082461	0.018028789308227
BRCA	CDH17	ENSG00000079112	ENST00000027335	Cadherin|Cadherin|Cadherin	p.D478N|p.G498R|p.K552N	478|498|552	456-558	3	6	103	832	4.03883495145631	0.002861395964739	0.0181737080658782
BRCA	RNF17	ENSG00000132972	ENST00000255324	TUDOR|TUDOR|TUDOR	p.D966N|p.E1003K|p.D999Y	966|1003|999	912-1032	3	9	121	1623	4.47107438016529	0.00286708149099013	0.0181992563407363
BRCA	KLHL24	ENSG00000114796	ENST00000454652	BTB|BTB|BTB|BTB	p.D153H|p.K157N|p.E160A|p.R60C	153|157|160|60	56-163	4	7	108	600	3.17460317460317	0.00286949796480007	0.0182111012214551
BRCA	PTPRB	ENSG00000127329	ENST00000334414	fn3|fn3|fn3	p.R1100H|p.E1068K|p.E1038Q	1100|1068|1038	1037-1117	3	17	81	2215	4.82570806100218	0.00290202224461256	0.0183822523340536
BRCA	TTK	ENSG00000112742	ENST00000369798	Pkinase|Pkinase|Pkinase|Pkinase	p.I643F|p.D608H|p.G666E|p.T676A	643|608|666|676	525-791	4	5	267	857	2.56779026217228	0.00293529799016334	0.018558805953369
BRCA	PCDHB1	ENSG00000171815	ENST00000306549	Cadherin_2|Cadherin_2|Cadherin_2|Cadherin_2	p.R76Q|p.E37Q|p.G63R|p.G63R	76|37|63|63	30-112	4	11	83	818	3.58378970427163	0.00293550452043223	0.018558805953369
BRCA	YTHDF3	ENSG00000185728	ENST00000539294	YTH|YTH|YTH	p.I436M|p.C473G|p.L447M	436|473|447	415-550	3	4	136	584	3.22058823529412	0.00294106244115611	0.0185868404590657
BRCA	CSMD2	ENSG00000121904	ENST00000241312	CUB|CUB|CUB|CUB	p.G466C|p.L497F|p.K472N|p.G480C	466|497|472|480	405-513	4	32	109	3487	3.99885321100917	0.0029691840014846	0.0187430802337562
BRCA	PTPRB	ENSG00000127329	ENST00000334414	fn3|fn3|fn3	p.N870K|p.D888H|p.G900R	870|888|900	862-943	3	17	82	2215	4.76685796269727	0.00303353552697383	0.0190475402115016
BRCA	SI	ENSG00000090402	ENST00000264382	NtCtMGAM_N|NtCtMGAM_N|NtCtMGAM_N|NtCtMGAM_N	p.P1011S|p.R1019C|p.R1078W|p.V1065A	1011|1019|1078|1065	994-1107	4	17	114	1827	3.77089783281734	0.00310203907266571	0.0193820322341969
BRCA	APBB1IP	ENSG00000077420	ENST00000376236	PH|PH|PH	p.V383I|p.Y341N|p.E312Q	383|341|312	311-419	3	5	109	666	3.66605504587156	0.00311769317818178	0.0194688110809675
BRCA	IL18R1	ENSG00000115604	ENST00000409599	Ig_6|Ig_6|Ig_6	p.I112T|p.Q105E|p.L90F	112|105|90	72-119	3	8	48	541	4.2265625	0.0032360493104221	0.0200414555196564
BRCA	THNSL2	ENSG00000144115	ENST00000324166	Thr_synth_N|Thr_synth_N|Thr_synth_N	p.F81L|p.C44Y|p.V9I	81|44|9	2-81	3	5	80	484	3.63	0.003238563631208	0.0200532732874575
BRCA	DCHS2	ENSG00000197410	ENST00000357232	Cadherin|Cadherin|Cadherin	p.S2037F|p.S2026A|p.N2024I	2037|2026|2024	1997-2085	3	21	89	2916	4.68057784911718	0.00342411675549348	0.0210212430392923
BRCA	DMD	ENSG00000198947	ENST00000357033	Spectrin|Spectrin|Spectrin|Spectrin|Spectrin	p.Q2544E|p.D2490N|p.Q2558R|p.R2553Q|p.E2563K	2544|2490|2558|2553|2563	2471-2577	5	51	107	3685	3.37639728788712	0.00352262174060169	0.0214390025139931
BRCA	NPR1	ENSG00000169418	ENST00000368680	Pkinase_Tyr|Pkinase_Tyr|Pkinase_Tyr	p.Q796H|p.N652I|p.G680V	796|652|680	543-801	3	4	259	1061	3.07239382239382	0.00355089246798568	0.0215713783347114
BRCA	TLL1	ENSG00000038295	ENST00000061240	CUB|CUB|CUB	p.R422T|p.R444H|p.S371C	422|444|371	349-458	3	7	110	1013	3.94675324675325	0.00370930253441626	0.0223511567499794
BRCA	KIT	ENSG00000157404	ENST00000288135	ig|ig|ig	p.A280V|p.A219V|p.E257D	280|219|257	216-305	3	8	90	976	4.06666666666667	0.00373112143628718	0.0224477944350109
BRCA	STAT6	ENSG00000166888	ENST00000300134	STAT_int|STAT_int|STAT_int	p.S58L|p.S86N|p.L29F	58|86|29	2-114	3	6	113	847	3.74778761061947	0.00379398403934594	0.0227715562781128
BRCA	GPR98	ENSG00000164199	ENST00000405460	Calx-beta|Calx-beta|Calx-beta	p.D4403H|p.D4474N|p.E4397K	4403|4474|4397	4386-4489	3	39	104	6306	4.66420118343195	0.00384025480086181	0.0229998171310123
BRCA	TEC	ENSG00000135605	ENST00000381501	Pkinase_Tyr|Pkinase_Tyr|Pkinase_Tyr|Pkinase_Tyr|Pkinase_Tyr	p.V465I|p.I397M|p.M373L|p.L420M|p.S522A	465|397|373|420|522	370-619	5	6	250	631	2.10333333333333	0.00386779899809397	0.023131283812896
BRCA	MAT2A	ENSG00000168906	ENST00000306434	S-AdoMet_synt_N|S-AdoMet_synt_N|S-AdoMet_synt_N	p.P50S|p.R84P|p.D39H	50|84|39	17-115	3	4	99	395	2.99242424242424	0.00394595743202686	0.0234984855136977
BRCA	INHBA	ENSG00000122641	ENST00000242208	TGF_beta|TGF_beta|TGF_beta	p.W338R|p.I373M|p.R379W	338|373|379	319-425	3	4	107	426	2.98598130841121	0.00398012502353828	0.023629591541588
BRCA	HMCN1	ENSG00000143341	ENST00000271588	I-set|I-set|I-set|I-set	p.W826R|p.S836L|p.Q877E|p.P793S	826|836|877|793	793-884	4	64	92	5635	3.828125	0.00398040483802653	0.023629591541588
BRCA	GFRA2	ENSG00000168546	ENST00000524240	GDNF|GDNF|GDNF	p.S223Y|p.Q206H|p.R187C	223|206|187	161-241	3	5	81	464	3.43703703703704	0.00399494412709489	0.0236946453031207
BRCA	TTN	ENSG00000155657	ENST00000589042	fn3|fn3|fn3	p.T31741I|p.V31782M|p.L31731F	31741|31782|31731	31709-31793	3	271	85	35991	4.68734534404168	0.00414957888475542	0.0243844880680725
BRCA	IGSF10	ENSG00000152580	ENST00000282466	I-set|I-set|I-set	p.A559E|p.E484K|p.Q539H	559|484|539	480-568	3	20	89	2623	4.42078651685393	0.00415117952439159	0.0243852314248884
BRCA	PARP14	ENSG00000173193	ENST00000474629	Macro|Macro|Macro	p.E825K|p.L860V|p.E889K	825|860|889	820-937	3	11	118	1801	4.16255778120185	0.00418310061635774	0.024537890211273
BRCA	LCP1	ENSG00000136167	ENST00000398576	CH|CH|CH	p.S588F|p.P544L|p.M611L	588|544|611	515-625	3	5	111	627	3.38918918918919	0.00421568263380445	0.0246721465163252
BRCA	SMC1B	ENSG00000077935	ENST00000357450	SMC_hinge|SMC_hinge|SMC_hinge	p.H524N|p.V594A|p.R540W	524|594|540	512-629	3	8	118	1235	3.92478813559322	0.00425182965282345	0.024835369391598
BRCA	PTPRT	ENSG00000196090	ENST00000373187	MAM|MAM|MAM|MAM	p.G81R|p.W136L|p.Q86H|p.S73C	81|136|86|73	32-190	4	11	159	1441	3.29559748427673	0.00425524112936393	0.0248509086538175
BRCA	USH1C	ENSG00000006611	ENST00000005226	PDZ|PDZ|PDZ	p.D834N|p.E761Q|p.I833S	834|761|833	752-837	3	8	86	899	3.92005813953488	0.00427070115794459	0.0249279952557231
BRCA	TTN	ENSG00000155657	ENST00000589042	fn3|fn3|fn3	p.D19040E|p.L19007M|p.P18990L	19040|19007|18990	18990-19075	3	271	86	35991	4.63284132841328	0.00432312080685104	0.0251629360967382
BRCA	DSCAM	ENSG00000171587	ENST00000400454	I-set|I-set|I-set	p.D396H|p.S326I|p.R388C	396|326|388	314-401	3	16	88	2012	4.28693181818182	0.00435995393521771	0.0253194006714272
BRCA	ADD2	ENSG00000075340	ENST00000264436	Aldolase_II|Aldolase_II|Aldolase_II|Aldolase_II|Aldolase_II	p.Q275H|p.Q275H|p.C135R|p.F261C|p.S237L	275|275|135|261|237	135-317	5	8	183	726	2.47950819672131	0.00442080014145807	0.0256188039726745
BRCA	CDHR1	ENSG00000148600	ENST00000372117	Cadherin|Cadherin|Cadherin	p.L198V|p.E237K|p.V183M	198|237|183	140-237	3	7	98	859	3.75655976676385	0.00445509559369106	0.0257635449315917
BRCA	ABCC4	ENSG00000125257	ENST00000376887	ABC_tran|ABC_tran|ABC_tran|ABC_tran	p.K1165E|p.A1190E|p.T1105K|p.Q1122E	1165|1190|1105|1122	1058-1205	4	11	148	1325	3.25552825552826	0.00449047359957344	0.0259226711862306
BRCA	POLR1A	ENSG00000068654	ENST00000263857	RNA_pol_Rpb1_4|RNA_pol_Rpb1_4|RNA_pol_Rpb1_4	p.E942K|p.Y872D|p.R843Q	942|872|843	837-951	3	11	115	1720	4.07905138339921	0.00450101523949697	0.0259726822215048
BRCA	TTN	ENSG00000155657	ENST00000589042	I-set|I-set|I-set	p.E22337D|p.R22280K|p.R22320S	22337|22280|22320	22265-22351	3	271	87	35991	4.57959027866141	0.00450149195557092	0.0259726822215048
BRCA	SPRED1	ENSG00000166068	ENST00000299084	WH1|WH1|WH1|WH1	p.K93N|p.D113N|p.V47A|p.R61H	93|113|47|61	10-120	4	6	111	444	2.66666666666667	0.004638671875	0.0265603704244548
BRCA	GMPS	ENSG00000163655	ENST00000496455	GATase|GATase|GATase	p.D158H|p.F140L|p.F69L	158|140|69	29-210	3	4	182	693	2.85576923076923	0.00475721318059608	0.0270811227796027
BRCA	ARHGEF10L	ENSG00000074964	ENST00000361221	RhoGEF|RhoGEF|RhoGEF	p.E348K|p.A497T|p.R365H	348|497|365	320-501	3	6	182	1279	3.51373626373626	0.00483301880925813	0.0274028439221073
BRCA	PGR	ENSG00000082175	ENST00000325455	Hormone_recep|Hormone_recep|Hormone_recep|Hormone_recep	p.E723K|p.R740Q|p.G762V|p.E833K	723|740|762|833	704-891	4	7	188	933	2.83586626139818	0.00483546825278991	0.0274120342144108
BRCA	SPTB	ENSG00000070182	ENST00000389722	Spectrin|Spectrin|Spectrin	p.E1708Q|p.D1701Y|p.E1738K	1708|1701|1738	1690-1795	3	16	106	2328	4.11792452830189	0.00503193937093993	0.0283055095623703
BRCA	TTN	ENSG00000155657	ENST00000589042	I-set|I-set|I-set	p.R4749Q|p.C4746R|p.E4739Q	4749|4746|4739	4700-4789	3	271	90	35991	4.42693726937269	0.00506618631356481	0.028466322689874
BRCA	WBSCR22	ENSG00000071462	ENST00000423497	Methyltransf_11|Methyltransf_11|Methyltransf_11|Methyltransf_11	p.A91S|p.M87I|p.D117N|p.D89N	91|87|117|89	58-161	4	5	104	298	2.29230769230769	0.00517708596087552	0.028948298854267
BRCA	TGM2	ENSG00000198959	ENST00000361475	Transglut_C|Transglut_C|Transglut_C	p.R651I|p.G628C|p.Q633K	651|628|633	587-686	3	6	100	687	3.435	0.00526068657426992	0.029295498169188
BRCA	TTN	ENSG00000155657	ENST00000589042	I-set|I-set|I-set	p.M2150I|p.E2110Q|p.E2082K	2150|2110|2082	2078-2168	3	271	91	35991	4.37828960707189	0.00526447691182841	0.0293116718530682
BRCA	PCLO	ENSG00000186472	ENST00000333891	C2|C2|C2	p.D5075H|p.R5034K|p.R5076Q	5075|5034|5076	5024-5134	3	33	111	5142	4.21130221130221	0.00539067572956942	0.0298435602137006
BRCA	RYR2	ENSG00000198626	ENST00000366574	MIR|MIR|MIR|MIR|MIR|MIR|MIR	p.D378N|p.R257Q|p.S307C|p.S333F|p.Y227H|p.A266T|p.V282L	378|257|307|333|227|266|282	226-406	7	74	181	4967	2.59586381962073	0.00551659244930325	0.0303800148087742
BRCA	TBX3	ENSG00000135111	ENST00000257566	T-box|T-box|T-box|T-box|T-box|T-box	p.P134S|p.H187Y|p.L112V|p.F204S|p.L112F|p.W113R	134|187|112|204|112|113	105-305	6	10	201	743	2.21791044776119	0.00568488053389404	0.0311047250845033
BRCA	DNAH7	ENSG00000118997	ENST00000312428	Dynein_AAA_lid|Dynein_AAA_lid|Dynein_AAA_lid	p.F1786L|p.I1913V|p.S1852L	1786|1913|1852	1782-1931	3	20	150	4024	4.024	0.00579122643796426	0.0315333995183689
BRCA	ITIH2	ENSG00000151655	ENST00000358415	VWA|VWA|VWA	p.D423H|p.M333I|p.E378K	423|333|378	310-492	3	5	183	946	3.1016393442623	0.00591822492479277	0.032013042062535
BRCA	FGD6	ENSG00000180263	ENST00000343958	PH|PH|PH	p.R1101Q|p.S1160F|p.A1177V	1101|1160|1177	1090-1183	3	12	94	1430	3.8031914893617	0.00602119653881628	0.0324491393207685
BRCA	IFLTD1	ENSG00000152936	ENST00000458174	LTD|LTD|LTD	p.K249T|p.S223F|p.S240L	249|223|240	162-275	3	4	114	409	2.69078947368421	0.00603567954207629	0.0324954307518392
BRCA	TMC3	ENSG00000188869	ENST00000359440	TMC|TMC|TMC	p.V504I|p.S597N|p.A521E	504|597|521	499-614	3	8	116	1100	3.55603448275862	0.00609795776516142	0.0327561024034097
BRCA	ATRN	ENSG00000088812	ENST00000262919	Lectin_C|Lectin_C|Lectin_C	p.V835L|p.S849F|p.S865Y	835|849|865	805-920	3	10	116	1429	3.69568965517241	0.00611352814904098	0.0328131027389474
BRCA	ACAP3	ENSG00000131584	ENST00000354700	BAR_3|BAR_3|BAR_3	p.D131Y|p.V73I|p.D71N	131|73|71	3-236	3	4	234	834	2.67307692307692	0.00619725301007135	0.0331314633839765
BRCA	MARCH5	ENSG00000198060	ENST00000358935	RINGv|RINGv|RINGv	p.R62T|p.E22K|p.D24H	62|22|24	14-68	3	5	55	278	3.03272727272727	0.00644781606727407	0.0341913041785054
BRCA	CSRP2BP	ENSG00000149474	ENST00000435364	Acetyltransf_10|Acetyltransf_10|Acetyltransf_10	p.Y696H|p.F751L|p.E698K	696|751|698	662-760	3	7	99	782	3.38528138528138	0.00653658961257175	0.0345955096372298
BRCA	SWT1	ENSG00000116668	ENST00000367500	PIN_4|PIN_4|PIN_4	p.M427L|p.R441H|p.K434M	427|441|434	390-528	3	6	139	900	3.23741007194245	0.00656128167902592	0.0346651937190823
BRCA	EGFR	ENSG00000146648	ENST00000275493	Furin-like|Furin-like|Furin-like|Furin-like|Furin-like	p.E257K|p.A289V|p.T273A|p.D314G|p.E282K	257|289|273|314|282	177-338	5	14	162	1210	2.66754850088183	0.00659001264182901	0.0347974638058575
BRCA	LPP	ENSG00000145012	ENST00000312675	LIM|LIM|LIM	p.E466K|p.Y464C|p.G425V	466|464|425	416-473	3	9	58	612	3.51724137931034	0.00687234324329178	0.0360225613163375
BRCA	MCM7	ENSG00000166508	ENST00000303887	MCM_N|MCM_N|MCM_N|MCM_N	p.A128T|p.P122R|p.G140R|p.R72C	128|122|140|72	10-140	4	8	131	719	2.74427480916031	0.00687942748057391	0.036046718208316
BRCA	PPAT	ENSG00000128059	ENST00000264220	GATase_6|GATase_6|GATase_6	p.M150I|p.Y94H|p.N127S	150|94|127	68-216	3	4	149	517	2.60234899328859	0.00689894847270867	0.0360975504145332
BRCA	GRB7	ENSG00000141738	ENST00000445327	RA|RA|RA	p.A160T|p.L154Q|p.E152Q	160|154|152	123-209	3	6	87	555	3.18965517241379	0.00693396743284636	0.036206341311283
BRCA	BRCA2	ENSG00000139618	ENST00000544455	BRCA-2_OB3|BRCA-2_OB3|BRCA-2_OB3	p.E3175K|p.E3177Q|p.E3167Q	3175|3177|3167	3052-3186	3	20	135	3418	3.79777777777778	0.00709287329324737	0.0368499717389755
BRCA	DNAH3	ENSG00000158486	ENST00000261383	Dynein_heavy|Dynein_heavy|Dynein_heavy	p.I3629M|p.Q3626H|p.I3561V	3629|3626|3561	3516-3639	3	26	124	4116	3.83002481389578	0.00724389748106735	0.0374522744590768
BRCA	FLNC	ENSG00000128591	ENST00000325888	Filamin|Filamin|Filamin	p.D866N|p.E919Q|p.E873K	866|919|873	864-957	3	23	94	2725	3.78122109158187	0.00741134194687298	0.0380630198017518
BRCA	AGO1	ENSG00000092847	ENST00000373204	ArgoMid|ArgoMid|ArgoMid	p.D497H|p.P482S|p.M481I	497|482|481	427-509	3	9	83	857	3.44176706827309	0.00742912596744516	0.0381357957342057
BRCA	OVCH1	ENSG00000187950	ENST00000318184	CUB|CUB|CUB	p.V510M|p.P471S|p.D476H	510|471|476	419-528	3	9	110	1134	3.43636363636364	0.00747110494660952	0.0383096770076921
BRCA	DNMT1	ENSG00000130816	ENST00000359526	BAH|BAH|BAH	p.P789L|p.D801N|p.D875N	789|801|875	771-896	3	11	126	1632	3.53246753246753	0.0075332436577642	0.0385427301313767
BRCA	KLHL31	ENSG00000124743	ENST00000370905	BACK|BACK|BACK|BACK	p.M209I|p.M209I|p.L184P|p.I221R	209|209|184|221	172-273	4	9	102	634	2.76252723311547	0.00766789270249235	0.0390371843940086
BRCA	PCDHA6	ENSG00000081842	ENST00000529310	Cadherin|Cadherin|Cadherin	p.Q612P|p.R619C|p.S608L	612|619|608	578-670	3	9	93	950	3.40501792114695	0.00772053926009209	0.039187836894889
BRCA	CNTN6	ENSG00000134115	ENST00000446702	Ig_3|Ig_3|Ig_3	p.I517T|p.A549V|p.V541I	517|549|541	501-580	3	11	80	1028	3.50454545454545	0.00774822213067738	0.0392861111232909
BRCA	NR1H4	ENSG00000012504	ENST00000551379	Hormone_recep|Hormone_recep|Hormone_recep|Hormone_recep	p.D373N|p.N458S|p.P355L|p.E296D	373|458|355|296	288-471	4	5	184	486	2.11304347826087	0.00777871336702229	0.0394045250397436
BRCA	KCNH1	ENSG00000143473	ENST00000271751	cNMP_binding|cNMP_binding|cNMP_binding	p.D642N|p.R674Q|p.E633Q	642|674|633	599-684	3	10	86	989	3.45	0.00781793131981856	0.0395366003951203
BRCA	EHHADH	ENSG00000113790	ENST00000231887	3HCDH|3HCDH|3HCDH	p.V675A|p.P673R|p.Q704E	675|673|704	619-715	3	7	97	723	3.19440353460972	0.00808099065821044	0.0406121540721102
BRCA	GATA3	ENSG00000107485	ENST00000379328	GATA|GATA|GATA	p.M294R|p.M294K|p.H282R	294|294|282	264-298	3	11	35	444	3.45974025974026	0.00810938963629493	0.04070566632183
BRCA	ADCY9	ENSG00000162104	ENST00000294016	Guanylate_cyc|Guanylate_cyc|Guanylate_cyc|Guanylate_cyc|Guanylate_cyc	p.E544K|p.I499M|p.G466V|p.I571L|p.I470M	544|499|466|571|470	385-573	5	14	189	1353	2.55668934240363	0.0081352009097686	0.0408042733321383
BRCA	AGL	ENSG00000162688	ENST00000294724	hDGE_amylase|hDGE_amylase|hDGE_amylase|hDGE_amylase	p.K415Q|p.D328N|p.G464E|p.A176P	415|328|464|176	120-551	4	6	432	1532	2.3641975308642	0.00818361150749958	0.0409782606545737
BRCA	WRN	ENSG00000165392	ENST00000298139	DEAD|DEAD|DEAD	p.S647L|p.T663M|p.S708A	647|663|708	550-713	3	8	164	1432	3.27439024390244	0.00822035691222744	0.0411024667154742
BRCA	KIAA0226L	ENSG00000102445	ENST00000429979	zf-RING_9|zf-RING_9|zf-RING_9	p.T610M|p.E559Q|p.G554E	610|559|554	450-649	3	4	200	662	2.4825	0.008330825254388	0.0414274797408947
BRCA	SPAST	ENSG00000021574	ENST00000315285	AAA|AAA|AAA	p.R503W|p.D444Y|p.G385E	503|444|385	378-508	3	5	131	616	2.82137404580153	0.00848677075759063	0.0420315256733638
BRCA	PCDHGA2	ENSG00000081853	ENST00000394576	Cadherin_2|Cadherin_2|Cadherin_2	p.E38Q|p.L95F|p.C96S	38|95|96	30-112	3	10	83	932	3.36867469879518	0.00850955133779685	0.042082211727903
BRCA	KLHL31	ENSG00000124743	ENST00000370905	BTB|BTB|BTB|BTB	p.D105H|p.Q151H|p.R165W|p.G131A	105|151|165|131	63-167	4	9	105	634	2.68359788359788	0.00870603261489222	0.0428256733415887
BRCA	UTRN	ENSG00000152818	ENST00000367545	EF-hand_2|EF-hand_2|EF-hand_2	p.K2868T|p.E2888K|p.R2859C	2868|2888|2859	2846-2964	3	24	119	3433	3.60609243697479	0.00880018334789678	0.0431326319824914
BRCA	CNOT1	ENSG00000125107	ENST00000317147	CNOT1_TTP_bind|CNOT1_TTP_bind|CNOT1_TTP_bind	p.N849Y|p.R964K|p.E898K	849|964|898	812-1004	3	11	193	2376	3.35751295336788	0.00901514585405527	0.0438871520652685
BRCA	COL6A3	ENSG00000163359	ENST00000295550	VWA|VWA|VWA	p.G1313V|p.P1246S|p.T1253N	1313|1246|1253	1233-1403	3	16	171	3177	3.48355263157895	0.00905942871591114	0.0440368476598819
BRCA	NLRP5	ENSG00000171487	ENST00000390649	NACHT|NACHT|NACHT	p.Q436R|p.R425H|p.V422M	436|425|422	280-446	3	7	167	1200	3.07955517536356	0.00923175870372495	0.0446134246208058
BRCA	BAP1	ENSG00000163930	ENST00000460680	Peptidase_C12|Peptidase_C12|Peptidase_C12|Peptidase_C12|Peptidase_C12	p.L49V|p.G45E|p.E200G|p.I214M|p.T93A	49|45|200|214|93	5-215	5	8	211	729	2.15936018957346	0.00932833036831959	0.0449291719181082
BRCA	NR1D2	ENSG00000174738	ENST00000312521	Hormone_recep|Hormone_recep|Hormone_recep	p.Q431H|p.V435F|p.M407I	431|435|407	399-578	3	4	180	579	2.4125	0.00934062131756042	0.0449687304525857
BRCA	CUBN	ENSG00000107611	ENST00000377833	CUB|CUB|CUB	p.G1858E|p.Y1878H|p.A1920V	1858|1878|1920	1852-1960	3	28	109	3623	3.56127129750983	0.00941621901357237	0.0452470863972445
BRCA	PMS2	ENSG00000122512	ENST00000265849	MutL_C|MutL_C|MutL_C	p.E705D|p.E757Q|p.E763K	705|757|763	676-822	3	6	147	862	2.93197278911565	0.00947067905240162	0.0454032670293661
BRCA	GBA2	ENSG00000070610	ENST00000378103	DUF608|DUF608|DUF608|DUF608	p.M832T|p.V606I|p.G689E|p.M578V	832|606|689|578	521-886	4	5	366	927	2.02622950819672	0.00959415556873711	0.0458213834750498
BRCA	PAM	ENSG00000145730	ENST00000304400	Cu2_monooxygen|Cu2_monooxygen|Cu2_monooxygen	p.R62C|p.R80P|p.G124V	62|80|124	59-175	3	8	117	974	3.12179487179487	0.00975740607242881	0.0464141367563671
BRCA	PKHD1L1	ENSG00000205038	ENST00000378402	TIG|TIG|TIG	p.F1741I|p.S1742P|p.D1662G	1741|1742|1662	1659-1743	3	42	85	4243	3.5655462184874	0.00983599175296512	0.0466610196666329
BRCA	FAT3	ENSG00000165323	ENST00000298047	Cadherin|Cadherin|Cadherin	p.T1610P|p.T1610I|p.E1597K	1610|1610|1597	1571-1662	3	42	92	4589	3.56288819875776	0.0098609458224117	0.0467278330417811
BRCA	NEIL1	ENSG00000140398	ENST00000564784	Fapy_DNA_glyco|Fapy_DNA_glyco|Fapy_DNA_glyco	p.P105L|p.E28K|p.R109W	105|28|109	1-123	3	4	123	390	2.3780487804878	0.00989377472777564	0.0468478092305323
BRCA	DNAH14	ENSG00000185842	ENST00000445597	AAA_8|AAA_8|AAA_8	p.F2237C|p.G2224E|p.T2204A	2237|2224|2204	2002-2244	3	13	243	3507	3.33048433048433	0.00991732749855756	0.0469208257251545
BRCA	BRSK2	ENSG00000174672	ENST00000382179	Pkinase|Pkinase|Pkinase	p.V245L|p.L127M|p.L211M	245|127|211	75-316	3	4	242	766	2.37396694214876	0.00996199651325502	0.0470362056007605
BRCA	POLR3A	ENSG00000148606	ENST00000372371	RNA_pol_Rpb1_2|RNA_pol_Rpb1_2|RNA_pol_Rpb1_2	p.T426K|p.H508Y|p.V450I	426|508|450	358-525	3	8	168	1390	3.10267857142857	0.0099743257349364	0.0470742642816884
CESC	EIF3E	ENSG00000104408	ENST00000220849	eIF3_N|eIF3_N|eIF3_N|eIF3_N	p.R74S|p.P21L|p.I10M|p.L18V	74|21|10|18	5-138	4	4	134	445	3.32089552238806	0	0
CESC	PDE1B	ENSG00000123360	ENST00000243052	PDEase_I|PDEase_I|PDEase_I	p.R241H|p.D288H|p.S372N	241|288|372	222-450	3	3	229	536	2.34061135371179	0	0
CESC	TRHDE	ENSG00000072657	ENST00000261180	Peptidase_M1_N|Peptidase_M1_N|Peptidase_M1_N	p.A184T|p.T214I|p.E312Q	184|214|312	146-331	3	3	186	1024	5.50537634408602	0	0
CESC	STAT3	ENSG00000168610	ENST00000264657	SH2|SH2|SH2	p.E616K|p.D661Y|p.N647I	616|661|647	584-674	3	3	91	770	8.46153846153846	0	0
CESC	NPTX2	ENSG00000106236	ENST00000265634	Pentaxin|Pentaxin|Pentaxin	p.S374G|p.V359M|p.I252T	374|359|252	223-420	3	3	198	431	2.17676767676768	0	0
CESC	PSD2	ENSG00000146005	ENST00000274710	Sec7|Sec7|Sec7	p.G348R|p.R320L|p.H315Y	348|320|315	296-464	3	3	169	771	4.56213017751479	0	0
CESC	CCL23	ENSG00000167236	ENST00000293280	IL8|IL8|IL8	p.E86D|p.I73M|p.C72Y	86|73|72	69-126	3	3	58	137	2.36206896551724	0	0
CESC	NECAB2	ENSG00000103154	ENST00000305202	ABM|ABM|ABM	p.R289W|p.K346N|p.D329N	289|346|329	286-360	3	3	75	386	5.14666666666667	0	0
CESC	METTL18	ENSG00000171806	ENST00000310392	Methyltransf_23|Methyltransf_23|Methyltransf_23	p.Q307H|p.D174N|p.R264Q	307|174|264	169-338	3	3	170	372	2.18823529411765	0	0
CESC	NR2C1	ENSG00000120798	ENST00000333003	Hormone_recep|Hormone_recep|Hormone_recep	p.E477Q|p.E386K|p.S404T	477|386|404	378-574	3	3	197	603	3.06091370558376	0	0
CESC	IKBKE	ENSG00000143466	ENST00000367120	Pkinase|Pkinase|Pkinase	p.I136V|p.A247V|p.T156A	136|247|156	9-301	3	3	293	716	2.44368600682594	0	0
CESC	MAT1A	ENSG00000151224	ENST00000372213	S-AdoMet_synt_C|S-AdoMet_synt_C|S-AdoMet_synt_C	p.R292C|p.A321V|p.V359I	292|321|359	252-389	3	3	138	395	2.86231884057971	0	0
CESC	SNX2	ENSG00000205302	ENST00000379516	Vps5|Vps5|Vps5	p.R410Q|p.D419N|p.E371K	410|419|371	281-514	3	3	234	519	2.21794871794872	0	0
CESC	NR2F2	ENSG00000185551	ENST00000394166	Hormone_recep|Hormone_recep|Hormone_recep	p.A272T|p.R218K|p.L275M	272|218|275	198-387	3	3	190	414	2.17894736842105	0	0
CESC	CAMK2B	ENSG00000058404	ENST00000395749	Pkinase|Pkinase|Pkinase	p.R66C|p.E110K|p.A151D	66|110|151	14-272	3	3	259	666	2.57142857142857	0	0
CESC	ELAVL2	ENSG00000107105	ENST00000397312	RRM_1|RRM_1|RRM_1	p.G185D|p.R150C|p.I183M	185|150|183	127-195	3	3	69	359	5.20289855072464	0	0
CESC	DDX51	ENSG00000185163	ENST00000397333	DEAD|DEAD|DEAD	p.D355N|p.A392T|p.R349H	355|392|349	222-441	3	3	220	666	3.02727272727273	0	0
CESC	ECT2L	ENSG00000203734	ENST00000423192	RhoGEF|RhoGEF|RhoGEF	p.R636K|p.V570I|p.A643D	636|570|643	570-752	3	3	183	904	4.93989071038251	0	0
CESC	CLIC3	ENSG00000169583	ENST00000494426	GST_N_3|GST_N_3|GST_N_3	p.K72T|p.M30I|p.E79K	72|30|79	18-90	3	3	73	236	3.23287671232877	0	0
CESC	CPSF3L	ENSG00000127054	ENST00000540437	Lactamase_B_6|Lactamase_B_6|Lactamase_B_6	p.G61S|p.D190Y|p.R114C	61|190|114	27-213	3	3	187	606	3.24064171122995	0	0
CESC	RP11-1220K2.2	ENSG00000257743	ENST00000550469	Gal_mutarotas_2|Gal_mutarotas_2|Gal_mutarotas_2	p.F261L|p.M233I|p.R243W	261|233|243	215-284	3	3	70	482	6.88571428571429	0	0
CESC	KCNJ6	ENSG00000157542	ENST00000609713	IRK_C|IRK_C|IRK_C	p.L255F|p.E249K|p.T258K	255|249|258	203-375	3	3	173	423	2.44508670520231	0	0
CESC	PCDHGA7	ENSG00000253537	ENST00000518325	Cadherin_2|Cadherin_2|Cadherin_2|Cadherin_2	p.A76V|p.R57Q|p.R80H|p.R89S	76|57|80|89	30-112	4	5	83	932	8.98313253012048	5.60158460849447e-06	4.96577773814124e-05
CESC	EPB41L4B	ENSG00000095203	ENST00000374566	FERM_M|FERM_M|FERM_M|FERM_M|FERM_M	p.E259K|p.R173C|p.E217K|p.E270Q|p.P233Q	259|173|217|270|233	168-277	5	7	110	900	5.84415584415584	2.08899619462688e-05	0.000182982128946348
CESC	APBB1IP	ENSG00000077420	ENST00000376236	RA|RA|RA|RA|RA	p.D250H|p.V217A|p.P226L|p.F208L|p.H212D	250|217|226|208|212	176-263	5	7	88	666	5.40584415584416	3.30329150886044e-05	0.00028759499020826
CESC	PCDHA9	ENSG00000204961	ENST00000532602	Cadherin|Cadherin|Cadherin|Cadherin	p.L551V|p.R502H|p.S503L|p.R538C	551|502|503|538	460-556	4	6	97	950	6.52920962199313	6.0921607232256e-05	0.000524877722310406
CESC	TOP2B	ENSG00000077097	ENST00000435706	HATPase_c|HATPase_c|HATPase_c	p.D110H|p.E219Q|p.R178C	110|219|178	92-241	3	4	150	1621	8.105	7.33217761570426e-05	0.00062990850230579
CESC	HECW2	ENSG00000138411	ENST00000260983	HECW_N|HECW_N|HECW_N|HECW_N	p.R58H|p.G112D|p.W91C|p.F79L	58|112|91|79	45-164	4	8	120	1572	6.55	0.000119225704384496	0.0010103645501682
CESC	F8	ENSG00000185010	ENST00000360256	F5_F8_type_C|F5_F8_type_C|F5_F8_type_C|F5_F8_type_C	p.R2323H|p.F2302L|p.Q2303E|p.S2308Y	2323|2302|2303|2308	2208-2342	4	10	135	2351	6.96592592592593	0.000123209749326225	0.001042524641102
CESC	TARSL2	ENSG00000185418	ENST00000335968	HGTP_anticodon|HGTP_anticodon|HGTP_anticodon	p.Q748E|p.S717C|p.D762H	748|717|762	699-790	3	4	92	802	6.53804347826087	0.000173162495620716	0.00144268647824623
CESC	MBTD1	ENSG00000011258	ENST00000586178	MBT|MBT|MBT	p.R246T|p.E213Q|p.W193C	246|213|193	176-249	3	4	74	628	6.36486486486486	0.000192791687169902	0.0015997793273963
CESC	HTATSF1	ENSG00000102241	ENST00000535601	RRM_1|RRM_1|RRM_1|RRM_1	p.G339D|p.L306F|p.R320Q|p.E294K	339|306|320|294	287-343	4	9	57	755	5.8869395711501	0.000238487995003478	0.00195785032920473
CESC	SLC27A6	ENSG00000113396	ENST00000262462	AMP-binding_C|AMP-binding_C|AMP-binding_C	p.E562G|p.M525V|p.A515V	562|525|515	495-571	3	4	77	619	6.02922077922078	0.000239441985228295	0.00196519440319844
CESC	MEP1A	ENSG00000112818	ENST00000230588	EGF|EGF|EGF	p.G683S|p.R708C|p.A692V	683|708|692	674-708	3	8	35	746	7.99285714285714	0.000291154419047146	0.0023563987591987
CESC	SLIT1	ENSG00000187122	ENST00000266058	Laminin_G_2|Laminin_G_2|Laminin_G_2|Laminin_G_2	p.S1224T|p.Y1225H|p.E1198D|p.R1222C	1224|1225|1198|1222	1194-1322	4	9	129	1534	5.28509905254091	0.000396647623239543	0.0031636186034853
CESC	PCDHGB3	ENSG00000262209	ENST00000576222	Cadherin|Cadherin|Cadherin	p.N274T|p.V288A|p.E271K	274|288|271	247-338	3	5	92	929	6.05869565217391	0.000442804463217872	0.00350640087628054
CESC	LMX1B	ENSG00000136944	ENST00000355497	LIM|LIM|LIM	p.E155K|p.F156C|p.S116T	155|156|116	115-173	3	4	59	406	5.16101694915254	0.000445968220581738	0.00352891954310601
CESC	A2ML1	ENSG00000166535	ENST00000299698	MG2|MG2|MG2	p.G121S|p.E212G|p.V137M	121|212|137	121-231	3	6	111	1454	6.54954954954955	0.000449226997357277	0.00355300645005215
CESC	GUCY1A3	ENSG00000164116	ENST00000296518	HNOBA|HNOBA|HNOBA|HNOBA|HNOBA	p.S360C|p.R312K|p.L453F|p.T334M|p.L380V	360|312|453|334|380	275-466	5	6	192	690	2.99479166666667	0.000464208221399587	0.00366361278549235
CESC	PCDH19	ENSG00000165194	ENST00000373034	Cadherin|Cadherin|Cadherin|Cadherin	p.Q525K|p.G539S|p.G486S|p.V493A	525|539|486|493	458-554	4	10	97	1148	4.7340206185567	0.000754612407938726	0.00573526232580859
CESC	DYNC1H1	ENSG00000197102	ENST00000360184	Dynein_C|Dynein_C|Dynein_C|Dynein_C|Dynein_C|Dynein_C	p.A4584T|p.A4602V|p.R4638W|p.A4580V|p.E4518K|p.V4475I	4584|4602|4638|4580|4518|4475	4333-4644	6	24	312	4646	3.72275641025641	0.000768231632207961	0.00583207327213588
CESC	KLHL6	ENSG00000172578	ENST00000341319	BTB|BTB|BTB|BTB	p.R66Q|p.M123I|p.T130M|p.R156Q	66|123|130|156	62-169	4	6	108	621	3.83333333333333	0.000816234501081037	0.00615412539511509
CESC	IGF1R	ENSG00000140443	ENST00000268035	Furin-like|Furin-like|Furin-like	p.E306Q|p.N244K|p.D243H	306|244|243	175-333	3	5	159	1367	5.15849056603774	0.000829979872857489	0.00624921577460564
CESC	TERT	ENSG00000164362	ENST00000310581	Telomerase_RBD|Telomerase_RBD|Telomerase_RBD	p.R489K|p.R521H|p.A518V	489|521|518	460-592	3	5	133	1132	5.10676691729323	0.000863221892490329	0.00648033426166327
CESC	PCDHB5	ENSG00000113209	ENST00000231134	Cadherin|Cadherin|Cadherin	p.G186R|p.R185H|p.F178L	186|185|178	139-233	3	5	95	795	5.02105263157895	0.00092205679482249	0.00686129712098679
CESC	AGAP3	ENSG00000133612	ENST00000397238	Ras|Ras|Ras	p.A241T|p.E155Q|p.E205K	241|155|205	129-287	3	4	159	911	4.29716981132075	0.000927929516454595	0.006895691851389
CESC	EPHA10	ENSG00000183317	ENST00000373048	Ephrin_lbd|Ephrin_lbd|Ephrin_lbd	p.R69H|p.Q193K|p.R150H	69|193|150	36-211	3	4	176	1008	4.29545454545455	0.000929412572023836	0.00690230014290896
CESC	STARD8	ENSG00000130052	ENST00000374599	START|START|START|START	p.V1003L|p.R909C|p.Y899H|p.P1026L	1003|909|899|1026	898-1099	4	6	202	1103	3.64026402640264	0.00104739808987753	0.00766979159041793
CESC	CDK13	ENSG00000065883	ENST00000181839	Pkinase|Pkinase|Pkinase|Pkinase|Pkinase	p.D973N|p.D826Y|p.F947L|p.D896Y|p.F780L	973|826|947|896|780	705-998	5	8	294	1512	3.21428571428571	0.00105179362957741	0.00769745159885668
CESC	ELAVL4	ENSG00000162374	ENST00000357083	RRM_1|RRM_1|RRM_1	p.R196H|p.P157L|p.S170L	196|157|170	151-219	3	4	69	383	4.16304347826087	0.00105341929064995	0.00770705966648893
CESC	USH1C	ENSG00000006611	ENST00000005226	PDZ|PDZ|PDZ	p.G777W|p.E786Q|p.R792W	777|786|792	752-837	3	6	86	899	5.22674418604651	0.00107156033451528	0.00782593865498974
CESC	EPRS	ENSG00000136628	ENST00000366923	HGTP_anticodon|HGTP_anticodon|HGTP_anticodon	p.E1317Q|p.H1357Q|p.R1346Q	1317|1357|1346	1303-1404	3	8	102	1512	5.55882352941177	0.00116217225729875	0.00840054773005721
CESC	EPAS1	ENSG00000116016	ENST00000263734	PAS_3|PAS_3|PAS_3	p.R275H|p.A311E|p.P334S	275|311|334	254-341	3	6	88	870	4.94318181818182	0.0013267596429305	0.00942751632876131
CESC	AADACL2	ENSG00000197953	ENST00000356517	Abhydrolase_3|Abhydrolase_3|Abhydrolase_3|Abhydrolase_3	p.D346N|p.C338S|p.G303E|p.D314H	346|338|303|314	269-375	4	5	107	401	2.9981308411215	0.00135268609383643	0.00958497895234193
CESC	PCDHGB2	ENSG00000253910	ENST00000522605	Cadherin|Cadherin|Cadherin	p.R518H|p.H522D|p.I491M	518|522|491	457-553	3	6	97	931	4.79896907216495	0.00148571320048752	0.0104131990415172
CESC	HECTD3	ENSG00000126107	ENST00000372172	HECT|HECT|HECT|HECT|HECT	p.E748Q|p.E761Q|p.T659M|p.A845V|p.E653Q	748|761|659|845|653	562-852	5	6	291	861	2.46563573883162	0.00149052417805673	0.0104409277803999
CESC	PCDHA13	ENSG00000239389	ENST00000289272	Cadherin_2|Cadherin_2|Cadherin_2|Cadherin_2	p.R62C|p.R98Q|p.D91N|p.R62H	62|98|91|62	30-112	4	11	83	950	4.16210295728368	0.00149832560470786	0.0104866943740543
CESC	PZP	ENSG00000126838	ENST00000261336	MG2|MG2|MG2	p.R146C|p.N153S|p.E152K	146|153|152	127-220	3	9	94	1482	5.25531914893617	0.00157373901243818	0.0109727252871454
CESC	TTN	ENSG00000155657	ENST00000589042	I-set|I-set|I-set	p.E15138K|p.E15133Q|p.D15170N	15138|15133|15170	15120-15204	3	207	85	35991	6.13657289002558	0.00157960810433155	0.0110020535839379
CESC	KCND3	ENSG00000171385	ENST00000315987	BTB_2|BTB_2|BTB_2	p.S68N|p.R49Q|p.F75L	68|49|75	42-131	3	5	90	655	4.36666666666667	0.00158636126484923	0.0110397930345545
CESC	CAD	ENSG00000084774	ENST00000264705	MGS|MGS|MGS	p.E1367Q|p.E1382Q|p.G1401A	1367|1382|1401	1327-1428	3	12	102	2225	5.45343137254902	0.00162411816091079	0.0112670004687718
CESC	TTN	ENSG00000155657	ENST00000589042	I-set|I-set|I-set	p.E2483K|p.N2505D|p.V2522D	2483|2505|2522	2445-2530	3	207	86	35991	6.06521739130435	0.00164792301943961	0.0114010633992346
CESC	MYO7A	ENSG00000137474	ENST00000409709	Myosin_head|Myosin_head|Myosin_head|Myosin_head|Myosin_head|Myosin_head|Myosin_head|Myosin_head	p.D483H|p.Q720H|p.R657W|p.E249K|p.A177T|p.A598T|p.V394M|p.C369Y	483|720|657|249|177|598|394|369	67-729	8	12	663	2215	2.2272498743087	0.00166170820089628	0.0114868270201531
CESC	WSCD1	ENSG00000179314	ENST00000574946	WSC|WSC|WSC	p.E209Q|p.K168N|p.G160A	209|168|160	145-224	3	5	80	575	4.3125	0.00166498999820242	0.0114999016911334
CESC	SIN3A	ENSG00000169375	ENST00000394947	Sin3_corepress|Sin3_corepress|Sin3_corepress	p.S595C|p.R553Q|p.R611G	595|553|611	552-647	3	8	96	1273	4.97265625	0.00176694243233633	0.0120854917162322
CESC	HELZ	ENSG00000198265	ENST00000358691	AAA_12|AAA_12|AAA_12	p.K1011N|p.L1034V|p.E966Q	1011|1034|966	840-1052	3	6	213	1942	4.55868544600939	0.00180722838916736	0.0123183144387626
CESC	POLG2	ENSG00000256525	ENST00000539111	HGTP_anticodon|HGTP_anticodon|HGTP_anticodon	p.E405K|p.M465I|p.H467L	405|465|467	379-478	3	4	100	485	3.6375	0.0018073116396371	0.0123183144387626
CESC	RGS7	ENSG00000182901	ENST00000366565	RGS_DHEX|RGS_DHEX|RGS_DHEX	p.E165K|p.Q157H|p.A161T	165|157|161	113-214	3	4	102	487	3.58088235294118	0.00192435344729813	0.0129841904920693
CESC	PCDHB13	ENSG00000187372	ENST00000341948	Cadherin|Cadherin|Cadherin	p.R652C|p.S603L|p.R633H	652|603|633	575-663	3	6	89	798	4.48314606741573	0.00192591626730276	0.0129849223125014
CESC	ABCA13	ENSG00000179869	ENST00000435803	ABC_tran|ABC_tran|ABC_tran	p.Q3967E|p.I3900M|p.S3896F	3967|3900|3896	3858-4004	3	19	147	5058	5.4328678839957	0.00194799294193437	0.013123070350429
CESC	TTN	ENSG00000155657	ENST00000589042	I-set|I-set|I-set	p.R6118M|p.G6185D|p.V6170I	6118|6185|6170	6105-6195	3	207	91	35991	5.73196368848543	0.00202051180686391	0.0135043524177579
CESC	TFRC	ENSG00000072274	ENST00000360110	TFR_dimer|TFR_dimer|TFR_dimer	p.S750F|p.R677H|p.R719C	750|677|719	637-750	3	5	114	760	4	0.00222750000000005	0.0146831261207415
CESC	HGF	ENSG00000019991	ENST00000222390	PAN_1|PAN_1|PAN_1	p.E111K|p.F42L|p.C84Y	111|42|84	40-124	3	6	85	728	4.28235294117647	0.00229223217319041	0.0150438820110755
CESC	DCHS1	ENSG00000166341	ENST00000299441	Cadherin|Cadherin|Cadherin	p.A876T|p.E801Q|p.S829L	876|801|829	795-885	3	21	91	3298	5.17739403453689	0.00238074679766576	0.0155562841699186
CESC	CNTNAP5	ENSG00000155052	ENST00000431078	Laminin_G_2|Laminin_G_2|Laminin_G_2	p.N456H|p.P473Q|p.R461H	456|473|461	395-521	3	7	127	1306	4.40719910011249	0.00245686559064862	0.0159785612740356
CESC	AGAP2	ENSG00000135439	ENST00000547588	ArfGap|ArfGap|ArfGap	p.E968Q|p.V983A|p.S1022L	968|983|1022	931-1046	3	7	116	1192	4.40394088669951	0.00246368662347951	0.016009634763323
CESC	NEK8	ENSG00000160602	ENST00000268766	Pkinase|Pkinase|Pkinase|Pkinase|Pkinase	p.E51K|p.L106R|p.E72K|p.R226Q|p.I186M	51|106|72|226|186	4-258	5	6	255	692	2.26143790849673	0.00250382813882211	0.0162106947445774
CESC	PVRL3	ENSG00000177707	ENST00000485303	C2-set_2|C2-set_2|C2-set_2	p.S180Y|p.D183N|p.G185V	180|183|185	173-257	3	5	85	549	3.87529411764706	0.00251726571806521	0.0162849470114332
CESC	PKD1	ENSG00000008710	ENST00000262304	PLAT|PLAT|PLAT	p.T3134A|p.A3211T|p.R3162C	3134|3211|3162	3120-3231	3	23	112	4303	5.01125776397515	0.00273385950613925	0.0174895332325489
CESC	ELF3	ENSG00000163435	ENST00000359651	SAM_PNT|SAM_PNT|SAM_PNT	p.F66L|p.S68L|p.R94Q	66|68|94	48-132	3	4	85	371	3.27352941176471	0.0027553708807706	0.0175948060643533
CESC	PHLDB3	ENSG00000176531	ENST00000292140	PH|PH|PH	p.K569N|p.R545H|p.F604L	569|545|604	534-635	3	5	102	640	3.76470588235294	0.00281459706902498	0.0179004477953907
CESC	DNAH1	ENSG00000114841	ENST00000420323	Dynein_AAA_lid|Dynein_AAA_lid|Dynein_AAA_lid	p.E2138K|p.R2085T|p.D2076Y	2138|2085|2076	2037-2183	3	18	147	4265	4.83560090702948	0.00292864637120926	0.0185296111197336
CESC	TTK	ENSG00000112742	ENST00000369798	Pkinase|Pkinase|Pkinase|Pkinase	p.D763H|p.D595G|p.E571K|p.T594M	763|595|571|594	525-791	4	5	267	857	2.56779026217228	0.00293529799016334	0.018558805953369
CESC	PC	ENSG00000173599	ENST00000393960	HMGL-like|HMGL-like|HMGL-like	p.P821T|p.G697A|p.D799N	821|697|799	563-837	3	4	275	1178	3.21272727272727	0.00296995325253135	0.0187443596731681
CESC	H6PD	ENSG00000049239	ENST00000377403	G6PD_C|G6PD_C|G6PD_C|G6PD_C|G6PD_C	p.G258S|p.L511F|p.E248K|p.K384N|p.G306V	258|511|248|384|306	215-515	5	6	301	791	2.18992248062016	0.00303626779106592	0.0190574622651536
CESC	PMS1	ENSG00000064933	ENST00000441310	HATPase_c_3|HATPase_c_3|HATPase_c_3	p.E45D|p.A35V|p.E59G	45|35|59	18-135	3	6	118	932	3.94915254237288	0.0031147768647446	0.0194579452026455
CESC	ADCY1	ENSG00000164742	ENST00000297323	Guanylate_cyc|Guanylate_cyc|Guanylate_cyc	p.R396C|p.R412C|p.F312L	396|412|312	294-477	3	5	184	1119	3.64891304347826	0.0031744446455706	0.0197486511196047
CESC	UBC	ENSG00000150991	ENST00000536769	ubiquitin|ubiquitin|ubiquitin	p.L423F|p.R454T|p.D401E	423|454|401	383-454	3	7	72	685	4.07738095238095	0.00328592685329698	0.0203085380187703
CESC	PTEN	ENSG00000171862	ENST00000371953	DSPc|DSPc|DSPc|DSPc|DSPc|DSPc|DSPc|DSPc	p.R130Q|p.R142W|p.D107H|p.G129E|p.W111R|p.D162N|p.R173C|p.R130L	130|142|107|129|111|162|173|130	67-173	8	14	107	403	2.15220293724967	0.00338634355796263	0.020816386152292
CESC	IGSF10	ENSG00000152580	ENST00000282466	I-set|I-set|I-set	p.V493I|p.V507M|p.R527W	493|507|527	480-568	3	19	89	2623	4.65345949142519	0.00341187432489098	0.0209577516087436
CESC	PLEC	ENSG00000178209	ENST00000322810	S10_plectin|S10_plectin|S10_plectin	p.E22K|p.R34L|p.L97V	22|34|97	7-101	3	31	95	4684	4.77147707979626	0.00343727383950121	0.0210785482309653
CESC	PLXNA1	ENSG00000114554	ENST00000393409	TIG_plexin|TIG_plexin|TIG_plexin	p.A652V|p.R623Q|p.S593L	652|623|593	569-659	3	14	91	1896	4.46467817896389	0.00360191563690249	0.0218412347747951
CESC	KIAA0226	ENSG00000145016	ENST00000296343	zf-RING_9|zf-RING_9|zf-RING_9|zf-RING_9|zf-RING_9	p.K783N|p.E905Q|p.P930L|p.P903L|p.M756I	783|905|930|903|756	737-937	5	9	201	972	2.6865671641791	0.0036689218799707	0.0221703399957901
CESC	FREM1	ENSG00000164946	ENST00000422223	Cadherin_3|Cadherin_3|Cadherin_3	p.Q1162H|p.H1215Y|p.F1185L	1162|1215|1185	1131-1256	3	12	126	2179	4.3234126984127	0.00379940437283066	0.022796426236984
CESC	DDR1	ENSG00000204580	ENST00000376575	Pkinase_Tyr|Pkinase_Tyr|Pkinase_Tyr|Pkinase_Tyr	p.R909W|p.E888K|p.P883L|p.E857K	909|888|883|857	610-911	4	5	302	919	2.43443708609272	0.00383227933987185	0.0229603639406592
CESC	SYT7	ENSG00000011347	ENST00000540677	C2|C2|C2	p.R465C|p.D378Y|p.A413T	465|378|413	356-474	3	4	119	478	3.01260504201681	0.00384128260082661	0.0230018087901806
CESC	ASTN1	ENSG00000152092	ENST00000361833	Annexin_like|Annexin_like|Annexin_like	p.S1185F|p.E1172G|p.L1163V	1185|1172|1163	1145-1237	3	10	93	1294	4.1741935483871	0.00393676890626293	0.0234577663210599
CESC	PCDHB12	ENSG00000120328	ENST00000239450	Cadherin|Cadherin|Cadherin	p.R652C|p.S603L|p.A580T	652|603|580	576-663	3	7	88	795	3.87175324675325	0.00398326785315051	0.023642345470691
CESC	GFRA2	ENSG00000168546	ENST00000524240	GDNF|GDNF|GDNF	p.R234W|p.K176E|p.R198H	234|176|198	161-241	3	5	81	464	3.43703703703704	0.00399494412709489	0.0236946453031207
CESC	SYNE2	ENSG00000054654	ENST00000358025	CH|CH|CH	p.D56N|p.V66I|p.H112Y	56|66|112	31-137	3	42	107	6907	4.61081441922563	0.00403261123157472	0.0238709804947966
CESC	JAK2	ENSG00000096968	ENST00000381652	Pkinase_Tyr|Pkinase_Tyr|Pkinase_Tyr|Pkinase_Tyr	p.Q885K|p.R922W|p.L855F|p.Y1099C	885|922|855|1099	849-1123	4	6	275	1132	2.74424242424242	0.00404896239850483	0.0239343192775454
CESC	PCDHGA8	ENSG00000253767	ENST00000398604	Cadherin|Cadherin|Cadherin	p.A582E|p.A629V|p.A611V	582|629|611	578-665	3	8	88	932	3.97159090909091	0.0040705868428107	0.0240312803546662
CESC	FAS	ENSG00000026103	ENST00000355740	Death|Death|Death	p.E261K|p.E261D|p.D265H	261|261|265	230-314	3	4	85	335	2.95588235294118	0.00414473219628819	0.0243733238503374
CESC	KMT2D	ENSG00000167548	ENST00000301067	zf-HC5HC2H_2|zf-HC5HC2H_2|zf-HC5HC2H_2	p.D5044N|p.H5114Y|p.R5086Q	5044|5114|5086	5030-5144	3	32	115	5537	4.51385869565217	0.00420514743845191	0.0246235571422554
CESC	RPS6KA5	ENSG00000100784	ENST00000261991	Pkinase|Pkinase|Pkinase|Pkinase	p.A210V|p.E147Q|p.V89I|p.Y157S	210|147|89|157	49-318	4	5	270	802	2.3762962962963	0.00432461031022102	0.0251671781008535
CESC	PCDHB11	ENSG00000197479	ENST00000354757	Cadherin|Cadherin|Cadherin	p.E387K|p.E398K|p.L440F	387|398|440	352-442	3	7	91	797	3.75353218210361	0.00446841080414484	0.0258268523837051
CESC	FANCL	ENSG00000115392	ENST00000402135	FANCL_C|FANCL_C|FANCL_C	p.R354T|p.D326N|p.P365S	354|326|365	308-376	3	5	69	380	3.30434782608696	0.00464584166767967	0.0265922189850371
CESC	TUBGCP6	ENSG00000128159	ENST00000248846	GCP_C_terminal|GCP_C_terminal|GCP_C_terminal|GCP_C_terminal	p.P1758S|p.E1589K|p.E1618K|p.F1696L	1758|1589|1618|1696	1513-1816	4	8	304	1819	2.99177631578947	0.0046663387183945	0.0266726244228341
CESC	EPHA4	ENSG00000116106	ENST00000281821	Pkinase_Tyr|Pkinase_Tyr|Pkinase_Tyr	p.P775T|p.S805N|p.E634K	775|805|634	621-878	3	4	258	986	2.86627906976744	0.0046878225531044	0.0267763782036649
CESC	IL1RAPL2	ENSG00000189108	ENST00000372582	ig|ig|ig	p.S275C|p.L261M|p.G270V	275|261|270	249-345	3	6	97	686	3.5360824742268	0.00471961094442763	0.0269073941901506
CESC	DCLRE1C	ENSG00000152457	ENST00000378278	Lactamase_B_2|Lactamase_B_2|Lactamase_B_2	p.T13P|p.L24M|p.E104K	13|24|104	12-193	3	4	182	692	2.85164835164835	0.00478477118635823	0.0271851914699426
CESC	UBE2O	ENSG00000175931	ENST00000319380	UQ_con|UQ_con|UQ_con	p.T1052I|p.L988V|p.P992L	1052|988|992	957-1107	3	7	151	1292	3.66698202459792	0.00487094037252134	0.0275753236284216
CESC	SRPK3	ENSG00000184343	ENST00000370101	Pkinase|Pkinase|Pkinase	p.S133N|p.V81M|p.E216K	133|81|216	79-228	3	4	150	567	2.835	0.00489815811942662	0.0276777882553307
CESC	FTCD	ENSG00000160282	ENST00000291670	FTCD|FTCD|FTCD	p.P314S|p.A281V|p.E251K	314|281|251	181-324	3	4	144	541	2.81770833333333	0.00501950519393413	0.0282497130551438
CESC	SPOPL	ENSG00000144228	ENST00000280098	BTB|BTB|BTB	p.E210K|p.D245N|p.E249K	210|245|249	190-297	3	4	108	392	2.72222222222222	0.00576170148804789	0.0314139967090601
CESC	BTK	ENSG00000010671	ENST00000308731	SH2|SH2|SH2	p.Q341E|p.A312S|p.P340R	341|312|340	281-362	3	7	82	659	3.44425087108014	0.00613530772544357	0.0328766635550008
CESC	OPCML	ENSG00000183715	ENST00000331898	I-set|I-set|I-set	p.A67V|p.A77T|p.A53T	67|77|53	36-132	3	4	97	345	2.66752577319588	0.00624900046194665	0.0333616155047673
CESC	ITGAX	ENSG00000140678	ENST00000268296	VWA|VWA|VWA	p.S306L|p.D277N|p.Q293E	306|277|293	151-328	3	6	178	1163	3.26685393258427	0.0063438987100497	0.0337647273042607
CESC	COL6A6	ENSG00000206384	ENST00000358511	VWA|VWA|VWA	p.K651R|p.E673Q|p.D731G	651|673|731	622-790	3	11	169	2263	3.65196342119419	0.00669289645967908	0.0352704342899049
CESC	RB1	ENSG00000139687	ENST00000267163	RB_A|RB_A|RB_A|RB_A	p.Q504E|p.W563S|p.P374A|p.G449V	504|563|374|449	373-573	4	7	201	928	2.63823738450604	0.00673230371883438	0.0354160496476255
CESC	MYBPC2	ENSG00000086967	ENST00000357701	fn3|fn3|fn3	p.E652Q|p.R712H|p.S649L	652|712|649	640-725	3	11	86	1141	3.6183932346723	0.00691664557435401	0.0361546248440361
CESC	OSBPL9	ENSG00000117859	ENST00000447887	PH|PH|PH	p.R47C|p.L99V|p.S38F	47|99|38	3-99	3	7	97	746	3.2960235640648	0.00720824724537605	0.0373087690653976
CESC	PCDHGA10	ENSG00000253846	ENST00000398610	Cadherin|Cadherin|Cadherin	p.R412T|p.E381K|p.D415H	412|381|415	358-447	3	9	90	936	3.46666666666667	0.00723943263725868	0.0374350405393976
CESC	PTPRU	ENSG00000060656	ENST00000345512	Y_phosphatase|Y_phosphatase|Y_phosphatase	p.R1123W|p.I1135S|p.L1120V	1123|1135|1120	913-1143	3	6	231	1446	3.12987012987013	0.00743850548350422	0.0381725685360139
CESC	TIE1	ENSG00000066056	ENST00000372476	Pkinase_Tyr|Pkinase_Tyr|Pkinase_Tyr|Pkinase_Tyr|Pkinase_Tyr	p.S877C|p.F941L|p.H897N|p.R1002Q|p.W1019C	877|941|897|1002|1019	839-1107	5	9	269	1138	2.35026848409748	0.00745978437636241	0.0382694225938245
CESC	MYBPC2	ENSG00000086967	ENST00000357701	I-set|I-set|I-set	p.V566M|p.A576T|p.T586M	566|576|586	548-635	3	11	88	1141	3.53615702479339	0.00750539545585682	0.0384318995916371
CESC	ERBB2	ENSG00000141736	ENST00000269571	Pkinase_Tyr|Pkinase_Tyr|Pkinase_Tyr|Pkinase_Tyr|Pkinase_Tyr|Pkinase_Tyr	p.S974F|p.D873N|p.D769H|p.D769N|p.I767F|p.R756K	974|873|769|769|767|756	720-976	6	13	257	1255	2.25381622268782	0.00802014412348684	0.0403740791511623
CESC	KIT	ENSG00000157404	ENST00000288135	Pkinase_Tyr|Pkinase_Tyr|Pkinase_Tyr|Pkinase_Tyr|Pkinase_Tyr	p.M903I|p.F879L|p.D816V|p.T801A|p.S712F	903|879|816|801|712	589-924	5	7	336	976	2.07482993197279	0.00821435407476256	0.0410958683671384
CESC	EHD1	ENSG00000110047	ENST00000320631	Dynamin_N|Dynamin_N|Dynamin_N	p.D195N|p.P110L|p.S197F	195|110|197	61-221	3	4	161	534	2.48757763975155	0.00826301376088256	0.0412158422538709
CESC	NCF1	ENSG00000158517	ENST00000289473	PX|PX|PX	p.A77G|p.P112S|p.P59L	77|112|59	4-121	3	4	118	390	2.47881355932203	0.00838049364561277	0.041605680037733
CESC	DNAH1	ENSG00000114841	ENST00000420323	AAA_6|AAA_6|AAA_6|AAA_6	p.G1686A|p.E1778K|p.M1683I|p.P1709A	1686|1778|1683|1709	1543-1869	4	18	327	4265	2.89840299014611	0.00972730603896133	0.0462981143710253
CESC	ETF1	ENSG00000120705	ENST00000360541	eRF1_3|eRF1_3|eRF1_3	p.E390Q|p.E351K|p.L333F	390|351|333	280-417	3	4	138	437	2.375	0.00994467507155417	0.0469812409063684
COAD	TMED8	ENSG00000100580	ENST00000216468	GOLD_2|GOLD_2|GOLD_2	p.V226A|p.A209V|p.R282Q	226|209|282	185-324	3	3	140	325	2.32142857142857	0	0
COAD	AIMP2	ENSG00000106305	ENST00000223029	Thioredoxin_16|Thioredoxin_16|Thioredoxin_16|Thioredoxin_16|Thioredoxin_16	p.T154M|p.P128L|p.I122T|p.H153Y|p.Y181F	154|128|122|153|181	117-208	5	5	92	320	3.47826086956522	0	0
COAD	LTA4H	ENSG00000111144	ENST00000228740	Peptidase_M1|Peptidase_M1|Peptidase_M1|Peptidase_M1	p.F404L|p.I244L|p.A410T|p.E402D	404|244|410|402	233-448	4	4	216	611	2.8287037037037	0	0
COAD	GAPDH	ENSG00000111640	ENST00000229239	Gp_dh_N|Gp_dh_N|Gp_dh_N	p.F102L|p.L40R|p.D35Y	102|40|35	4-105	3	3	102	335	3.2843137254902	0	0
COAD	HOXC13	ENSG00000123364	ENST00000243056	Homeodomain|Homeodomain|Homeodomain|Homeodomain|Homeodomain	p.R290C|p.R264C|p.K277T|p.S282R|p.V304L	290|264|277|282|304	261-317	5	5	57	330	5.78947368421053	0	0
COAD	MSTO1	ENSG00000125459	ENST00000245564	Tubulin_3|Tubulin_3|Tubulin_3	p.E247D|p.R279C|p.S315N	247|279|315	153-346	3	3	194	570	2.93814432989691	0	0
COAD	TRNT1	ENSG00000072756	ENST00000251607	PolyA_pol|PolyA_pol|PolyA_pol	p.S95L|p.A113T|p.R99W	95|113|99	59-182	3	3	124	434	3.5	0	0
COAD	COQ3	ENSG00000132423	ENST00000254759	Methyltransf_23|Methyltransf_23|Methyltransf_23	p.R197K|p.E295K|p.I270V	197|295|270	121-304	3	3	184	369	2.0054347826087	0	0
COAD	EFCAB1	ENSG00000034239	ENST00000262103	EF-hand_7|EF-hand_7|EF-hand_7	p.S166Y|p.D148Y|p.D148V	166|148|148	102-175	3	3	74	211	2.85135135135135	0	0
COAD	EXOSC7	ENSG00000075914	ENST00000265564	RNase_PH|RNase_PH|RNase_PH	p.Y136C|p.L148V|p.L124R	136|148|124	31-166	3	3	136	291	2.13970588235294	0	0
COAD	NPTX2	ENSG00000106236	ENST00000265634	Pentaxin|Pentaxin|Pentaxin|Pentaxin|Pentaxin|Pentaxin|Pentaxin|Pentaxin|Pentaxin	p.A298V|p.G329R|p.E330D|p.R384H|p.R384C|p.R381C|p.G333D|p.G265D|p.L254P	298|329|330|384|384|381|333|265|254	223-420	9	9	198	431	2.17676767676768	0	0
COAD	DUSP2	ENSG00000158050	ENST00000288943	DSPc|DSPc|DSPc	p.A207T|p.N211K|p.R277C	207|211|277	180-310	3	3	131	314	2.3969465648855	0	0
COAD	HPD	ENSG00000158104	ENST00000289004	Glyoxalase|Glyoxalase|Glyoxalase	p.A32V|p.T138A|p.T138M	32|138|138	18-139	3	3	122	393	3.22131147540984	0	0
COAD	MITD1	ENSG00000158411	ENST00000289359	MIT|MIT|MIT	p.E73D|p.K76N|p.V18M	73|76|18	13-77	3	3	65	249	3.83076923076923	0	0
COAD	GLB1L	ENSG00000163521	ENST00000295759	Glyco_hydro_35|Glyco_hydro_35|Glyco_hydro_35|Glyco_hydro_35|Glyco_hydro_35	p.R280Q|p.R321H|p.G43W|p.V261I|p.F205L	280|321|43|261|205	38-355	5	5	318	654	2.05660377358491	0	0
COAD	LDHD	ENSG00000166816	ENST00000300051	FAD-oxidase_C|FAD-oxidase_C|FAD-oxidase_C|FAD-oxidase_C	p.V294L|p.Q498K|p.F427S|p.E361K	294|498|427|361	265-506	4	4	242	507	2.09504132231405	0	0
COAD	SPATA5L1	ENSG00000171763	ENST00000305560	AAA|AAA|AAA|AAA	p.A626V|p.V501A|p.A553P|p.I648M	626|501|553|648	501-652	4	4	152	753	4.95394736842105	0	0
COAD	THAP2	ENSG00000173451	ENST00000308086	THAP|THAP|THAP|THAP	p.R41H|p.F57I|p.R37C|p.K42N	41|57|37|42	5-80	4	4	76	228	3	0	0
COAD	PPARD	ENSG00000112033	ENST00000311565	Hormone_recep|Hormone_recep|Hormone_recep|Hormone_recep|Hormone_recep	p.R318C|p.R321H|p.R369Q|p.A292V|p.R379H	318|321|369|292|379	236-422	5	5	187	441	2.35828877005348	0	0
COAD	DEFB124	ENSG00000180383	ENST00000317676	Defensin_beta_2|Defensin_beta_2|Defensin_beta_2	p.Y44S|p.C48Y|p.M45I	44|48|45	26-55	3	3	30	71	2.36666666666667	0	0
COAD	HSD11B2	ENSG00000176387	ENST00000326152	adh_short|adh_short|adh_short	p.F246L|p.R208H|p.A196T	246|208|196	83-278	3	3	196	405	2.06632653061224	0	0
COAD	SIX6	ENSG00000184302	ENST00000327720	SIX1_SD|SIX1_SD|SIX1_SD	p.A89V|p.A40T|p.S83L	89|40|83	9-123	3	3	115	246	2.13913043478261	0	0
COAD	LGALS9C	ENSG00000171916	ENST00000328114	Gal-bind_lectin|Gal-bind_lectin|Gal-bind_lectin|Gal-bind_lectin	p.V140M|p.E85K|p.L142P|p.V33D	140|85|142|33	16-147	4	4	132	356	2.6969696969697	0	0
COAD	BMP8A	ENSG00000183682	ENST00000331593	TGF_beta|TGF_beta|TGF_beta|TGF_beta	p.A361T|p.G400S|p.R392H|p.C366S	361|400|392|366	299-401	4	4	103	402	3.90291262135922	0	0
COAD	GRK1	ENSG00000185974	ENST00000335678	Pkinase|Pkinase|Pkinase|Pkinase|Pkinase	p.V282M|p.G197W|p.A294T|p.T298M|p.R293H	282|197|294|298|293	190-455	5	5	266	563	2.11654135338346	0	0
COAD	MASP1	ENSG00000127241	ENST00000337774	Trypsin|Trypsin|Trypsin|Trypsin	p.G658A|p.W690C|p.D628G|p.S510R	658|690|628|510	449-691	4	4	243	699	2.87654320987654	0	0
COAD	CCNYL1	ENSG00000163249	ENST00000339882	Cyclin_N|Cyclin_N|Cyclin_N	p.E216K|p.V126L|p.D217G	216|126|217	112-234	3	3	123	308	2.50406504065041	0	0
COAD	TMEM189-UBE2V1	ENSG00000124208	ENST00000341698	TMEM189_B_dmain|TMEM189_B_dmain|TMEM189_B_dmain|TMEM189_B_dmain	p.R197C|p.D131N|p.F193S|p.F178V	197|131|193|178	84-247	4	4	164	370	2.25609756097561	0	0
COAD	MPZL1	ENSG00000197965	ENST00000359523	V-set|V-set|V-set	p.P78S|p.I122V|p.D105G	78|122|105	41-155	3	3	115	269	2.33913043478261	0	0
COAD	MARC1	ENSG00000186205	ENST00000366910	MOSC_N|MOSC_N|MOSC_N|MOSC_N	p.V146A|p.T118P|p.Y130D|p.V55M	146|118|130|55	55-176	4	4	122	337	2.76229508196721	0	0
COAD	ACAT2	ENSG00000120437	ENST00000367048	Thiolase_C|Thiolase_C|Thiolase_C|Thiolase_C|Thiolase_C	p.L363I|p.A329S|p.I280V|p.V394A|p.I292V	363|329|280|394|292	274-396	5	5	123	397	3.22764227642276	0	0
COAD	FCRLB	ENSG00000162746	ENST00000367948	Ig_2|Ig_2|Ig_2|Ig_2	p.R165C|p.A143V|p.D140N|p.V132A	165|143|140|132	104-190	4	4	87	426	4.89655172413793	0	0
COAD	KCNJ10	ENSG00000177807	ENST00000368089	IRK|IRK|IRK|IRK|IRK|IRK	p.T58A|p.P107H|p.A73V|p.T114R|p.R36C|p.R65C	58|107|73|114|36|65	31-172	6	6	142	379	2.66901408450704	0	0
COAD	WFDC5	ENSG00000175121	ENST00000372789	WAP|WAP|WAP	p.R118W|p.D99N|p.P120H	118|99|120	77-120	3	3	44	123	2.79545454545455	0	0
COAD	HPCAL4	ENSG00000116983	ENST00000372844	EF-hand_7|EF-hand_7|EF-hand_7	p.R150H|p.M131V|p.G112S	150|131|112	98-176	3	3	79	191	2.41772151898734	0	0
COAD	GK5	ENSG00000175066	ENST00000392993	FGGY_N|FGGY_N|FGGY_N	p.P247H|p.G109E|p.F223L	247|109|223	20-282	3	3	263	529	2.01140684410646	0	0
COAD	SNX11	ENSG00000002919	ENST00000393405	PX|PX|PX	p.S128N|p.R57W|p.Y60H	128|57|60	14-129	3	3	116	270	2.32758620689655	0	0
COAD	DEFB113	ENSG00000214642	ENST00000398718	Defensin_beta_2|Defensin_beta_2|Defensin_beta_2	p.R39H|p.S48R|p.R39C	39|48|39	34-62	3	3	29	82	2.82758620689655	0	0
COAD	ESRRA	ENSG00000173153	ENST00000405666	Hormone_recep|Hormone_recep|Hormone_recep	p.G301D|p.V260A|p.S259P	301|260|259	224-405	3	3	182	423	2.32417582417582	0	0
COAD	DUSP7	ENSG00000164086	ENST00000495880	DSPc|DSPc|DSPc	p.A313V|p.G270D|p.K365T	313|270|365	252-384	3	3	133	419	3.15037593984962	0	0
COAD	THUMPD2	ENSG00000138050	ENST00000505747	THUMP|THUMP|THUMP	p.S260Y|p.E182D|p.K241E	260|182|241	120-263	3	3	144	503	3.49305555555556	0	0
COAD	ANGPT1	ENSG00000154188	ENST00000517746	Fibrinogen_C|Fibrinogen_C|Fibrinogen_C	p.K342N|p.I474M|p.I299T	342|474|299	282-496	3	3	215	498	2.31627906976744	0	0
COAD	RASSF3	ENSG00000153179	ENST00000542104	Nore1-SARAH|Nore1-SARAH|Nore1-SARAH	p.R203H|p.Q212R|p.D206E	203|212|206	192-231	3	3	40	238	5.95	0	0
COAD	KCNJ6	ENSG00000157542	ENST00000609713	IRK_C|IRK_C|IRK_C	p.D350G|p.W290R|p.V262I	350|290|262	203-375	3	3	173	423	2.44508670520231	0	0
COAD	DST	ENSG00000151914	ENST00000370788	CH|CH|CH	p.P195L|p.Y251C|p.F176V	195|251|176	151-256	3	5	106	5375	30.4245283018868	7.44343180203444e-07	6.64844756313465e-06
COAD	DNAH14	ENSG00000185842	ENST00000430092	Dynein_heavy|Dynein_heavy|Dynein_heavy|Dynein_heavy|Dynein_heavy	p.S3858Y|p.S3926Y|p.K3877I|p.E3846K|p.F3904C	3858|3926|3877|3846|3904	3821-3946	5	16	126	4515	11.1979166666667	2.97099036128401e-06	2.64368599012158e-05
COAD	PPFIBP1	ENSG00000110841	ENST00000318304	SAM_1|SAM_1|SAM_1|SAM_1	p.I772M|p.D746N|p.I731T|p.R744W	772|746|731|744	718-780	4	6	63	1011	10.6984126984127	5.34489504144808e-06	4.73949363578848e-05
COAD	ZNF568	ENSG00000198453	ENST00000455427	zf-C2H2|zf-C2H2|zf-C2H2	p.R481H|p.R481C|p.C473W	481|481|473	471-493	3	5	23	571	14.895652173913	1.27383063064368e-05	0.000112173043876006
COAD	HSPG2	ENSG00000142798	ENST00000374695	Laminin_EGF|Laminin_EGF|Laminin_EGF|Laminin_EGF	p.D827V|p.R850H|p.D820N|p.P817T	827|850|820|817	814-869	4	29	56	4391	10.8152709359606	3.10319573040285e-05	0.000270744007237996
COAD	SP3	ENSG00000172845	ENST00000310015	zf-C2H2|zf-C2H2|zf-C2H2	p.M656V|p.F662C|p.R661I	656|662|661	651-675	3	7	25	781	13.3885714285714	3.39987051378721e-05	0.000295769960762914
COAD	ZNF600	ENSG00000189190	ENST00000338230	zf-C2H2|zf-C2H2|zf-C2H2|zf-C2H2	p.R294I|p.N284T|p.S287A|p.R293C	294|284|287|293	274-296	4	13	23	722	9.65886287625418	3.40654510844196e-05	0.000296272708642728
COAD	GDF6	ENSG00000156466	ENST00000287020	TGF_beta|TGF_beta|TGF_beta|TGF_beta|TGF_beta|TGF_beta|TGF_beta|TGF_beta	p.A435T|p.E384D|p.C419Y|p.T405M|p.A374T|p.Y444C|p.A435S|p.P412S	435|384|419|405|374|444|435|412	352-454	8	11	103	455	3.21270962047661	5.44748588335864e-05	0.000470437543631003
COAD	IQSEC3	ENSG00000120645	ENST00000538872	Sec7|Sec7|Sec7|Sec7|Sec7|Sec7|Sec7|Sec7|Sec7	p.D808V|p.R811Q|p.R698H|p.D818N|p.R714C|p.E807A|p.P823L|p.E768K|p.A785T	808|811|698|818|714|807|823|768|785	651-839	9	17	189	1182	3.3109243697479	7.11339539811728e-05	0.000611430432193588
COAD	PDE6B	ENSG00000133256	ENST00000496514	GAF|GAF|GAF|GAF|GAF|GAF|GAF	p.S93I|p.D185N|p.V131I|p.F111L|p.R100C|p.G183A|p.D169G	93|185|131|111|100|183|169	71-217	7	11	147	854	3.6969696969697	7.73637831902318e-05	0.000663255611056136
COAD	QKI	ENSG00000112531	ENST00000361752	Quaking_NLS|Quaking_NLS|Quaking_NLS|Quaking_NLS	p.R319Q|p.R330K|p.R330M|p.A313V	319|330|330|313	312-341	4	7	30	341	6.49523809523809	9.50597653880392e-05	0.000812230701988091
COAD	KLF8	ENSG00000102349	ENST00000468660	zf-C2H2|zf-C2H2|zf-C2H2|zf-C2H2	p.H352Y|p.R355H|p.D347H|p.R354H	352|355|347|354	334-356	4	9	23	359	6.93719806763285	0.000109260238882358	0.000929006873087621
COAD	NRG2	ENSG00000158458	ENST00000361474	I-set|I-set|I-set	p.R325W|p.S280G|p.T246M	325|280|246	238-328	3	4	91	850	7.00549450549451	0.000131368084194339	0.00110815443587086
COAD	ZNF569	ENSG00000196437	ENST00000316950	zf-C2H2|zf-C2H2|zf-C2H2|zf-C2H2	p.R654I|p.L649R|p.S637R|p.K655N	654|649|637|655	634-656	4	16	23	686	7.45652173913043	0.00013567498172784	0.0011427370406018
COAD	PCDHB14	ENSG00000120327	ENST00000239449	Cadherin|Cadherin|Cadherin|Cadherin|Cadherin|Cadherin|Cadherin	p.G532R|p.A501T|p.A484T|p.R536H|p.R461S|p.R530H|p.R461C	532|501|484|536|461|530|461	456-552	7	15	97	798	3.83917525773196	0.000138298024214056	0.00116364492194757
COAD	DENND2A	ENSG00000146966	ENST00000275884	dDENN|dDENN|dDENN	p.R962Q|p.R965C|p.R934C	962|965|934	929-976	3	7	48	1009	9.00892857142857	0.000159588243593856	0.00133497280684175
COAD	MZF1	ENSG00000099326	ENST00000215057	zf-C2H2|zf-C2H2|zf-C2H2	p.G390D|p.E388K|p.R391C	390|388|391	384-406	3	10	23	734	9.57391304347826	0.000173929315055665	0.00144871033718571
COAD	FASTKD5	ENSG00000215251	ENST00000380266	RAP|RAP|RAP	p.R746Q|p.A753V|p.R748H	746|753|748	699-758	3	5	60	764	7.64	0.000178246592092313	0.00148280368438071
COAD	CLEC18C	ENSG00000157335	ENST00000569347	CAP|CAP|CAP|CAP|CAP|CAP	p.A137V|p.T103I|p.R102H|p.A137T|p.A115V|p.A115T	137|103|102|137|115|115	52-182	6	7	131	446	2.91821155943293	0.000188605806335174	0.00156583048853021
COAD	C7	ENSG00000112936	ENST00000313164	Kazal_3|Kazal_3|Kazal_3|Kazal_3	p.E812D|p.R792Q|p.T814M|p.I830T	812|792|814|830	791-838	4	11	48	843	6.38636363636364	0.000206778785407646	0.00171112289555442
COAD	RFPL3	ENSG00000128276	ENST00000249007	RDM|RDM|RDM|RDM	p.R94W|p.R121W|p.R87M|p.M120I	94|121|87|120	83-124	4	6	42	317	5.03174603174603	0.000217917063182194	0.00179879444069853
COAD	HMCN1	ENSG00000143341	ENST00000271588	I-set|I-set|I-set|I-set|I-set|I-set	p.R3793G|p.S3772A|p.S3721I|p.G3717R|p.A3736T|p.L3725P	3793|3772|3721|3717|3736|3725	3713-3800	6	78	88	5635	4.9256993006993	0.00022712278170367	0.00187151434866357
COAD	MIA2	ENSG00000150526	ENST00000280082	SH3_2|SH3_2|SH3_2	p.T61I|p.D78A|p.R56Q	61|78|56	43-99	3	5	57	654	6.88421052631579	0.000268392200339029	0.00218814380384831
COAD	VEGFA	ENSG00000112715	ENST00000372055	VEGF_C|VEGF_C|VEGF_C	p.P379L|p.R392C|p.R392H	379|392|392	360-412	3	4	53	412	5.83018867924528	0.000273851178528295	0.0022304511054727
COAD	HERC4	ENSG00000148634	ENST00000395198	HECT|HECT|HECT|HECT|HECT|HECT|HECT	p.T788A|p.D855Y|p.R774G|p.V800A|p.R893W|p.L765I|p.T1039N	788|855|774|800|893|765|1039	759-1057	7	9	299	1057	2.74953548866592	0.000276207588772337	0.00224853638458268
COAD	ZNF664	ENSG00000179195	ENST00000539644	zf-C2H2|zf-C2H2|zf-C2H2	p.A207S|p.R219K|p.R219I	207|219|219	199-221	3	5	23	261	6.80869565217391	0.000280265479212005	0.00227708819112229
COAD	PRKG1	ENSG00000185532	ENST00000373980	cNMP_binding|cNMP_binding|cNMP_binding|cNMP_binding|cNMP_binding	p.T298A|p.A325S|p.G270W|p.L299S|p.E254D	298|325|270|299|254	254-342	5	9	89	686	4.28214731585518	0.000281520080873454	0.00228559763328033
COAD	LTBR	ENSG00000111321	ENST00000228918	TNFR_c6|TNFR_c6|TNFR_c6|TNFR_c6	p.D207N|p.S180P|p.A204T|p.C185Y	207|180|204|185	163-210	4	7	48	435	5.17857142857143	0.000283349271853139	0.002298756083862
COAD	TRIM66	ENSG00000166436	ENST00000402157	Bromodomain|Bromodomain|Bromodomain|Bromodomain|Bromodomain	p.D1115G|p.T1133A|p.R1142H|p.R1142C|p.Y1153D	1115|1133|1142|1142|1153	1079-1163	5	15	85	1245	4.88235294117647	0.000295456983619768	0.00238878270920733
COAD	ZNF546	ENSG00000187187	ENST00000347077	zf-C2H2|zf-C2H2|zf-C2H2|zf-C2H2	p.E414K|p.R430Q|p.R433I|p.R432C	414|430|433|432	413-435	4	23	23	836	6.32136105860113	0.00035021975956373	0.00281002773393586
COAD	TIGD7	ENSG00000140993	ENST00000396862	CENP-B_N|CENP-B_N|CENP-B_N|CENP-B_N	p.F42L|p.K6E|p.L19I|p.I52S	42|6|19|52	4-56	4	8	53	549	5.17924528301887	0.00036535847063579	0.00292463577123505
COAD	MEX3A	ENSG00000254726	ENST00000532414	zf-C3HC4_3|zf-C3HC4_3|zf-C3HC4_3	p.P483L|p.C498Y|p.Q514H	483|498|514	466-515	3	5	50	520	6.24	0.000394525011244484	0.00314744766626779
COAD	PKHD1L1	ENSG00000205038	ENST00000378402	TIG|TIG|TIG|TIG|TIG	p.A1780T|p.V1781D|p.S1758Y|p.S1829I|p.I1767L	1780|1781|1758|1829|1767	1749-1830	5	50	82	4243	5.17439024390244	0.00039933030899264	0.0031823492313521
COAD	DNAH9	ENSG00000007174	ENST00000262442	AAA_lid_1|AAA_lid_1|AAA_lid_1|AAA_lid_1|AAA_lid_1|AAA_lid_1	p.K2737N|p.A2657T|p.F2728V|p.L2690I|p.R2713Q|p.K2730R	2737|2657|2728|2690|2713|2730	2651-2750	6	61	100	4486	4.41245901639344	0.000415846352637916	0.00330717806025789
COAD	ZNF154	ENSG00000179909	ENST00000512439	zf-C2H2|zf-C2H2|zf-C2H2	p.C194R|p.L204P|p.R208Q	194|204|208	189-211	3	8	23	437	7.125	0.000452445048277017	0.00357760324502792
COAD	ZNF782	ENSG00000196597	ENST00000481138	zf-C2H2|zf-C2H2|zf-C2H2	p.R414I|p.P397H|p.R414K	414|397|414	394-416	3	12	23	699	7.59782608695652	0.000469137934564268	0.00369898937729367
COAD	NCS1	ENSG00000107130	ENST00000372398	EF-hand_1|EF-hand_1|EF-hand_1	p.R79Q|p.A88V|p.T66A	79|88|66	65-92	3	4	28	190	5.08928571428571	0.000471647700677535	0.00371700631948918
COAD	PRTG	ENSG00000166450	ENST00000389286	fn3|fn3|fn3|fn3|fn3	p.L554M|p.R546W|p.R528Q|p.R545W|p.T592A	554|546|528|545|592	518-603	5	15	86	1150	4.45736434108527	0.000484003068289884	0.00380893375625655
COAD	ZFP82	ENSG00000181007	ENST00000392161	zf-C2H2|zf-C2H2|zf-C2H2	p.C284G|p.H296Q|p.A295T	284|296|295	282-303	3	10	22	532	7.25454545454545	0.000502250354027733	0.00393882512517839
COAD	ZNF71	ENSG00000197951	ENST00000328070	zf-C2H2|zf-C2H2|zf-C2H2	p.H236N|p.V218M|p.R234Q	236|218|234	214-236	3	9	23	489	7.08695652173913	0.000509378565110685	0.00399059447031066
COAD	HAPLN4	ENSG00000187664	ENST00000291481	Xlink|Xlink|Xlink|Xlink|Xlink|Xlink	p.R227W|p.R250H|p.R203H|p.A179V|p.R250C|p.D263N	227|250|203|179|250|263	163-267	6	8	105	402	2.87142857142857	0.000511850855015816	0.00400806477806941
COAD	TTN	ENSG00000155657	ENST00000589042	I-set|I-set|I-set|I-set|I-set|I-set	p.S7070P|p.L7131I|p.L7106M|p.A7059D|p.S7105Y|p.R7128C	7070|7131|7106|7059|7105|7128	7044-7133	6	545	90	35991	4.40256880733945	0.000519054673843611	0.00405967017244492
COAD	GC	ENSG00000145321	ENST00000504199	Serum_albumin|Serum_albumin|Serum_albumin|Serum_albumin|Serum_albumin|Serum_albumin	p.R371K|p.S287F|p.E286D|p.C394R|p.L273Q|p.L391F	371|287|286|394|273|391	237-404	6	7	168	493	2.51530612244898	0.000533625453800313	0.00416378880036074
COAD	ARHGAP32	ENSG00000134909	ENST00000310343	PX|PX|PX|PX	p.I225V|p.E153Q|p.R177Q|p.R190Q	225|153|177|190	132-226	4	16	95	2087	5.4921052631579	0.00055928306951758	0.00435269844081854
COAD	DYNC1H1	ENSG00000197102	ENST00000360184	Dynein_heavy|Dynein_heavy|Dynein_heavy|Dynein_heavy|Dynein_heavy	p.T4064M|p.L4109P|p.L4096Q|p.A4141V|p.R4123Q	4064|4109|4096|4141|4123	4036-4153	5	41	118	4646	4.8015708970649	0.000562220439067951	0.00437144559485878
COAD	LRP1B	ENSG00000168702	ENST00000389484	DUF5050|DUF5050|DUF5050|DUF5050|DUF5050|DUF5050|DUF5050|DUF5050|DUF5050|DUF5050|DUF5050|DUF5050|DUF5050	p.P3139H|p.P3210R|p.G3067D|p.F3016V|p.R3186C|p.I3028S|p.D3134N|p.R3069H|p.S3009L|p.Y3035H|p.D3095N|p.R3072I|p.R3069C	3139|3210|3067|3016|3186|3028|3134|3069|3009|3035|3095|3072|3069	3007-3241	13	100	235	4599	2.54412765957447	0.000573795137499333	0.00445725248392297
COAD	FGFR4	ENSG00000160867	ENST00000292408	Pkinase_Tyr|Pkinase_Tyr|Pkinase_Tyr|Pkinase_Tyr|Pkinase_Tyr|Pkinase_Tyr	p.A728T|p.R559Q|p.A501V|p.R723C|p.P583Q|p.A614S	728|559|501|723|583|614	467-743	6	7	277	802	2.48169159360495	0.000586324180823938	0.00454923761688067
COAD	TTN	ENSG00000155657	ENST00000589042	I-set|I-set|I-set|I-set|I-set|I-set	p.R3483I|p.A3534D|p.I3496V|p.A3522T|p.V3512D|p.V3511A	3483|3534|3496|3522|3512|3511	3465-3556	6	545	92	35991	4.30686078978859	0.000590042844595295	0.00457379978223776
COAD	ABCA7	ENSG00000064687	ENST00000263094	ABC_tran|ABC_tran|ABC_tran|ABC_tran|ABC_tran|ABC_tran	p.W1917L|p.V1946M|p.R1932H|p.R1895C|p.R1812C|p.V1858M	1917|1946|1932|1895|1812|1858	1810-1954	6	23	145	2146	3.86086956521739	0.000599213196183168	0.00463577036006619
COAD	ZNF347	ENSG00000197937	ENST00000452676	zf-C2H2|zf-C2H2|zf-C2H2	p.Y374C|p.A382V|p.A390S	374|382|390	374-396	3	15	23	840	7.30434782608696	0.000602040544238736	0.004653717141494
COAD	GLYR1	ENSG00000140632	ENST00000321919	NAD_binding_2|NAD_binding_2|NAD_binding_2|NAD_binding_2|NAD_binding_2	p.V331M|p.A419V|p.L287I|p.A329V|p.A311G	331|419|287|329|311	269-429	5	6	161	553	2.86231884057971	0.000608982017121118	0.00469968767306626
COAD	PABPC4	ENSG00000090621	ENST00000372858	RRM_1|RRM_1|RRM_1|RRM_1	p.D75G|p.R67W|p.P36S|p.R83H	75|67|36|83	13-83	4	8	71	660	4.64788732394366	0.000609191087063365	0.00470020473983311
COAD	MYO9A	ENSG00000066933	ENST00000356056	RhoGAP|RhoGAP|RhoGAP|RhoGAP|RhoGAP|RhoGAP	p.V2129I|p.I2127V|p.R2168C|p.R2179Q|p.F2190V|p.A2117V	2129|2127|2168|2179|2190|2117	2076-2226	6	26	151	2548	3.89403973509934	0.000619269347690965	0.00477128716791055
COAD	GDF7	ENSG00000143869	ENST00000272224	TGF_beta|TGF_beta|TGF_beta|TGF_beta	p.D429N|p.Y376H|p.A409T|p.A406T	429|376|409|406	347-449	4	5	103	450	3.49514563106796	0.000628237063753811	0.00483493539622864
COAD	TKTL2	ENSG00000151005	ENST00000280605	Transket_pyr|Transket_pyr|Transket_pyr|Transket_pyr|Transket_pyr|Transket_pyr|Transket_pyr	p.R405Q|p.A377V|p.R362H|p.A466T|p.V423I|p.M347I|p.R442Q	405|377|362|466|423|347|442	317-482	7	10	166	626	2.63975903614458	0.000643447265085362	0.00494490344206367
COAD	ZNF668	ENSG00000167394	ENST00000539836	zf-C2H2|zf-C2H2|zf-C2H2	p.G309S|p.G309A|p.R319C	309|309|319	303-325	3	12	23	642	6.97826086956522	0.000646832263531349	0.00496976279764774
COAD	PHF14	ENSG00000106443	ENST00000403050	zf-HC5HC2H_2|zf-HC5HC2H_2|zf-HC5HC2H_2|zf-HC5HC2H_2|zf-HC5HC2H_2	p.C385Y|p.D459V|p.G476A|p.V412D|p.E485D	385|459|476|412|485	383-498	5	10	116	888	3.82758620689655	0.000650245778730296	0.00499135297993344
COAD	DNAH12	ENSG00000174844	ENST00000351747	AAA_lid_1|AAA_lid_1|AAA_lid_1|AAA_lid_1	p.R2096H|p.D2097A|p.A2114V|p.R2121H	2096|2097|2114|2121	2067-2164	4	23	98	3092	5.48713398402839	0.000666952326985548	0.00511484719193089
COAD	FER	ENSG00000151422	ENST00000281092	Pkinase_Tyr|Pkinase_Tyr|Pkinase_Tyr|Pkinase_Tyr|Pkinase_Tyr|Pkinase_Tyr|Pkinase_Tyr|Pkinase_Tyr	p.F605C|p.R707H|p.I700N|p.T581I|p.A609V|p.F703S|p.E676G|p.R804C	605|707|700|581|609|703|676|804	563-814	8	11	252	822	2.37229437229437	0.00069078022727842	0.00528533141518947
COAD	USP13	ENSG00000058056	ENST00000263966	zf-UBP|zf-UBP|zf-UBP	p.V258M|p.R217Q|p.A245V	258|217|245	211-284	3	6	74	863	5.83108108108108	0.000703635128417979	0.00537250509775685
COAD	SELE	ENSG00000007908	ENST00000333360	Sushi|Sushi|Sushi|Sushi	p.S204Y|p.A182T|p.S207Y|p.S209G	204|182|207|209	180-237	4	9	58	610	4.67432950191571	0.000704715736149053	0.00537951440118949
COAD	MXRA5	ENSG00000101825	ENST00000217939	I-set|I-set|I-set|I-set|I-set|I-set	p.R2154W|p.G2204V|p.P2176L|p.A2190V|p.G2204W|p.R2147H	2154|2204|2176|2190|2204|2147	2147-2238	6	47	92	2828	3.92414431082331	0.000772688175713632	0.00586052627356942
COAD	PCDHA2	ENSG00000204969	ENST00000526136	Cadherin_2|Cadherin_2|Cadherin_2|Cadherin_2|Cadherin_2|Cadherin_2|Cadherin_2|Cadherin_2|Cadherin_2	p.R62C|p.R65W|p.A49T|p.I109S|p.A67V|p.R98Q|p.R89Q|p.E101K|p.R89W	62|65|49|109|67|98|89|101|89	30-112	9	36	83	948	2.85542168674699	0.000796192934190421	0.00602085646508706
COAD	PGR	ENSG00000082175	ENST00000325455	Hormone_recep|Hormone_recep|Hormone_recep|Hormone_recep|Hormone_recep|Hormone_recep|Hormone_recep|Hormone_recep	p.R740Q|p.R836Q|p.D746E|p.K769Q|p.N719K|p.D746Y|p.K790E|p.S757I	740|836|746|769|719|746|790|757	704-891	8	15	188	933	2.6468085106383	0.000831465934735043	0.00625898042884509
COAD	VAX1	ENSG00000148704	ENST00000369206	Homeodomain|Homeodomain|Homeodomain	p.T103M|p.R135W|p.R128H	103|135|128	101-157	3	4	57	334	4.39473684210526	0.000848229857466798	0.00637501967388268
COAD	MEGF9	ENSG00000106780	ENST00000373930	Laminin_EGF|Laminin_EGF|Laminin_EGF	p.R285Q|p.P258L|p.V276A	285|258|276	254-298	3	7	45	602	5.73333333333333	0.000908683230225638	0.00677396935303853
COAD	TCN2	ENSG00000185339	ENST00000215838	DUF4430|DUF4430|DUF4430	p.L398I|p.R413I|p.A388V	398|413|388	352-426	3	4	75	427	4.27	0.000951773379009868	0.00704913151358014
COAD	SPRED1	ENSG00000166068	ENST00000299084	WH1|WH1|WH1|WH1	p.S37N|p.G54D|p.R117Q|p.R18Q	37|54|117|18	10-120	4	5	111	444	3.2	0.0009765625	0.00720691361811287
COAD	DMPK	ENSG00000104936	ENST00000343373	Pkinase|Pkinase|Pkinase|Pkinase|Pkinase|Pkinase|Pkinase	p.A182V|p.A187V|p.S171I|p.R321Q|p.A278T|p.R215H|p.V97A	182|187|171|321|278|215|97	81-349	7	8	269	639	2.07853159851301	0.000986305317945524	0.00727394675410381
COAD	PXK	ENSG00000168297	ENST00000356151	PX|PX|PX	p.L80W|p.L80F|p.V102A	80|80|102	20-122	3	4	103	578	4.20873786407767	0.00100841093200221	0.00741713367593622
COAD	ADAM28	ENSG00000042980	ENST00000265769	Disintegrin|Disintegrin|Disintegrin	p.K440R|p.P475S|p.T430A	440|475|430	416-488	3	6	73	775	5.30821917808219	0.00100982532762206	0.00741844451212073
COAD	LAMB3	ENSG00000196878	ENST00000391911	Laminin_EGF|Laminin_EGF|Laminin_EGF|Laminin_EGF	p.G320R|p.E323D|p.C316R|p.R367H	320|323|316|367	316-376	4	16	61	1172	4.80327868852459	0.00102778625987299	0.00753785870574995
COAD	LMX1B	ENSG00000136944	ENST00000355497	LIM|LIM|LIM|LIM	p.E155K|p.V157M|p.K152R|p.D154N	155|157|152|154	115-173	4	7	59	406	3.93220338983051	0.00105187337318435	0.00769745159885668
COAD	LAMA5	ENSG00000130702	ENST00000252999	Laminin_EGF|Laminin_EGF|Laminin_EGF|Laminin_EGF	p.A379T|p.C405F|p.V425I|p.R377C	379|405|425|377	359-426	4	43	68	3695	5.0547195622435	0.00113516575576478	0.008241348225526
COAD	LHX6	ENSG00000106852	ENST00000394319	LIM|LIM|LIM|LIM	p.S190L|p.S170N|p.R162W|p.D215N	190|170|162|215	160-217	4	7	58	392	3.86206896551724	0.00114518850303169	0.00830136205834803
COAD	EMR2	ENSG00000127507	ENST00000315576	EGF_CA|EGF_CA|EGF_CA	p.P251L|p.R241C|p.R241H	251|241|241	212-259	3	9	48	823	5.71527777777778	0.0011492548679064	0.00831990110499241
COAD	PCDHA4	ENSG00000204967	ENST00000530339	Cadherin|Cadherin|Cadherin|Cadherin|Cadherin|Cadherin|Cadherin	p.V624M|p.A605T|p.T662M|p.R623H|p.R619H|p.A618T|p.R635H	624|605|662|623|619|618|635	577-670	7	23	94	947	3.06614246068455	0.00117129531645221	0.00845909937775702
COAD	NVL	ENSG00000143748	ENST00000281701	AAA_lid_3|AAA_lid_3|AAA_lid_3	p.R784H|p.A778V|p.V774I	784|778|774	773-830	3	8	58	856	5.53448275862069	0.00118157509161421	0.00851475284926258
COAD	LEPRE1	ENSG00000117385	ENST00000236040	2OG-FeII_Oxy_3|2OG-FeII_Oxy_3|2OG-FeII_Oxy_3	p.V588M|p.A673T|p.V637M	588|673|637	575-677	3	5	103	804	4.68349514563107	0.00120874637303381	0.00868667624062891
COAD	SUCLA2	ENSG00000136143	ENST00000378654	Ligase_CoA|Ligase_CoA|Ligase_CoA|Ligase_CoA	p.F345L|p.A330T|p.R383C|p.R407W	345|330|383|407	321-441	4	5	121	463	3.06115702479339	0.00121905106014664	0.008744814673437
COAD	TNFRSF21	ENSG00000146072	ENST00000296861	Death|Death|Death|Death	p.A459V|p.A424T|p.D455N|p.R495C	459|424|455|495	417-498	4	8	82	655	3.99390243902439	0.00123882449824997	0.00887511253791728
COAD	ADAMTS20	ENSG00000173157	ENST00000389420	TSP_1|TSP_1|TSP_1	p.V1166I|p.R1185I|p.R1180H	1166|1185|1180	1157-1193	3	25	37	1910	6.19459459459459	0.00128611574395876	0.00918606504169508
COAD	ZNF841	ENSG00000197608	ENST00000389534	zf-C2H2|zf-C2H2|zf-C2H2	p.R337K|p.L332I|p.R336W	337|332|336	317-339	3	20	23	924	6.02608695652174	0.00135102345764548	0.00957524851601179
COAD	SMC4	ENSG00000113810	ENST00000357388	SMC_hinge|SMC_hinge|SMC_hinge|SMC_hinge|SMC_hinge|SMC_hinge	p.R705H|p.V699G|p.G620W|p.L693V|p.L658F|p.R705C	705|699|620|693|658|705	612-728	6	20	117	1288	3.3025641025641	0.00136126284068183	0.00964060598973539
COAD	MEF2A	ENSG00000068305	ENST00000354410	SRF-TF|SRF-TF|SRF-TF|SRF-TF	p.F21V|p.S50I|p.L38F|p.K23N	21|50|38|23	10-57	4	10	48	499	4.15833333333333	0.00136969176793567	0.00969095005354656
COAD	TUFM	ENSG00000178952	ENST00000313511	GTP_EFTU_D2|GTP_EFTU_D2|GTP_EFTU_D2|GTP_EFTU_D2	p.R284S|p.R334Q|p.N324S|p.R284C	284|334|324|284	275-344	4	7	70	455	3.71428571428571	0.00137641499957675	0.00973019526623872
COAD	FCGBP	ENSG00000090920	ENST00000221347	C8|C8|C8|C8	p.A4673V|p.A4717T|p.P4686L|p.R4731Q	4673|4717|4686|4731	4667-4735	4	64	69	5405	4.89583333333333	0.00138352387613638	0.0097720973352041
COAD	FRS3	ENSG00000137218	ENST00000373018	IRS|IRS|IRS|IRS|IRS|IRS	p.R63W|p.R51W|p.R64H|p.R93Q|p.W57S|p.W57C	63|51|64|93|57|57	17-109	6	11	93	492	2.88563049853372	0.00138585830724502	0.0097844080744546
COAD	PSMC3	ENSG00000165916	ENST00000298852	AAA_lid_3|AAA_lid_3|AAA_lid_3	p.A407T|p.F391L|p.T416A	407|391|416	378-422	3	6	45	439	4.87777777777778	0.00139607471437375	0.00984603194422109
COAD	JAK1	ENSG00000162434	ENST00000342505	Jak1_Phl|Jak1_Phl|Jak1_Phl|Jak1_Phl|Jak1_Phl	p.N305D|p.V310I|p.F366V|p.H374N|p.S380Y	305|310|366|374|380	284-421	5	12	138	1154	3.48429951690821	0.0014181923585459	0.00999137052600779
COAD	ZNF648	ENSG00000179930	ENST00000339948	zf-C2H2|zf-C2H2|zf-C2H2	p.V464M|p.A458V|p.A458T	464|458|458	448-470	3	13	23	568	5.69899665551839	0.00143169904089113	0.0100715141545486
COAD	MSN	ENSG00000147065	ENST00000360270	FERM_M|FERM_M|FERM_M|FERM_M|FERM_M	p.H179L|p.H179R|p.D136N|p.R171Q|p.P119T	179|179|136|171|119	88-206	5	8	119	577	3.03046218487395	0.00146163025751767	0.0102612887138449
COAD	GLDC	ENSG00000178445	ENST00000321612	Beta_elim_lyase|Beta_elim_lyase|Beta_elim_lyase|Beta_elim_lyase|Beta_elim_lyase|Beta_elim_lyase	p.T698A|p.R739H|p.E604G|p.A631S|p.G728R|p.L602V	698|739|604|631|728|602	584-740	6	13	157	1020	2.99853013228809	0.00148340996217078	0.0104021058050992
COAD	STAT5B	ENSG00000173757	ENST00000293328	SH2|SH2|SH2	p.R638I|p.R659C|p.F615C	638|659|615	589-670	3	6	82	787	4.79878048780488	0.00148593618289816	0.0104131990415172
COAD	ZNF543	ENSG00000178229	ENST00000321545	zf-C2H2|zf-C2H2|zf-C2H2	p.R406C|p.R415L|p.R406H	406|415|406	395-417	3	14	23	600	5.59006211180124	0.00158599371266466	0.0110395573300647
COAD	USH2A	ENSG00000042781	ENST00000307340	Laminin_G_3|Laminin_G_3|Laminin_G_3|Laminin_G_3|Laminin_G_3|Laminin_G_3|Laminin_G_3|Laminin_G_3	p.H234R|p.R240I|p.A146S|p.R205K|p.L280R|p.F225L|p.D248Y|p.R205I	234|240|146|205|280|225|248|205	130-286	8	90	157	5202	2.94522292993631	0.00162249328117914	0.0112604505379758
COAD	OBSL1	ENSG00000124006	ENST00000404537	I-set|I-set|I-set|I-set	p.S978A|p.D934G|p.E921G|p.R912C	978|934|921|912	908-984	4	22	77	1896	4.47697756788666	0.00162829029686984	0.0112912085897384
COAD	ETV6	ENSG00000139083	ENST00000396373	Ets|Ets|Ets|Ets|Ets	p.G375R|p.G381E|p.R396G|p.R369W|p.W380C	375|381|396|369|380	340-420	5	9	81	452	3.10013717421125	0.00169037909872771	0.0116460854023964
COAD	EZH2	ENSG00000106462	ENST00000320356	preSET_CXC|preSET_CXC|preSET_CXC	p.A581T|p.T592I|p.P577L	581|592|577	564-595	3	13	32	751	5.41586538461538	0.00172826428912898	0.0118654832963631
COAD	PLK4	ENSG00000142731	ENST00000270861	Pkinase|Pkinase|Pkinase|Pkinase|Pkinase	p.L246F|p.T174N|p.L17M|p.F12C|p.L143P	246|174|17|12|143	12-265	5	7	254	970	2.72778402699663	0.0017501731408458	0.0119931085732689
COAD	ZNF677	ENSG00000197928	ENST00000333952	zf-C2H2|zf-C2H2|zf-C2H2	p.K264T|p.R283I|p.N266D	264|283|266	263-285	3	14	23	584	5.44099378881988	0.00175201234973366	0.0120007404924614
COAD	ZNF808	ENSG00000198482	ENST00000359798	zf-C2H2|zf-C2H2|zf-C2H2	p.T794M|p.V801M|p.N803I	794|801|803	791-813	3	21	23	903	5.60869565217391	0.00177958625426466	0.0121619152315827
COAD	NAALADL1	ENSG00000168060	ENST00000358658	TFR_dimer|TFR_dimer|TFR_dimer|TFR_dimer|TFR_dimer|TFR_dimer|TFR_dimer	p.T725K|p.R686H|p.R676H|p.G636D|p.P694L|p.V690I|p.R638H	725|686|676|636|694|690|638	616-735	7	16	120	740	2.69791666666667	0.00179027560706801	0.0122173016056597
COAD	USH2A	ENSG00000042781	ENST00000307340	Laminin_EGF|Laminin_EGF|Laminin_EGF|Laminin_EGF	p.N809I|p.V821I|p.D796G|p.T812A	809|821|796|812	795-844	4	90	50	5202	4.624	0.00183273556304142	0.0124736110610291
COAD	LAMA3	ENSG00000053747	ENST00000313654	Laminin_G_2|Laminin_G_2|Laminin_G_2|Laminin_G_2|Laminin_G_2	p.D3220N|p.P3272L|p.P3278T|p.N3309K|p.F3299L	3220|3272|3278|3309|3299	3186-3311	5	35	126	3333	3.77891156462585	0.00184105219036335	0.0125147669336308
COAD	TNC	ENSG00000041982	ENST00000350763	EGF_2|EGF_2|EGF_2	p.R391Q|p.V388A|p.R384C	391|388|384	377-403	3	43	27	2201	5.68733850129199	0.00190825450692778	0.0128947492049017
COAD	BTN2A1	ENSG00000112763	ENST00000312541	V-set|V-set|V-set|V-set	p.H139Y|p.K79T|p.R50L|p.R65W	139|79|50|65	34-143	4	6	110	527	3.19393939393939	0.00196368990330564	0.0132126737362139
COAD	COL6A3	ENSG00000163359	ENST00000295550	VWA|VWA|VWA|VWA|VWA|VWA|VWA|VWA|VWA	p.V1153M|p.R1066H|p.A1111T|p.G1166V|p.A1124V|p.V1067M|p.V1040I|p.R1096H|p.R1096C	1153|1066|1111|1166|1124|1067|1040|1096|1096	1029-1200	9	63	172	3177	2.63870431893688	0.00197300157397262	0.0132645364912234
COAD	CNKSR3	ENSG00000153721	ENST00000607772	CRIC_ras_sig|CRIC_ras_sig|CRIC_ras_sig|CRIC_ras_sig	p.C160R|p.N97D|p.K155T|p.L163M	160|97|155|163	80-172	4	7	93	555	3.41013824884793	0.00205521212254522	0.0137030709113837
COAD	VCAN	ENSG00000038427	ENST00000265077	Sushi|Sushi|Sushi|Sushi	p.R3314H|p.G3297S|p.R3338W|p.R3338Q	3314|3297|3338|3338	3296-3352	4	54	57	3396	4.41325536062378	0.00212757955688003	0.0141229618900118
COAD	BRSK1	ENSG00000160469	ENST00000309383	Pkinase|Pkinase|Pkinase|Pkinase|Pkinase|Pkinase	p.L240M|p.S114L|p.L144Q|p.A197V|p.S151F|p.E68D	240|114|144|197|151|68	34-285	6	8	252	778	2.31547619047619	0.00214438059364919	0.0142278224760336
COAD	COL6A5	ENSG00000172752	ENST00000265379	VWA|VWA|VWA|VWA|VWA|VWA|VWA	p.S692Y|p.A662T|p.D696N|p.L751I|p.L732F|p.R752W|p.K648T	692|662|696|751|732|752|648	628-796	7	37	169	2615	2.92739485047177	0.00215682434249975	0.0142921608756601
COAD	FRMD1	ENSG00000153303	ENST00000283309	FERM_M|FERM_M|FERM_M|FERM_M	p.P214T|p.R255Q|p.A189V|p.F207S	214|255|189|207	148-264	4	6	117	549	3.12820512820513	0.00216922323228697	0.0143619334434625
COAD	TTN	ENSG00000155657	ENST00000589042	fn3|fn3|fn3|fn3|fn3	p.R28624H|p.E28591D|p.R28599C|p.A28630D|p.S28583Y	28624|28591|28599|28630|28583	28552-28637	5	545	86	35991	3.8394495412844	0.00221244576109458	0.0145986431777443
COAD	CNTN4	ENSG00000144619	ENST00000397461	Ig_3|Ig_3|Ig_3|Ig_3|Ig_3	p.S150Y|p.P146L|p.D167E|p.R170C|p.I158V	150|146|167|170|158	125-198	5	20	74	1026	3.46621621621622	0.00225236706146847	0.0148175207519632
COAD	GCDH	ENSG00000105607	ENST00000222214	Acyl-CoA_dh_1|Acyl-CoA_dh_1|Acyl-CoA_dh_1|Acyl-CoA_dh_1|Acyl-CoA_dh_1|Acyl-CoA_dh_1	p.V410M|p.G354C|p.R355H|p.N392D|p.A404T|p.H403Y	410|354|355|392|404|403	287-429	6	8	143	438	2.2972027972028	0.00225954100883419	0.0148588063478971
COAD	NOD2	ENSG00000167207	ENST00000300589	NACHT|NACHT|NACHT|NACHT|NACHT	p.L456P|p.D399N|p.V374A|p.R439H|p.R420H	456|399|374|439|420	293-463	5	10	171	1040	3.04093567251462	0.00226772641080941	0.014904480313007
COAD	CD200	ENSG00000091972	ENST00000473539	ig|ig|ig|ig	p.D249N|p.K235N|p.F176L|p.F176L	249|235|176|176	168-254	4	5	87	294	2.70344827586207	0.00226913121952854	0.0149100173320521
COAD	ASH1L	ENSG00000116539	ENST00000392403	BAH|BAH|BAH|BAH|BAH|BAH	p.R2738W|p.R2659H|p.T2753A|p.R2719H|p.R2672C|p.T2753I	2738|2659|2753|2719|2672|2753	2656-2793	6	40	138	2964	3.22173913043478	0.00227788543615448	0.0149586267903404
COAD	SEZ6L	ENSG00000100095	ENST00000248933	Sushi|Sushi|Sushi|Sushi	p.E750K|p.T761M|p.G776S|p.W789L	750|761|776|789	745-800	4	18	56	1024	4.06349206349206	0.00229752004809991	0.0150701931099467
COAD	FREM1	ENSG00000164946	ENST00000422223	Cadherin_3|Cadherin_3|Cadherin_3|Cadherin_3|Cadherin_3	p.L532P|p.P511H|p.S505N|p.P522Q|p.R546L	532|511|505|522|546	504-617	5	27	114	2179	3.53963612735543	0.00233980293124825	0.0153135588877185
COAD	ZNF559	ENSG00000188321	ENST00000393883	zf-C2H2|zf-C2H2|zf-C2H2	p.A473T|p.R485I|p.T481I	473|485|481	465-487	3	14	23	538	5.01242236024845	0.00236660879273343	0.0154767513933174
COAD	HMBS	ENSG00000256269	ENST00000278715	Porphobil_deamC|Porphobil_deamC|Porphobil_deamC|Porphobil_deamC	p.C261G|p.R246H|p.P302T|p.V267M	261|246|302|267	244-322	4	6	79	361	3.0464135021097	0.00246212901548071	0.0160064995771593
COAD	NR4A1	ENSG00000123358	ENST00000360284	Hormone_recep|Hormone_recep|Hormone_recep|Hormone_recep	p.F460L|p.G425V|p.D421E|p.H484L	460|425|421|484	408-592	4	5	185	611	2.64216216216216	0.00254479375777361	0.0164501673861239
COAD	BCAN	ENSG00000132692	ENST00000329117	V-set|V-set|V-set|V-set	p.S121P|p.P75L|p.P129L|p.R107H	121|75|129|107	41-155	4	9	115	911	3.5207729468599	0.00259551858959717	0.0167453465324167
COAD	PCDHA10	ENSG00000250120	ENST00000307360	Cadherin|Cadherin|Cadherin|Cadherin|Cadherin|Cadherin|Cadherin	p.A614V|p.A595T|p.R618H|p.R594H|p.R645H|p.V623M|p.R618C	614|595|618|594|645|623|618	581-669	7	27	89	948	2.76154806491885	0.00260816731986346	0.0168099596884039
COAD	BAZ1A	ENSG00000198604	ENST00000360310	WAC_Acf1_DNA_bd|WAC_Acf1_DNA_bd|WAC_Acf1_DNA_bd	p.S99L|p.R43Q|p.V56A	99|43|56	23-122	3	10	100	1556	4.668	0.00261487457832477	0.0168373901419417
COAD	ADAMTSL3	ENSG00000156218	ENST00000286744	TSP_1|TSP_1|TSP_1|TSP_1	p.V833A|p.R854W|p.R855C|p.Q844E	833|854|855|844	824-880	4	29	57	1691	4.09195402298851	0.00262614022442142	0.0168934908000697
COAD	MMP13	ENSG00000137745	ENST00000260302	PG_binding_1|PG_binding_1|PG_binding_1|PG_binding_1	p.I55L|p.L56M|p.R41C|p.R41H	55|56|41|41	32-91	4	9	60	471	3.48888888888889	0.00270478508872007	0.0173219337737543
COAD	CR1	ENSG00000203710	ENST00000367049	Sushi|Sushi|Sushi	p.E1677G|p.S1675G|p.A1686V	1677|1675|1686	1647-1703	3	26	57	2489	5.03846153846154	0.00274706230921529	0.0175503093540195
COAD	CASKIN1	ENSG00000167971	ENST00000343516	SAM_1|SAM_1|SAM_1	p.A526V|p.G515V|p.A496T	526|515|496	470-533	3	14	64	1431	4.79129464285714	0.00278936361719162	0.0177782238360528
COAD	KNDC1	ENSG00000171798	ENST00000304613	RasGEF_N|RasGEF_N|RasGEF_N|RasGEF_N	p.C1330G|p.R1337Q|p.S1265I|p.R1318W	1330|1337|1265|1318	1249-1348	4	18	100	1749	3.88666666666667	0.00279138168540793	0.0177869937750454
COAD	DNA2	ENSG00000138346	ENST00000399180	AAA_11|AAA_11|AAA_11	p.R884H|p.L862F|p.G860A	884|862|860	810-884	3	10	75	1146	4.584	0.00279536361898991	0.0178089370249686
COAD	LOXHD1	ENSG00000167210	ENST00000441551	PLAT|PLAT|PLAT|PLAT	p.R490Q|p.E474K|p.N529S|p.L460I	490|474|529|460	427-538	4	19	112	2067	3.88533834586466	0.00286140869650464	0.0181737080658782
COAD	AP4B1	ENSG00000134262	ENST00000369569	B2-adapt-app_C|B2-adapt-app_C|B2-adapt-app_C|B2-adapt-app_C	p.P647S|p.T717M|p.R624C|p.T719M	647|717|624|719	621-731	4	8	111	739	3.32882882882883	0.0028715847646914	0.0182173557727805
COAD	HELZ	ENSG00000198265	ENST00000358691	AAA_12|AAA_12|AAA_12|AAA_12|AAA_12|AAA_12	p.R968Q|p.R930C|p.A941V|p.Y849F|p.S994N|p.V996I	968|930|941|849|994|996	840-1052	6	19	213	1942	2.87916975537435	0.00290316042069283	0.0183859416841887
COAD	PLA2R1	ENSG00000153246	ENST00000283243	Lectin_C|Lectin_C|Lectin_C|Lectin_C	p.E1202G|p.D1189G|p.V1210I|p.R1167Q	1202|1189|1210|1167	1131-1234	4	15	104	1463	3.75128205128205	0.00297564330303235	0.018769529654437
COAD	OBSCN	ENSG00000154358	ENST00000570156	I-set|I-set|I-set|I-set|I-set	p.R3529W|p.R3565Q|p.R3593H|p.R3565W|p.R3569L	3529|3565|3593|3565|3569	3525-3609	5	147	85	8923	3.57062825130052	0.00301713598911246	0.0189805908088604
COAD	OBSCN	ENSG00000154358	ENST00000570156	I-set|I-set|I-set|I-set|I-set	p.R3662C|p.A3642V|p.P3677L|p.R3615W|p.A3630V	3662|3642|3677|3615|3630	3614-3698	5	147	85	8923	3.57062825130052	0.00301713598911246	0.0189805908088604
COAD	PCCA	ENSG00000175198	ENST00000376285	CPSase_L_D2|CPSase_L_D2|CPSase_L_D2|CPSase_L_D2|CPSase_L_D2	p.R313Q|p.R230H|p.L259V|p.A209T|p.F263L	313|230|259|209|263	176-385	5	7	210	728	2.47619047619048	0.00303581087031723	0.0190574622651536
COAD	PCDHAC1	ENSG00000248383	ENST00000253807	Cadherin_2|Cadherin_2|Cadherin_2|Cadherin_2|Cadherin_2	p.R83H|p.E23K|p.S52L|p.R53W|p.V94I	83|23|52|53|94	21-103	5	18	83	963	3.22289156626506	0.00305771820655099	0.0191521297132777
COAD	MCF2L2	ENSG00000053524	ENST00000328913	CRAL_TRIO_2|CRAL_TRIO_2|CRAL_TRIO_2|CRAL_TRIO_2|CRAL_TRIO_2|CRAL_TRIO_2|CRAL_TRIO_2	p.S70L|p.G194S|p.R136C|p.A61V|p.S117P|p.A61T|p.A96V	70|194|136|61|117|61|96	60-194	7	22	135	1114	2.62558922558923	0.00307050395137831	0.0192140254827691
COAD	PLAT	ENSG00000104368	ENST00000220809	fn1|fn1|fn1	p.S55P|p.Y50C|p.C71Y	55|50|71	41-78	3	10	38	562	4.43684210526316	0.0031506635403723	0.019637632360527
COAD	SLC28A2	ENSG00000137860	ENST00000347644	Gate|Gate|Gate|Gate	p.Y276C|p.A335V|p.R322H|p.F267L	276|335|322|267	258-358	4	8	101	658	3.25742574257426	0.00317068416554211	0.0197401044284522
COAD	ACVR2B	ENSG00000114739	ENST00000352511	Activin_recp|Activin_recp|Activin_recp|Activin_recp|Activin_recp|Activin_recp	p.C90Y|p.L38R|p.E111K|p.A61T|p.G106D|p.G45D	90|38|111|61|106|45	15-113	6	12	99	512	2.58585858585859	0.00318966546819666	0.0198135359274912
COAD	IGDCC4	ENSG00000103742	ENST00000352385	fn3|fn3|fn3	p.G835S|p.A758V|p.G812S	835|758|812	751-835	3	10	85	1250	4.41176470588235	0.00321671326469797	0.0199478428583445
COAD	GATAD2A	ENSG00000167491	ENST00000360315	GATA|GATA|GATA	p.G434S|p.A418T|p.A449V	434|418|449	417-451	3	12	35	633	4.52142857142857	0.00322984846551688	0.0200105443133259
COAD	LRRN1	ENSG00000175928	ENST00000319331	I-set|I-set|I-set|I-set|I-set	p.V437M|p.T468N|p.T471A|p.A451D|p.R434H	437|468|471|451|434	426-516	5	13	91	716	3.0262045646661	0.00324776974526308	0.0201027529003337
COAD	SLFNL1	ENSG00000171790	ENST00000359345	AlbA_2|AlbA_2|AlbA_2|AlbA_2|AlbA_2|AlbA_2|AlbA_2	p.R347P|p.F297V|p.R276C|p.G266D|p.V316I|p.L259F|p.R244W	347|297|276|266|316|259|244	221-355	7	10	135	407	2.11037037037037	0.00328587006631942	0.0203085380187703
COAD	ARHGEF9	ENSG00000131089	ENST00000253401	SH3_1|SH3_1|SH3_1	p.V20I|p.E54G|p.N24D	20|54|24	14-59	3	8	46	516	4.20652173913043	0.00329341102363312	0.0203357988626126
COAD	KBTBD3	ENSG00000182359	ENST00000526793	BTB|BTB|BTB|BTB|BTB	p.P64L|p.T94A|p.C68R|p.F54L|p.R67C	64|94|68|54|67	42-149	5	10	108	612	2.83333333333333	0.00330453553828525	0.0203879192753315
COAD	NOXO1	ENSG00000196408	ENST00000397280	PX|PX|PX|PX	p.S117R|p.S66F|p.A60T|p.A77T	117|66|60|77	8-127	4	5	120	376	2.50666666666667	0.00331105965607525	0.0204142932652988
COAD	MELK	ENSG00000165304	ENST00000298048	KA1|KA1|KA1	p.G633D|p.K639N|p.S648T	633|639|648	607-651	3	10	45	651	4.34	0.00341550762259657	0.0209761748999415
COAD	PCDHA6	ENSG00000081842	ENST00000529310	Cadherin_2|Cadherin_2|Cadherin_2|Cadherin_2|Cadherin_2|Cadherin_2|Cadherin_2	p.L52P|p.A100V|p.R98Q|p.E72K|p.R71H|p.A100P|p.R62H	52|100|98|72|71|100|62	30-112	7	30	83	950	2.67068273092369	0.0034318329123143	0.0210568917045635
COAD	KCNH6	ENSG00000173826	ENST00000583023	cNMP_binding|cNMP_binding|cNMP_binding|cNMP_binding	p.L677V|p.G637D|p.Q666R|p.D681N	677|637|666|681	612-697	4	13	86	994	3.55635062611807	0.00344597727036922	0.0211117489927498
COAD	GPHN	ENSG00000171723	ENST00000478722	MoCF_biosynth|MoCF_biosynth|MoCF_biosynth|MoCF_biosynth	p.I654M|p.E611G|p.G659V|p.A625V	654|611|659|625	535-678	4	7	144	769	3.0515873015873	0.00344715475936508	0.0211117489927498
COAD	UMOD	ENSG00000169344	ENST00000570689	EGF_3|EGF_3|EGF_3	p.T40S|p.T57A|p.T62I	40|57|62	31-63	3	13	33	640	4.47552447552448	0.00346913839584895	0.0212163117069007
COAD	XYLB	ENSG00000093217	ENST00000207870	FGGY_C|FGGY_C|FGGY_C|FGGY_C|FGGY_C|FGGY_C	p.R476Q|p.F416V|p.E349K|p.R446S|p.R420M|p.A418T	476|416|349|446|420|418	295-481	6	8	187	536	2.14973262032086	0.00349657969645556	0.0213393917501449
COAD	DNAJA1	ENSG00000086061	ENST00000330899	DnaJ_CXXCXGXG|DnaJ_CXXCXGXG|DnaJ_CXXCXGXG	p.G141E|p.C149Y|p.M178T	141|149|178	134-200	3	5	67	397	3.55522388059701	0.00350846357598522	0.0213803663562157
COAD	OVCH1	ENSG00000187950	ENST00000318184	CUB|CUB|CUB|CUB|CUB|CUB	p.R925I|p.G948S|p.H912R|p.L905I|p.R862W|p.L926F	925|948|912|905|862|926	846-954	6	22	109	1134	2.83736447039199	0.00351353506899466	0.0213994466536486
COAD	CDK13	ENSG00000065883	ENST00000181839	Pkinase|Pkinase|Pkinase|Pkinase|Pkinase|Pkinase|Pkinase	p.R737C|p.Q820H|p.R819T|p.R880H|p.C840W|p.K831N|p.C900Y	737|820|819|880|840|831|900	705-998	7	15	294	1512	2.4	0.00352604589295158	0.0214480055749973
COAD	ZNF445	ENSG00000185219	ENST00000425708	SCAN|SCAN|SCAN|SCAN	p.R85G|p.V88I|p.R81H|p.R112Q	85|88|81|112	51-140	4	13	90	1031	3.52478632478632	0.00358340181720973	0.0217532145876884
COAD	CFHR3	ENSG00000116785	ENST00000367425	Sushi|Sushi|Sushi	p.A123T|p.A123V|p.R102I	123|123|102	85-140	3	5	56	330	3.53571428571429	0.00358345482719447	0.0217532145876884
COAD	DNAJC16	ENSG00000116138	ENST00000375847	DnaJ|DnaJ|DnaJ	p.L80I|p.E78G|p.L34I	80|78|34	29-90	3	9	62	782	4.20430107526882	0.0035946751856103	0.0218013260936262
COAD	EPS8L3	ENSG00000198758	ENST00000369805	SAM_3|SAM_3|SAM_3	p.R522W|p.T548M|p.R562C	522|548|562	521-584	3	7	64	594	3.97767857142857	0.00360319970205403	0.0218450172150917
COAD	PCDHB11	ENSG00000197479	ENST00000354757	Cadherin|Cadherin|Cadherin|Cadherin	p.L215M|p.A157V|p.F210V|p.F152V	215|157|210|152	139-233	4	10	95	797	3.35578947368421	0.00360656986051255	0.021861443251227
COAD	PCLO	ENSG00000186472	ENST00000333891	C2|C2|C2|C2|C2|C2	p.M5107L|p.H5093Y|p.V5051M|p.A5115S|p.L5098V|p.L5049I	5107|5093|5051|5115|5098|5049	5024-5134	6	91	111	5142	3.05435105435105	0.00364420965700196	0.0220492012238941
COAD	DLG2	ENSG00000150672	ENST00000376104	MAGUK_N_PEST|MAGUK_N_PEST|MAGUK_N_PEST|MAGUK_N_PEST	p.S175T|p.L186S|p.N193D|p.T183I	175|186|193|183	172-202	4	33	31	975	3.81231671554252	0.00366648552727322	0.0221677644708164
COAD	RNF139	ENSG00000170881	ENST00000303545	zf-RING_2|zf-RING_2|zf-RING_2	p.D580N|p.C547R|p.I578M	580|547|578	545-586	3	11	42	664	4.31168831168831	0.00368192684608604	0.0222278442115126
COAD	EIF2AK4	ENSG00000128829	ENST00000263791	tRNA-synt_His|tRNA-synt_His|tRNA-synt_His|tRNA-synt_His|tRNA-synt_His|tRNA-synt_His	p.E1296Q|p.T1174A|p.E1239G|p.T1236M|p.K1289T|p.P1115H	1296|1174|1239|1236|1289|1115	1055-1381	6	12	327	1649	2.52140672782875	0.00370965426532877	0.0223511567499794
COAD	SDK1	ENSG00000146555	ENST00000404826	Ig_3|Ig_3|Ig_3|Ig_3|Ig_3|Ig_3	p.V170M|p.R121H|p.R168C|p.A164D|p.R172Q|p.E129K	170|121|168|164|172|129	104-173	6	63	70	2213	3.0108843537415	0.00371997150949399	0.0224010807098834
COAD	AGO2	ENSG00000123908	ENST00000220592	ArgoMid|ArgoMid|ArgoMid|ArgoMid	p.A498V|p.A495V|p.P489S|p.P430L	498|495|489|430	429-511	4	12	83	859	3.44979919678715	0.00372392371428731	0.0224207993018164
COAD	BUB1	ENSG00000169679	ENST00000302759	Mad3_BUB1_I|Mad3_BUB1_I|Mad3_BUB1_I|Mad3_BUB1_I|Mad3_BUB1_I	p.E50K|p.M15I|p.L122H|p.E55K|p.E55A	50|15|122|55|55	6-126	5	15	121	1085	2.98898071625344	0.00393216654606154	0.0234484134841204
COAD	SDK1	ENSG00000146555	ENST00000404826	fn3|fn3|fn3|fn3|fn3|fn3|fn3	p.P1206T|p.S1189G|p.V1180I|p.T1181M|p.G1204R|p.V1180D|p.R1217C	1206|1189|1180|1181|1204|1180|1217	1175-1264	7	63	90	2213	2.7320987654321	0.00393798918350763	0.0234577663210599
COAD	DYSF	ENSG00000135636	ENST00000410020	C2|C2|C2|C2|C2|C2	p.W1217C|p.P1215T|p.F1223S|p.T1206M|p.R1260H|p.L1172P	1217|1215|1223|1206|1260|1172	1170-1278	6	40	109	2119	2.91605504587156	0.00396607387845838	0.0235741265172327
COAD	RPS6KA4	ENSG00000162302	ENST00000334205	Pkinase|Pkinase|Pkinase|Pkinase|Pkinase|Pkinase|Pkinase	p.R652Q|p.R529C|p.G637R|p.V597I|p.V517M|p.L442P|p.G596D	652|529|637|597|517|442|596	412-674	7	10	263	772	2.05475285171103	0.003977697254405	0.0236257793118945
COAD	OBSCN	ENSG00000154358	ENST00000570156	I-set|I-set|I-set|I-set|I-set	p.R85C|p.R83C|p.G24D|p.E44V|p.A84T	85|83|24|44|84	10-99	5	147	90	8923	3.37226001511716	0.00397833443799311	0.0236257793118945
COAD	PCDHA5	ENSG00000204965	ENST00000529859	Cadherin|Cadherin|Cadherin|Cadherin|Cadherin|Cadherin	p.A481V|p.R497Q|p.G514S|p.E525K|p.S535G|p.A536T	481|497|514|525|535|536	459-555	6	21	97	936	2.75699558173785	0.00400583326588921	0.0237507146538851
COAD	PCDHA9	ENSG00000204961	ENST00000532602	Cadherin|Cadherin|Cadherin|Cadherin|Cadherin|Cadherin	p.T660M|p.R635H|p.A658T|p.A587T|p.R583W|p.T662M	660|635|658|587|583|662	582-670	6	23	89	950	2.78456277479238	0.00401669491526369	0.0238065808987073
COAD	FBXW11	ENSG00000072803	ENST00000265094	F-box-like|F-box-like|F-box-like	p.R170Q|p.A122T|p.V150A	170|122|150	120-170	3	8	51	542	3.98529411764706	0.00401935223996364	0.0238137982641399
COAD	CDC27	ENSG00000004897	ENST00000531206	ANAPC3|ANAPC3|ANAPC3	p.Y73H|p.V25F|p.A28T	73|25|28	17-95	3	8	79	830	3.93987341772152	0.00419233336983194	0.0245833316567742
COAD	NLRP13	ENSG00000173572	ENST00000342929	NLRC4_HD2|NLRC4_HD2|NLRC4_HD2|NLRC4_HD2|NLRC4_HD2	p.S538R|p.K652N|p.E555K|p.E648G|p.I596T	538|652|555|648|596	536-653	5	15	118	1043	2.94632768361582	0.00422887408832562	0.0247228818708981
COAD	LAMB3	ENSG00000196878	ENST00000391911	Laminin_EGF|Laminin_EGF|Laminin_EGF	p.R522Q|p.R522W|p.R503Q	522|522|503	481-531	3	16	51	1172	4.30882352941176	0.00428130566298479	0.0249766737002625
COAD	PRSS12	ENSG00000164099	ENST00000296498	SRCR|SRCR|SRCR|SRCR	p.V423M|p.T417A|p.E479K|p.E401D	423|417|479|401	390-486	4	11	97	875	3.28022492970947	0.00434370692392494	0.0252516604939611
COAD	PCDHA3	ENSG00000255408	ENST00000522353	Cadherin|Cadherin|Cadherin|Cadherin|Cadherin|Cadherin|Cadherin	p.R619C|p.S608L|p.R635H|p.R583Q|p.A605V|p.A596T|p.E579K	619|608|635|583|605|596|579	578-670	7	28	93	950	2.55376344086022	0.00434590556106462	0.0252555664117797
COAD	FLNA	ENSG00000196924	ENST00000369850	Filamin|Filamin|Filamin|Filamin	p.A1072V|p.Y1126C|p.E1113K|p.G1118V	1072|1126|1113|1118	1064-1151	4	33	88	2647	3.64600550964187	0.00442955774091469	0.0256605652776084
COAD	NLRP3	ENSG00000162711	ENST00000336119	PYRIN|PYRIN|PYRIN|PYRIN|PYRIN	p.V72M|p.P33L|p.V52A|p.L41I|p.K23N	72|33|52|41|23	9-85	5	22	77	1036	3.05785123966942	0.00444137830563951	0.0257155337528487
COAD	TDRKH	ENSG00000182134	ENST00000368822	KH_1|KH_1|KH_1	p.R70Q|p.Q117H|p.H116Y	70|117|116	54-117	3	7	64	561	3.75669642857143	0.00445449572723944	0.0257635449315917
COAD	LRP2	ENSG00000081479	ENST00000263816	FXa_inhibition|FXa_inhibition|FXa_inhibition	p.N2024S|p.C2033Y|p.N2055I	2024|2033|2055	2022-2058	3	83	37	4655	4.54737870400521	0.00445540948642775	0.0257635449315917
COAD	FCGBP	ENSG00000090920	ENST00000221347	TILa|TILa|TILa	p.N4006I|p.G4036R|p.P3998L	4006|4036|3998	3987-4042	3	64	56	5405	4.52427455357143	0.00446718057057249	0.0258242533630649
COAD	PLD3	ENSG00000105223	ENST00000409587	PLDc_3|PLDc_3|PLDc_3|PLDc_3|PLDc_3|PLDc_3	p.R350W|p.L333Q|p.R242Q|p.A325T|p.I364V|p.R356H	350|333|242|325|364|356	226-403	6	8	178	490	2.06460674157303	0.00455546567753218	0.0261972929733139
COAD	SYT1	ENSG00000067715	ENST00000261205	C2|C2|C2|C2|C2	p.R234H|p.V182M|p.L203I|p.R261C|p.K190T	234|182|203|261|190	157-263	5	8	107	422	2.46495327102804	0.00456496822865615	0.0262382572753405
COAD	COL6A1	ENSG00000142156	ENST00000361866	VWA|VWA|VWA|VWA|VWA|VWA	p.P981T|p.A874V|p.A862V|p.V996M|p.G999D|p.T924A	981|874|862|996|999|924	829-1019	6	13	191	1028	2.48409182440596	0.0045660833117992	0.0262401077449305
COAD	WWOX	ENSG00000186153	ENST00000566780	adh_short|adh_short|adh_short|adh_short|adh_short|adh_short|adh_short	p.S166L|p.R249C|p.V206A|p.A211T|p.Q191P|p.E139K|p.R167H	166|249|206|211|191|139|167	125-268	7	10	144	414	2.0125	0.00461240175496713	0.0264603259339921
COAD	ZNRF3	ENSG00000183579	ENST00000544604	ZNRF_3_ecto|ZNRF_3_ecto|ZNRF_3_ecto	p.P179L|p.R208H|p.A188V	179|208|188	101-208	3	7	108	936	3.71428571428571	0.00464558887503275	0.0265922189850371
COAD	RNPEP	ENSG00000176393	ENST00000295640	Peptidase_M1|Peptidase_M1|Peptidase_M1|Peptidase_M1	p.T337I|p.N390T|p.G349D|p.T374M	337|390|349|374	261-482	4	5	222	650	2.34234234234234	0.00464727196802095	0.0265958044957629
COAD	TNC	ENSG00000041982	ENST00000350763	fn3|fn3|fn3|fn3|fn3	p.E1115V|p.A1096T|p.R1118W|p.A1116V|p.T1138M	1115|1096|1118|1116|1138	1074-1154	5	43	81	2201	3.15963250071777	0.00469981705278488	0.0268222783119432
COAD	SDK2	ENSG00000069188	ENST00000392650	fn3|fn3|fn3|fn3|fn3	p.N804K|p.P847S|p.E839D|p.T865A|p.V855M	804|847|839|865|855	793-883	5	38	91	2172	3.14054366685946	0.00470452640180086	0.02683989506418
COAD	MCM4	ENSG00000104738	ENST00000262105	MCM_lid|MCM_lid|MCM_lid	p.P700L|p.A694T|p.I756V	700|694|756	685-769	3	8	85	863	3.80735294117647	0.004752907324588	0.0270708004769278
COAD	EPB42	ENSG00000166947	ENST00000300215	Transglut_N|Transglut_N|Transglut_N|Transglut_N	p.G96E|p.R76H|p.R117Q|p.A77V	96|76|117|77	34-154	4	8	121	721	2.97933884297521	0.00475501209217755	0.0270765611114633
COAD	SEC16B	ENSG00000120341	ENST00000308284	Sec16_C|Sec16_C|Sec16_C|Sec16_C|Sec16_C	p.I532F|p.W484R|p.Y633H|p.R618H|p.K520T	532|484|633|618|520	445-715	5	8	271	1060	2.44464944649447	0.00477528989590414	0.027159307360511
COAD	SLC26A8	ENSG00000112053	ENST00000490799	STAS|STAS|STAS|STAS|STAS	p.L623I|p.V741I|p.R621G|p.A752T|p.S657F	623|741|621|752|657	544-791	5	8	248	970	2.4445564516129	0.00477627873747211	0.0271602622465671
COAD	MUC6	ENSG00000184956	ENST00000421673	C8|C8|C8	p.L1079R|p.V1076L|p.R1122M	1079|1076|1122	1060-1127	3	25	68	2439	4.30411764705882	0.00478185416951438	0.0271831430166291
COAD	PCDHGA12	ENSG00000253159	ENST00000252085	Cadherin|Cadherin|Cadherin|Cadherin|Cadherin	p.A637V|p.A582T|p.R607H|p.R635I|p.E613K	637|582|607|635|613	578-665	5	18	88	932	2.94191919191919	0.00483199445514004	0.0274017320112878
COAD	FAIM3	ENSG00000162894	ENST00000367091	V-set|V-set|V-set	p.G54E|p.A53T|p.R83H	54|53|83	21-123	3	4	103	390	2.83980582524272	0.00486508542902109	0.0275493200716144
COAD	SDHB	ENSG00000117118	ENST00000375499	Fer4_17|Fer4_17|Fer4_17	p.G203R|p.R230C|p.P209H	203|230|209	185-258	3	4	74	280	2.83783783783784	0.00487859485630993	0.0276075813307168
COAD	ZNF320	ENSG00000182986	ENST00000595635	zf-C2H2|zf-C2H2|zf-C2H2	p.R430I|p.E414K|p.Y422C	430|414|422	413-435	3	16	23	509	4.14945652173913	0.00489725913246297	0.0276777882553307
COAD	CALB2	ENSG00000172137	ENST00000302628	EF-hand_7|EF-hand_7|EF-hand_7	p.R123M|p.R123K|p.R178L	123|123|178	109-180	3	4	72	271	2.82291666666667	0.00498256327029301	0.0280823037877979
COAD	MYPN	ENSG00000138347	ENST00000358913	I-set|I-set|I-set|I-set	p.S1256L|p.R1194H|p.P1199S|p.R1194C	1256|1194|1199|1194	1172-1263	4	17	92	1320	3.37595907928389	0.00500062657295142	0.0281649182055711
COAD	ITGB3	ENSG00000259207	ENST00000559488	Integrin_b_cyt|Integrin_b_cyt|Integrin_b_cyt	p.N770S|p.A754T|p.R786Q	770|754|786	742-786	3	13	45	788	4.04102564102564	0.00500960768671244	0.0282058986908091
COAD	GBP7	ENSG00000213512	ENST00000294671	GBP|GBP|GBP|GBP|GBP	p.F268L|p.S156L|p.V127I|p.P220A|p.S167I	268|156|127|220|167	18-281	5	6	264	638	2.01388888888889	0.00501995112595788	0.0282497130551438
COAD	MAST4	ENSG00000069020	ENST00000403625	Pkinase|Pkinase|Pkinase|Pkinase|Pkinase|Pkinase|Pkinase	p.G770V|p.R588Q|p.A768V|p.Y727C|p.H691Y|p.R609Q|p.F674V	770|588|768|727|691|609|674	570-843	7	27	274	2623	2.48188699648554	0.00506427297480583	0.0284604054864067
COAD	MEP1A	ENSG00000112818	ENST00000230588	MAM|MAM|MAM|MAM|MAM	p.T319I|p.R402H|p.R402C|p.K389T|p.D385Y	319|402|402|389|385	269-432	5	9	164	746	2.52710027100271	0.00508584831946557	0.0285380267641111
COAD	AGO1	ENSG00000092847	ENST00000373204	ArgoN|ArgoN|ArgoN|ArgoN|ArgoN	p.E109K|p.P61Q|p.R139Q|p.R88C|p.R110W	109|61|139|88|110	34-164	5	12	131	857	2.72582697201018	0.00511285346276291	0.0286701091461099
COAD	PADI3	ENSG00000142619	ENST00000375460	PAD_N|PAD_N|PAD_N|PAD_N|PAD_N	p.R67Q|p.R8C|p.R62H|p.S99N|p.R69H	67|8|62|99|69	1-113	5	11	113	664	2.67095736122285	0.0051338560175378	0.0287586340135829
COAD	GRIN3B	ENSG00000116032	ENST00000234389	Lig_chan-Glu_bd|Lig_chan-Glu_bd|Lig_chan-Glu_bd	p.S533N|p.G515S|p.T491M	533|515|491	457-561	3	8	105	1043	3.725	0.00514870451180371	0.0288222910437418
COAD	EXOSC4	ENSG00000178896	ENST00000316052	RNase_PH_C|RNase_PH_C|RNase_PH_C	p.A197V|p.D208N|p.R204Q	197|208|204	155-220	3	4	66	245	2.78409090909091	0.00526637044366318	0.0293172807939008
COAD	DGKA	ENSG00000065357	ENST00000331886	DAG_kinase_N|DAG_kinase_N|DAG_kinase_N	p.K26N|p.D29G|p.S11G	26|29|11	4-91	3	7	88	735	3.57954545454545	0.00532453502851893	0.0295614896599296
COAD	UNC5B	ENSG00000107731	ENST00000335350	I-set|I-set|I-set|I-set|I-set	p.R216H|p.R235Q|p.V241I|p.P177L|p.K189N	216|235|241|177|189	153-243	5	18	91	945	2.88461538461538	0.00532694422140534	0.0295621026940323
COAD	HLA-A	ENSG00000206503	ENST00000396634	C1-set|C1-set|C1-set|C1-set|C1-set	p.R243Q|p.G261V|p.F232L|p.D247G|p.A229D	243|261|232|247|229	210-290	5	9	81	365	2.50342935528121	0.00534635391507188	0.0296477996859266
COAD	PBRM1	ENSG00000163939	ENST00000394830	Bromodomain|Bromodomain|Bromodomain	p.R836W|p.T821K|p.Q793H	836|821|793	783-867	3	14	85	1582	3.98823529411765	0.00539711702708989	0.029874221135058
COAD	TTK	ENSG00000112742	ENST00000369798	Pkinase|Pkinase|Pkinase|Pkinase|Pkinase|Pkinase	p.R624H|p.H581Q|p.R624C|p.D758N|p.R587Q|p.L724V	624|581|624|758|587|724	525-791	6	9	267	857	2.1398252184769	0.0054390100225018	0.0300608432316154
COAD	APBA1	ENSG00000107282	ENST00000265381	PDZ|PDZ|PDZ|PDZ	p.V805I|p.L771I|p.A798T|p.M820V	805|771|798|820	747-820	4	14	74	837	3.23166023166023	0.00546752710774168	0.0301831581566037
COAD	PPARA	ENSG00000186951	ENST00000396000	zf-C4|zf-C4|zf-C4	p.T129M|p.A118V|p.R128Q	129|118|128	100-168	3	6	69	468	3.39130434782609	0.00551842739516983	0.0303830341058077
COAD	PAPLN	ENSG00000100767	ENST00000340738	TSP_1|TSP_1|TSP_1	p.V421I|p.A435V|p.R424W	421|435|424	399-453	3	17	55	1251	4.01390374331551	0.00560759591203208	0.0307868740713026
COAD	NTRK2	ENSG00000148053	ENST00000376214	I-set|I-set|I-set|I-set|I-set	p.D223E|p.I264F|p.S213F|p.S237F|p.S257F	223|264|213|237|257	197-283	5	17	87	838	2.83299526707235	0.00562347160749899	0.0308637914171361
COAD	HMCN1	ENSG00000143341	ENST00000271588	TSP_1|TSP_1|TSP_1	p.A4667E|p.W4652R|p.Q4664H	4667|4652|4664	4647-4697	3	78	51	5635	4.24962292609351	0.0056248832431145	0.0308664185130536
COAD	PKD1	ENSG00000008710	ENST00000262304	PKD|PKD|PKD	p.L1911M|p.V1950M|p.G1933R	1911|1950|1933	1892-1961	3	44	70	4303	4.19123376623377	0.00566276948171707	0.0310177260816436
COAD	RFC4	ENSG00000163918	ENST00000392481	AAA|AAA|AAA|AAA	p.R102Q|p.P142L|p.L74I|p.N125T	102|142|74|125	74-202	4	5	129	363	2.25116279069767	0.00566781186881338	0.0310350691605134
COAD	FSCN1	ENSG00000075618	ENST00000382361	Fascin|Fascin|Fascin|Fascin	p.A462V|p.G445S|p.R398C|p.A488T	462|445|398|488	391-493	4	7	103	493	2.73509015256588	0.00570916360205564	0.0312043053291437
COAD	HPS3	ENSG00000163755	ENST00000296051	HPS3_N|HPS3_N|HPS3_N|HPS3_N	p.S133L|p.R177H|p.P17S|p.C39R	133|177|17|39	3-212	4	7	210	1004	2.73197278911565	0.00573906884981534	0.0313267371435886
COAD	SPTB	ENSG00000070182	ENST00000389722	CH|CH|CH|CH	p.R74H|p.R86C|p.R86H|p.R109C	74|86|86|109	54-159	4	26	106	2328	3.37880986937591	0.00576998699537534	0.0314406964616266
COAD	DHX40	ENSG00000108406	ENST00000251241	OB_NTP_bind|OB_NTP_bind|OB_NTP_bind	p.A681T|p.R620Q|p.R634K	681|620|634	619-699	3	8	81	779	3.60648148148148	0.00579325248750373	0.0315361610245499
COAD	CABLES2	ENSG00000149679	ENST00000279101	Cyclin_N|Cyclin_N|Cyclin_N	p.V394A|p.A408T|p.R439Q	394|408|439	330-461	3	4	132	478	2.71590909090909	0.00581546087673246	0.0316185222096659
COAD	KMT2B	ENSG00000272333	ENST00000222270	zf-CXXC|zf-CXXC|zf-CXXC	p.R974H|p.K959N|p.R970W	974|959|970	958-1005	3	41	48	2715	4.13871951219512	0.00587545003254109	0.0318348163898771
COAD	DUSP8	ENSG00000184545	ENST00000397374	Rhodanese|Rhodanese|Rhodanese	p.S103N|p.R33H|p.V86M	103|33|86	12-132	3	5	121	625	3.09917355371901	0.00593621737507122	0.0320852500632015
COAD	MAN2A2	ENSG00000196547	ENST00000360468	Alpha-mann_mid|Alpha-mann_mid|Alpha-mann_mid	p.D570N|p.L550P|p.V530A	570|550|530	502-606	3	9	105	1150	3.65079365079365	0.00600862123593393	0.0324024816576427
COAD	JAM3	ENSG00000166086	ENST00000299106	V-set|V-set|V-set|V-set|V-set	p.N104S|p.S99Y|p.E132K|p.T56M|p.K97R	104|99|132|56|97	36-136	5	7	101	310	2.19236209335219	0.006034386659304	0.0324937578509788
COAD	MALT1	ENSG00000172175	ENST00000348428	Peptidase_C14|Peptidase_C14|Peptidase_C14|Peptidase_C14	p.R392C|p.P475Q|p.V487M|p.T492M	392|475|487|492	343-560	4	6	218	824	2.51987767584098	0.0060622090444572	0.0326064256262107
COAD	SORCS3	ENSG00000156395	ENST00000369701	PKD|PKD|PKD|PKD	p.A835V|p.D902N|p.A870T|p.V867A	835|902|870|867	826-904	4	19	79	1222	3.25649566955363	0.00610100293051652	0.0327671397651313
COAD	B4GALT7	ENSG00000027847	ENST00000029410	Glyco_transf_7N|Glyco_transf_7N|Glyco_transf_7N|Glyco_transf_7N	p.M161T|p.T156M|p.E103K|p.R94C	161|156|103|94	61-178	4	5	118	327	2.21694915254237	0.00611887066004857	0.0328334362060554
COAD	STAB1	ENSG00000010327	ENST00000321725	Fasciclin|Fasciclin|Fasciclin|Fasciclin|Fasciclin	p.R1796W|p.R1832Q|p.R1759M|p.R1830Q|p.R1817Q	1796|1832|1759|1830|1817	1735-1866	5	33	132	2570	2.94995408631772	0.00613065759616138	0.0328657766766951
COAD	CHD6	ENSG00000124177	ENST00000373233	Chromo|Chromo|Chromo	p.R343H|p.Y319C|p.A345T	343|319|345	292-354	3	32	63	2715	4.04017857142857	0.00620550619857141	0.033165816824446
COAD	A2M	ENSG00000175899	ENST00000318602	MG2|MG2|MG2|MG2|MG2	p.A176T|p.S191Y|p.V144L|p.R174C|p.R174H	176|191|144|174|174	128-221	5	27	94	1474	2.90386130811663	0.00621174966091109	0.0331841636979788
COAD	STAB1	ENSG00000010327	ENST00000321725	Xlink|Xlink|Xlink|Xlink	p.L2259P|p.R2288H|p.R2294C|p.S2224L	2259|2288|2294|2224	2208-2300	4	33	93	2570	3.34962528510916	0.00631761429819111	0.0336627398037292
COAD	ZC3H12C	ENSG00000149289	ENST00000278590	Regnase_1_C|Regnase_1_C|Regnase_1_C	p.A872T|p.L870R|p.L853R	872|870|853	833-878	3	15	46	883	3.83913043478261	0.00632252624432739	0.033683487643692
COAD	L3MBTL1	ENSG00000185513	ENST00000427442	MBT|MBT|MBT	p.R589I|p.R529M|p.A564T	589|529|564	521-589	3	10	69	840	3.65217391304348	0.00637889521551971	0.0339073536809534
COAD	FSBP	ENSG00000265817	ENST00000481490	Myb_DNA-bind_5|Myb_DNA-bind_5|Myb_DNA-bind_5|Myb_DNA-bind_5	p.R60H|p.R60G|p.R63Q|p.E77K	60|60|63|77	6-85	4	6	80	299	2.49166666666667	0.00639271846834544	0.0339644608650619
COAD	GHR	ENSG00000112964	ENST00000230882	EpoR_lig-bind|EpoR_lig-bind|EpoR_lig-bind|EpoR_lig-bind|EpoR_lig-bind	p.S142F|p.Q96R|p.R57H|p.S120F|p.K77N	142|96|57|120|77	43-144	5	12	102	638	2.6062091503268	0.0064247659378025	0.0340963997892618
COAD	CSF2RA	ENSG00000198223	ENST00000417535	IL3Ra_N|IL3Ra_N|IL3Ra_N|IL3Ra_N	p.H97R|p.S80L|p.V98M|p.N37D	97|80|98|37	35-112	4	8	78	434	2.78205128205128	0.00647126785726326	0.034288184783744
COAD	SPTBN4	ENSG00000160460	ENST00000352632	Spectrin|Spectrin|Spectrin	p.A892V|p.R908C|p.G898S	892|908|898	881-985	3	19	105	2564	3.85563909774436	0.00664846693352428	0.0350810015994764
COAD	XRCC6	ENSG00000196419	ENST00000359308	Ku|Ku|Ku|Ku|Ku	p.T316I|p.P438S|p.K282N|p.A280S|p.H359R	316|438|282|280|359	263-464	5	7	202	609	2.15346534653465	0.00667159041235643	0.0351917884570153
COAD	KDR	ENSG00000128052	ENST00000263923	I-set|I-set|I-set|I-set|I-set	p.R720W|p.T677M|p.E685K|p.A690T|p.E732K	720|677|685|690|732	667-754	5	27	88	1356	2.85353535353535	0.00675661444853481	0.0355100607490589
COAD	TRIM67	ENSG00000119283	ENST00000366653	fn3|fn3|fn3	p.P516L|p.G554C|p.V515I	516|554|515	513-597	3	8	85	783	3.45441176470588	0.00677482819975261	0.0355721993782306
COAD	CD72	ENSG00000137101	ENST00000396757	Lectin_C|Lectin_C|Lectin_C	p.R315H|p.S257N|p.F283L	315|257|283	250-352	3	4	103	359	2.61407766990291	0.00677596422686522	0.0355721993782306
COAD	CUL9	ENSG00000112659	ENST00000252050	IBR|IBR|IBR	p.L2266P|p.R2235H|p.C2239S	2266|2235|2239	2220-2279	3	32	60	2517	3.9328125	0.00681445571089534	0.035751578296743
COAD	PREX2	ENSG00000046889	ENST00000288368	DEP|DEP|DEP|DEP|DEP	p.D499Y|p.E553K|p.R527H|p.R527S|p.V537I	499|553|527|527|537	495-563	5	40	69	1606	2.90942028985507	0.00686641052891157	0.0360070258263608
COAD	NR1H2	ENSG00000131408	ENST00000253727	zf-C4|zf-C4|zf-C4	p.G129R|p.G96S|p.V101M	129|96|101	85-156	3	6	72	460	3.19444444444444	0.00689542133826748	0.0360905109247336
COAD	RASGRP3	ENSG00000152689	ENST00000403687	C1_1|C1_1|C1_1	p.K524T|p.L515I|p.R545M	524|515|545	495-546	3	11	52	690	3.61888111888112	0.00691332766751396	0.0361442055233932
COAD	SPTBN4	ENSG00000160460	ENST00000352632	CH|CH|CH	p.R210W|p.D228G|p.K183N	210|228|183	180-286	3	19	107	2564	3.78357107722577	0.0071020880864876	0.0368920524812931
COAD	EMILIN1	ENSG00000138080	ENST00000380320	EMI|EMI|EMI	p.R99H|p.R107H|p.D115N	99|107|115	57-126	3	12	70	1016	3.62857142857143	0.00711555296531829	0.0369330019304346
COAD	SELL	ENSG00000188404	ENST00000236147	Lectin_C|Lectin_C|Lectin_C	p.R148K|p.E125D|p.S119Y	148|125|119	59-170	3	4	112	385	2.578125	0.00716191516972886	0.0371154137649294
COAD	PABPC3	ENSG00000151846	ENST00000281589	RRM_1|RRM_1|RRM_1|RRM_1	p.V15M|p.P33T|p.D21N|p.T62R	15|33|21|62	13-83	4	12	71	631	2.96244131455399	0.00721827322256574	0.0373548179720577
COAD	NAGA	ENSG00000198951	ENST00000396398	Melibiase_2_C|Melibiase_2_C|Melibiase_2_C	p.T384A|p.D375G|p.K321T	384|375|321	311-394	3	5	84	411	2.93571428571429	0.00729766480503202	0.0376308554711434
COAD	PCDH7	ENSG00000169851	ENST00000543491	Cadherin|Cadherin|Cadherin|Cadherin|Cadherin	p.L328M|p.R356W|p.E314K|p.K395E|p.V369I	328|356|314|395|369	313-406	5	24	94	1255	2.78147163120567	0.00731465364252948	0.0377002650115977
COAD	MYOM2	ENSG00000036448	ENST00000262113	I-set|I-set|I-set|I-set|I-set	p.R159W|p.V165I|p.V211I|p.L173V|p.A242T	159|165|211|173|242	154-246	5	28	93	1465	2.81298003072197	0.00732447928380087	0.037745026888671
COAD	ACAN	ENSG00000157766	ENST00000439576	Xlink|Xlink|Xlink|Xlink	p.R530W|p.T564A|p.R488H|p.A516T	530|564|488|516	478-572	4	33	95	2530	3.2280701754386	0.00736144451100418	0.0378824125372628
COAD	F2	ENSG00000180210	ENST00000311907	Kringle|Kringle|Kringle|Kringle|Kringle	p.A109V|p.N159S|p.R135H|p.T114M|p.V176M	109|159|135|114|176	108-186	5	15	79	622	2.62447257383966	0.00753402961430338	0.0385427301313767
COAD	MARCH4	ENSG00000144583	ENST00000273067	RINGv|RINGv|RINGv	p.D182Y|p.R164C|p.G173W	182|164|173	163-208	3	8	46	410	3.34239130434783	0.00763298766626663	0.0389526089697309
COAD	NEO1	ENSG00000067141	ENST00000339362	Ig_2|Ig_2|Ig_2	p.L72S|p.V133A|p.R101H	72|133|101	55-148	3	13	94	1461	3.58674304418985	0.00764959844940927	0.0389952719723045
COAD	ACACB	ENSG00000076555	ENST00000338432	Biotin_carb_N|Biotin_carb_N|Biotin_carb_N|Biotin_carb_N|Biotin_carb_N	p.P361L|p.V263L|p.R277H|p.A292T|p.V273M	361|263|277|292|273	259-379	5	36	121	2458	2.82139577594123	0.00775037577203164	0.0392861111232909
COAD	STAB2	ENSG00000136011	ENST00000388887	Fasciclin|Fasciclin|Fasciclin|Fasciclin	p.H1219Y|p.A1181V|p.Y1240D|p.A1163V	1219|1181|1240|1163	1148-1267	4	27	120	2551	3.14938271604938	0.0078045093102368	0.0395024296876469
COAD	DNAH12	ENSG00000174844	ENST00000351747	AAA_6|AAA_6|AAA_6|AAA_6|AAA_6|AAA_6	p.A1269T|p.I1386M|p.N1356T|p.R1309Q|p.A1328T|p.F1513C	1269|1386|1356|1309|1328|1513	1215-1541	6	23	327	3092	2.46669325887515	0.00783763287761352	0.0395999154127926
COAD	GDF3	ENSG00000184344	ENST00000329913	TGF_beta|TGF_beta|TGF_beta|TGF_beta|TGF_beta	p.D346G|p.F312S|p.C363Y|p.R274W|p.P331L	346|312|363|274|331	262-363	5	8	102	364	2.23039215686275	0.00784270388581376	0.0396134374592767
COAD	MYLK	ENSG00000065534	ENST00000360304	I-set|I-set|I-set|I-set	p.E562K|p.G579D|p.A524V|p.S518G	562|579|524|518	514-600	4	28	87	1914	3.14285714285714	0.00793915989260929	0.0400212046148234
COAD	SEMA5B	ENSG00000082684	ENST00000451055	TSP_1|TSP_1|TSP_1	p.R765W|p.S761N|p.A728V	765|761|728	722-773	3	19	52	1205	3.65890688259109	0.00798157069808936	0.0402043673836158
COAD	MPP4	ENSG00000082126	ENST00000409474	L27|L27|L27	p.L114F|p.R99H|p.R99C	114|99|99	90-139	3	11	50	637	3.47454545454545	0.00798777410401641	0.040229489794075
COAD	DST	ENSG00000151914	ENST00000244364	Spectrin|Spectrin|Spectrin|Spectrin	p.A4598V|p.R4534H|p.A4579V|p.Q4511R	4598|4534|4579|4511	4510-4616	4	60	107	5171	3.22180685358255	0.0080708145267917	0.0405735948646675
COAD	UNC13A	ENSG00000130477	ENST00000519716	C1_1|C1_1|C1_1	p.C603Y|p.E557K|p.A578T	603|557|578	554-606	3	26	53	1703	3.70754716981132	0.00810623067695726	0.0406962015277811
COAD	ADAMTS15	ENSG00000166106	ENST00000299164	ADAM_CR_2|ADAM_CR_2|ADAM_CR_2	p.R483H|p.S441I|p.V454M	483|441|454	438-505	3	12	68	950	3.49264705882353	0.00814304449737435	0.0408312343363342
COAD	PLA2G4D	ENSG00000159337	ENST00000290472	C2|C2|C2|C2	p.R77H|p.D66G|p.R121W|p.R32Q	77|66|121|32	22-126	4	11	105	818	2.83290043290043	0.0082181706547948	0.0411024667154742
COAD	EFEMP1	ENSG00000115380	ENST00000394555	EGF_CA|EGF_CA|EGF_CA|EGF_CA	p.T340N|p.E339G|p.Q366E|p.V381F	340|339|366|381	334-381	4	14	48	493	2.93452380952381	0.00824746271153876	0.0411800567987547
COAD	ACSS1	ENSG00000154930	ENST00000323482	AMP-binding_C|AMP-binding_C|AMP-binding_C	p.D600N|p.F593L|p.E564D	600|593|564	564-642	3	8	79	689	3.27056962025316	0.00825499921654727	0.0412114673427267
COAD	BTN2A2	ENSG00000124508	ENST00000356709	V-set|V-set|V-set|V-set|V-set	p.V112M|p.S76C|p.R54H|p.E60D|p.R128H	112|76|54|60|128	38-147	5	10	110	523	2.37727272727273	0.00825887794073454	0.0412158422538709
COAD	KLHL30	ENSG00000168427	ENST00000409223	BTB|BTB|BTB|BTB|BTB	p.V83M|p.R25C|p.S54R|p.K31N|p.R73H	83|25|54|31|73	23-130	5	11	108	578	2.43265993265993	0.00827949898061764	0.0412590667683016
COAD	HTRA3	ENSG00000170801	ENST00000307358	PDZ_6|PDZ_6|PDZ_6	p.V426M|p.V409I|p.R438W	426|409|438	387-438	3	8	52	453	3.26682692307692	0.00828911126812804	0.0412883103274237
COAD	RALYL	ENSG00000184672	ENST00000517638	RRM_1|RRM_1|RRM_1|RRM_1|RRM_1	p.V66I|p.A86V|p.A86S|p.R79Q|p.A94V	66|86|86|79|94	36-99	5	10	64	304	2.375	0.00829954204315686	0.0413340431967186
COAD	BMP5	ENSG00000112175	ENST00000370830	TGF_beta|TGF_beta|TGF_beta|TGF_beta	p.R363W|p.R449C|p.R449H|p.P411H	363|449|449|411	351-453	4	7	103	454	2.51872399445215	0.00831337344435712	0.0413829294044037
COAD	PCDHGB1	ENSG00000254221	ENST00000523390	Cadherin|Cadherin|Cadherin|Cadherin|Cadherin	p.R618H|p.G581S|p.A578T|p.R576C|p.A598T	618|581|578|576|598	573-659	5	20	87	927	2.66379310344828	0.0083143613756218	0.0413829294044037
COAD	DICER1	ENSG00000100697	ENST00000526495	PAZ|PAZ|PAZ|PAZ|PAZ	p.R944Q|p.L1054F|p.Y951H|p.S911I|p.L978R	944|1054|951|911|978	894-1064	5	21	171	1922	2.67613478139794	0.00832000775571728	0.0414048039395533
COAD	RGS4	ENSG00000117152	ENST00000421743	RGS|RGS|RGS|RGS	p.E180G|p.K259R|p.S217A|p.A208T	180|259|217|208	159-274	4	5	116	302	2.08275862068966	0.00836094239685226	0.0415335462849039
COAD	CAPSL	ENSG00000152611	ENST00000397367	EF-hand_7|EF-hand_7|EF-hand_7	p.R57Q|p.A72V|p.D54N	57|72|54	42-104	3	4	63	208	2.47619047619048	0.00841606067745482	0.0417446703827459
COAD	SEMA5B	ENSG00000082684	ENST00000451055	TSP_1|TSP_1|TSP_1	p.R987C|p.T1008M|p.G1005R	987|1008|1005	968-1020	3	19	53	1205	3.58987090367428	0.00852707367581562	0.042162562470585
COAD	CACTIN	ENSG00000105298	ENST00000429344	CactinC_cactus|CactinC_cactus|CactinC_cactus|CactinC_cactus	p.R641H|p.T691M|p.A700T|p.R726H	641|691|700|726	634-758	4	9	125	758	2.69511111111111	0.00854461508115689	0.0422366719475563
COAD	GP6	ENSG00000088053	ENST00000310373	Ig_2|Ig_2|Ig_2|Ig_2	p.A173T|p.R137Q|p.Y138H|p.R179Q	173|137|138|179	113-202	4	10	90	620	2.75555555555556	0.0085721401251061	0.0423600722776714
COAD	PTPRQ	ENSG00000139304	ENST00000266688	fn3|fn3|fn3	p.L705F|p.S729Y|p.N719K	705|729|719	663-741	3	24	79	2295	3.63132911392405	0.00859124726724192	0.0424228096402137
COAD	UBASH3B	ENSG00000154127	ENST00000284273	His_Phos_1|His_Phos_1|His_Phos_1|His_Phos_1|His_Phos_1	p.V599I|p.P470L|p.R473C|p.V475I|p.R603Q	599|470|473|475|603	426-610	5	8	185	649	2.19256756756757	0.00859660985455313	0.0424309783601404
COAD	SNX33	ENSG00000173548	ENST00000308527	PX|PX|PX|PX	p.R276H|p.R266H|p.F270V|p.L254I	276|266|270|254	227-336	4	8	110	574	2.60909090909091	0.00861504526090462	0.0424895881651414
COAD	UGDH	ENSG00000109814	ENST00000316423	UDPG_MGDP_dh_N|UDPG_MGDP_dh_N|UDPG_MGDP_dh_N|UDPG_MGDP_dh_N	p.I140L|p.F71L|p.P133S|p.L69I	140|71|133|69	5-195	4	5	191	494	2.06910994764398	0.00864036505168364	0.0425700427952199
COAD	ROS1	ENSG00000047936	ENST00000368508	fn3|fn3|fn3|fn3	p.K146N|p.S112N|p.V148M|p.K128I	146|112|148|128	100-176	4	39	77	2347	3.12620712620713	0.00864255678840764	0.0425745010106728
COAD	CPNE4	ENSG00000196353	ENST00000512055	C2|C2|C2|C2	p.S99C|p.R29C|p.R92W|p.D109A	99|29|92|109	26-132	4	8	107	557	2.60280373831776	0.00870775354365372	0.0428256733415887
COAD	KIRREL3	ENSG00000149571	ENST00000525144	Ig_2|Ig_2|Ig_2|Ig_2|Ig_2|Ig_2	p.R161H|p.A162V|p.R205W|p.R201L|p.R228C|p.G236R	161|162|205|201|228|236	149-246	6	20	98	778	2.38163265306122	0.00872417330624553	0.0428935279631189
COAD	PCDHGA2	ENSG00000081853	ENST00000394576	Cadherin|Cadherin|Cadherin|Cadherin|Cadherin|Cadherin	p.R183Q|p.A157V|p.T147M|p.R198C|p.R202S|p.E164K	183|157|147|198|202|164	138-233	6	24	96	932	2.42708333333333	0.00874692954778888	0.0429479693023223
COAD	PDIA4	ENSG00000155660	ENST00000286091	Thioredoxin|Thioredoxin|Thioredoxin	p.A585T|p.A606S|p.R594H	585|606|594	526-633	3	6	108	645	2.98611111111111	0.00885243102081479	0.0433373524552584
COAD	PCDHA11	ENSG00000249158	ENST00000398640	Cadherin|Cadherin|Cadherin|Cadherin|Cadherin|Cadherin	p.R622H|p.T661M|p.R618H|p.E638K|p.R594C|p.V590G	622|661|618|638|594|590	580-669	6	26	90	949	2.43333333333333	0.00896679645694465	0.0437225488550563
COAD	DNAJC10	ENSG00000077232	ENST00000264065	Thioredoxin|Thioredoxin|Thioredoxin|Thioredoxin	p.E577K|p.T564A|p.F583C|p.A602T	577|564|583|602	557-660	4	11	104	793	2.77272727272727	0.00901054809198087	0.0438712248822804
COAD	UPF1	ENSG00000005007	ENST00000262803	AAA_11|AAA_11|AAA_11|AAA_11	p.A602T|p.R596Q|p.L666P|p.R631C	602|596|666|631	571-673	4	15	103	1118	2.89449838187702	0.00904986763694837	0.0440173215084975
COAD	HNRNPF	ENSG00000169813	ENST00000443950	RRM_1|RRM_1|RRM_1	p.V113M|p.I176M|p.F130L	113|176|130	113-182	3	6	70	415	2.96428571428571	0.00909544233206028	0.0441283846815979
COAD	CNTNAP2	ENSG00000174469	ENST00000361727	F5_F8_type_C|F5_F8_type_C|F5_F8_type_C|F5_F8_type_C|F5_F8_type_C|F5_F8_type_C|F5_F8_type_C	p.R160C|p.R147Q|p.D119N|p.G72E|p.V87D|p.R160H|p.E177D	160|147|119|72|87|160|177	47-178	7	31	132	1331	2.27688172043011	0.00913409727795378	0.0442707990541786
COAD	ATP7B	ENSG00000123191	ENST00000242839	Hydrolase|Hydrolase|Hydrolase|Hydrolase|Hydrolase|Hydrolase	p.R1156H|p.P1119H|p.V1036I|p.V1109L|p.V1206M|p.R1151S	1156|1119|1036|1109|1206|1151	1021-1279	6	15	259	1465	2.26254826254826	0.00919942196828039	0.0445026577567756
COAD	ARHGAP35	ENSG00000160007	ENST00000404338	Ras|Ras|Ras|Ras	p.R208Q|p.V236M|p.A213T|p.K193T	208|236|213|193	154-249	4	21	96	1499	2.97420634920635	0.0092207345610642	0.044586200265748
COAD	TTN	ENSG00000155657	ENST00000589042	I-set|I-set|I-set|I-set	p.R15470C|p.A15419V|p.R15470H|p.S15469A	15470|15419|15470|15469	15391-15473	4	545	83	35991	3.18257986072731	0.00923169378355115	0.0446134246208058
COAD	SAG	ENSG00000130561	ENST00000409110	Arrestin_N|Arrestin_N|Arrestin_N|Arrestin_N	p.V78M|p.S160N|p.R70H|p.A184S	78|160|70|184	26-184	4	5	159	405	2.0377358490566	0.00932632414162282	0.0449291719181082
COAD	BCKDHB	ENSG00000083123	ENST00000320393	Transketolase_C|Transketolase_C|Transketolase_C	p.S339L|p.R324Q|p.S343F	339|324|343	261-382	3	4	122	392	2.40983606557377	0.00938199192066647	0.045121939337597
COAD	ITK	ENSG00000113263	ENST00000422843	PH|PH|PH|PH|PH	p.K13N|p.R29C|p.E8K|p.K13E|p.R20I	13|29|8|13|20	5-111	5	12	107	620	2.41433021806854	0.00943505943772704	0.0453112943007347
COAD	JARID2	ENSG00000008083	ENST00000341776	JmjC|JmjC|JmjC|JmjC	p.K1018I|p.V983I|p.H998R|p.V1001M	1018|983|998|1001	916-1031	4	15	116	1246	2.86436781609195	0.0094549348078099	0.0453549922265598
COAD	POMT2	ENSG00000009830	ENST00000261534	MIR|MIR|MIR|MIR|MIR	p.H424Y|p.V469A|p.V491A|p.R369H|p.R421Q	424|469|491|369|421	353-514	5	10	162	750	2.31481481481481	0.00946545751121064	0.0453913895203497
COAD	CNTNAP1	ENSG00000108797	ENST00000264638	F5_F8_type_C|F5_F8_type_C|F5_F8_type_C|F5_F8_type_C	p.V127M|p.A143V|p.R144C|p.R51K	127|143|144|51	37-165	4	15	129	1384	2.8609819121447	0.00950178944238078	0.0455194326544636
COAD	ZFYVE20	ENSG00000131381	ENST00000253699	FYVE|FYVE|FYVE	p.D246N|p.R227C|p.P220S	246|227|220	152-261	3	7	110	784	3.05454545454545	0.00950886899469272	0.0455467528334174
COAD	PTPN22	ENSG00000134242	ENST00000359785	Y_phosphatase|Y_phosphatase|Y_phosphatase|Y_phosphatase	p.D218Y|p.Y169H|p.Y279C|p.V258A	218|169|279|258	54-288	4	6	235	807	2.28936170212766	0.00951500482797363	0.0455695454152692
COAD	RTL1	ENSG00000254656	ENST00000534062	RT_RNaseH_2|RT_RNaseH_2|RT_RNaseH_2|RT_RNaseH_2|RT_RNaseH_2	p.Q919E|p.R936H|p.A920V|p.L925F|p.A863V	919|936|920|925|863	845-947	5	25	103	1358	2.6368932038835	0.00957633433633454	0.0457824406589549
COAD	SH2D3A	ENSG00000125731	ENST00000245908	SH2|SH2|SH2	p.D34N|p.R64C|p.R38C	34|64|38	15-95	3	7	81	576	3.04761904761905	0.00958743808132567	0.0458037258458597
COAD	IGSF10	ENSG00000152580	ENST00000282466	Ig_3|Ig_3|Ig_3|Ig_3	p.R2403Q|p.S2395Y|p.G2382V|p.Y2386H	2403|2395|2382|2386	2336-2415	4	43	80	2623	3.05	0.009690495259848	0.0461428245792762
COAD	TBC1D9B	ENSG00000197226	ENST00000356834	GRAM|GRAM|GRAM|GRAM	p.R222H|p.A209V|p.E215K|p.E236K	222|209|215|236	142-250	4	16	109	1250	2.86697247706422	0.00970162662834695	0.0461891805111859
COAD	VAV3	ENSG00000134215	ENST00000370056	CAMSAP_CH|CAMSAP_CH|CAMSAP_CH|CAMSAP_CH	p.L70I|p.N49H|p.P64L|p.A52V	70|49|64|52	18-103	4	14	86	847	2.81395348837209	0.00983924865355479	0.0466697781296354
COAD	RNF125	ENSG00000101695	ENST00000217740	zf-C3HC4_2|zf-C3HC4_2|zf-C3HC4_2	p.R58H|p.G53D|p.D36G	58|53|36	36-75	3	6	40	232	2.9	0.00986112143373741	0.0467278330417811
COAD	IGFBP1	ENSG00000146678	ENST00000275525	Thyroglobulin_1|Thyroglobulin_1|Thyroglobulin_1|Thyroglobulin_1	p.S186R|p.R177Q|p.Y212H|p.G223V	186|177|212|223	176-251	4	6	76	259	2.2719298245614	0.00986137499388573	0.0467278330417811
COAD	ETF1	ENSG00000120705	ENST00000360541	eRF1_3|eRF1_3|eRF1_3	p.V305I|p.L344P|p.T347I	305|344|347	280-417	3	4	138	437	2.375	0.00994467507155417	0.0469812409063684
COAD	CSDE1	ENSG00000009307	ENST00000438362	CSD|CSD|CSD	p.F595L|p.E603K|p.A570T	595|603|570	565-628	3	12	64	844	3.296875	0.00996998771441326	0.0470605041437649
DLBC	STAT3	ENSG00000168610	ENST00000264657	SH2|SH2|SH2|SH2|SH2	p.S614R|p.Y640F|p.D661V|p.E616G|p.Q644R	614|640|661|616|644	584-674	5	6	91	770	7.05128205128205	2.72460784578321e-06	2.42705778055713e-05
ESCA	CPXM2	ENSG00000121898	ENST00000241305	Peptidase_M14|Peptidase_M14|Peptidase_M14	p.E399G|p.W464L|p.S593R	399|464|593	324-632	3	3	309	756	2.44660194174757	0	0
ESCA	HNRNPCL1	ENSG00000179172	ENST00000317869	RRM_1|RRM_1|RRM_1	p.A44V|p.S38F|p.V55G	44|38|55	18-81	3	3	64	293	4.578125	0	0
ESCA	TUBA8	ENSG00000183785	ENST00000330423	Tubulin_C|Tubulin_C|Tubulin_C	p.I355V|p.P360T|p.P359L	355|360|359	263-393	3	3	131	449	3.42748091603053	0	0
ESCA	CYTH3	ENSG00000008256	ENST00000350796	Sec7|Sec7|Sec7	p.F152L|p.R210H|p.R175C	152|210|175	66-248	3	3	183	399	2.18032786885246	0	0
ESCA	PCDHA11	ENSG00000249158	ENST00000398640	Cadherin|Cadherin|Cadherin|Cadherin	p.A657V|p.A613V|p.G616S|p.R594H	657|613|616|594	580-669	4	4	90	949	10.5444444444444	0	0
ESCA	GLB1L3	ENSG00000166105	ENST00000431683	Glyco_hydro_35|Glyco_hydro_35|Glyco_hydro_35|Glyco_hydro_35	p.T268N|p.T345S|p.F80L|p.G357R	268|345|80|357	79-392	4	4	314	653	2.0796178343949	0	0
ESCA	PTBP3	ENSG00000119314	ENST00000458258	RRM_5|RRM_5|RRM_5	p.G428V|p.R425K|p.D456N	428|425|456	335-460	3	3	126	558	4.42857142857143	0	0
ESCA	TTN	ENSG00000155657	ENST00000589042	I-set|I-set|I-set|I-set	p.E3160K|p.V3190D|p.E3160G|p.R3204Q	3160|3190|3160|3204	3147-3233	4	109	87	35991	15.1812717494464	7.82301357538095e-06	6.92022944192255e-05
ESCA	PCDHA8	ENSG00000204962	ENST00000531613	Cadherin_2|Cadherin_2|Cadherin_2|Cadherin_2	p.R92H|p.P61L|p.R89W|p.A49V	92|61|89|49	30-112	4	6	83	950	7.63052208835341	2.83200373500936e-05	0.000247278995959487
ESCA	RGS12	ENSG00000159788	ENST00000344733	RGS|RGS|RGS	p.L813I|p.D785N|p.R821H	813|785|821	715-831	3	4	117	1447	9.27564102564103	4.27434253524872e-05	0.000370286327405521
ESCA	RIMS1	ENSG00000079841	ENST00000521978	C2|C2|C2|C2|C2|C2	p.K1590R|p.E1645Q|p.S1562R|p.K1591R|p.M1636I|p.K1590M	1590|1645|1562|1591|1636|1590	1551-1658	6	17	108	1692	5.52941176470588	4.73760325836459e-05	0.0004099891870252
ESCA	HMCN1	ENSG00000143341	ENST00000271588	TSP_1|TSP_1|TSP_1	p.K4835N|p.S4824R|p.G4855E	4835|4824|4855	4818-4868	3	24	51	5635	13.8112745098039	6.1679493874145e-05	0.000531130758805886
ESCA	CACNA2D4	ENSG00000151062	ENST00000382722	VWA_3|VWA_3|VWA_3|VWA_3	p.R441H|p.D351Y|p.R426Q|p.R352Q	441|351|426|352	290-455	4	5	166	1137	5.47951807228916	6.63342948379331e-05	0.000570768221175079
ESCA	CNTNAP5	ENSG00000155052	ENST00000431078	Laminin_G_2|Laminin_G_2|Laminin_G_2|Laminin_G_2|Laminin_G_2|Laminin_G_2|Laminin_G_2	p.H268Y|p.Q267H|p.F219L|p.K317N|p.R225H|p.F292V|p.F326V	268|267|219|317|225|292|326	209-338	7	18	130	1306	3.90683760683761	0.000167925008417447	0.0014011679643084
ESCA	USH2A	ENSG00000042781	ENST00000307340	fn3|fn3|fn3	p.V1220L|p.Q1221H|p.S1155R	1220|1221|1155	1147-1231	3	20	85	5202	9.18	0.000280054356166293	0.00227593179056881
ESCA	EPHA7	ENSG00000135333	ENST00000369303	Pkinase_Tyr|Pkinase_Tyr|Pkinase_Tyr|Pkinase_Tyr|Pkinase_Tyr	p.Y791H|p.E879K|p.Y822H|p.R854H|p.K812T	791|879|822|854|812	633-890	5	6	258	998	3.22351421188631	0.00029849357539169	0.00241274406260901
ESCA	CDH12	ENSG00000154162	ENST00000382254	Cadherin|Cadherin|Cadherin|Cadherin	p.I402V|p.R419G|p.K463N|p.A453V	402|419|463|453	389-480	4	7	92	794	4.93167701863354	0.000358095327475993	0.00286927241807114
ESCA	PCDHA4	ENSG00000204967	ENST00000530339	Cadherin|Cadherin|Cadherin	p.A605T|p.S601L|p.S632N	605|601|632	577-670	3	5	94	947	6.04468085106383	0.000446836239700654	0.00353494264807662
ESCA	L3MBTL4	ENSG00000154655	ENST00000284898	MBT|MBT|MBT	p.K336T|p.F330C|p.P360S	336|330|360	300-368	3	5	69	623	5.41739130434783	0.000685680063287175	0.00524873651406592
ESCA	FAT3	ENSG00000165323	ENST00000298047	Cadherin|Cadherin|Cadherin	p.I1991V|p.V2004A|p.R2064C	1991|2004|2064	1987-2075	3	22	89	4589	7.03115423901941	0.000782281609869262	0.00592378227990722
ESCA	PKHD1L1	ENSG00000205038	ENST00000378402	TIG|TIG|TIG	p.R283Q|p.V272L|p.S320T	283|272|320	270-356	3	21	87	4243	6.9671592775041	0.00079989753090759	0.00604196573345815
ESCA	FAT3	ENSG00000165323	ENST00000298047	Cadherin|Cadherin|Cadherin	p.L3415R|p.V3394F|p.A3425V	3415|3394|3425	3346-3437	3	22	92	4589	6.80187747035573	0.000884809412544652	0.00661958530213229
ESCA	MAST1	ENSG00000105613	ENST00000251472	Pkinase|Pkinase|Pkinase	p.E430K|p.Q546R|p.A555T	430|546|555	374-647	3	4	274	1570	4.29744525547445	0.000927691637274908	0.00689547295610044
ESCA	PCDHA7	ENSG00000204963	ENST00000525929	Cadherin|Cadherin|Cadherin|Cadherin	p.R538H|p.A519V|p.R502S|p.A512T	538|519|502|512	460-556	4	9	97	937	4.29324169530355	0.00104587011061075	0.00766029814909144
ESCA	PABPC5	ENSG00000174740	ENST00000312600	RRM_1|RRM_1|RRM_1	p.L25V|p.F46C|p.K37T	25|46|37	20-90	3	4	71	382	4.03521126760563	0.00119338326461005	0.00859235950519236
ESCA	DYNC2H1	ENSG00000187240	ENST00000398093	AAA_6|AAA_6|AAA_6|AAA_6|AAA_6	p.K1870T|p.S1752L|p.T1888S|p.I1727T|p.L1969F	1870|1752|1888|1727|1969	1651-1986	5	17	336	4314	3.77626050420168	0.00129990770731969	0.00926656896982646
ESCA	SYNE1	ENSG00000131018	ENST00000367255	Spectrin|Spectrin|Spectrin	p.D7171E|p.Q7177H|p.L7173R	7171|7177|7173	7136-7233	3	43	98	8797	6.26269577598481	0.0013440044865205	0.00953571615527433
ESCA	PKHD1L1	ENSG00000205038	ENST00000378402	TIG|TIG|TIG	p.K128E|p.D67N|p.I37M	128|67|37	31-132	3	21	102	4243	5.94257703081232	0.00144001866089694	0.0101214313526905
ESCA	CSMD1	ENSG00000183117	ENST00000537824	CUB|CUB|CUB	p.T2193M|p.Q2231H|p.G2205S	2193|2231|2205	2146-2249	3	18	104	3564	5.71153846153846	0.00159750861652741	0.0111080233436723
ESCA	SYNE1	ENSG00000131018	ENST00000367255	Spectrin|Spectrin|Spectrin	p.I8156L|p.R8117W|p.R8110H	8156|8117|8110	8109-8211	3	43	103	8797	5.9586814179273	0.00161135626559117	0.0111948993470849
ESCA	FCRL3	ENSG00000160856	ENST00000368184	ig|ig|ig	p.A353T|p.R337S|p.R293W	353|337|293	292-370	3	6	79	734	4.64556962025316	0.00168178304903843	0.0115989390023739
ESCA	CRISPLD1	ENSG00000121005	ENST00000262207	CAP|CAP|CAP|CAP	p.C156F|p.L112M|p.N184T|p.G121V	156|112|184|121	66-206	4	5	141	500	2.83687943262411	0.00178338677443202	0.0121803402240522
ESCA	PCDHB8	ENSG00000120322	ENST00000239444	Cadherin|Cadherin|Cadherin	p.G326E|p.E301D|p.V262A	326|301|262	248-339	3	6	92	801	4.35326086956522	0.00215367063256455	0.0142761048302476
ESCA	DNAH11	ENSG00000105877	ENST00000328843	AAA_9|AAA_9|AAA_9	p.L3539F|p.G3669R|p.T3553P	3539|3669|3553	3473-3691	3	13	219	4523	4.76606954689147	0.00276084231932427	0.017626342588291
ESCA	PIAS1	ENSG00000033800	ENST00000249636	PINIT|PINIT|PINIT	p.R245L|p.S161I|p.V241L	245|161|241	135-286	3	4	152	651	3.21217105263158	0.00297201089738541	0.018753768554091
ESCA	NOD2	ENSG00000167207	ENST00000300589	NACHT|NACHT|NACHT	p.P330T|p.P330L|p.R439C	330|330|439	293-463	3	5	171	1040	3.64912280701754	0.00317374243235602	0.0197479959812049
ESCA	KEAP1	ENSG00000079999	ENST00000171111	BACK|BACK|BACK	p.G186S|p.V271M|p.V264I	186|271|264	184-286	3	5	103	624	3.63495145631068	0.00322162220827471	0.0199745406931335
ESCA	LZTR1	ENSG00000099949	ENST00000215739	BTB|BTB|BTB	p.L528I|p.A500S|p.R514W	528|500|514	433-573	3	5	141	840	3.57446808510638	0.00343640145986424	0.0210771052833052
ESCA	PCDH10	ENSG00000138650	ENST00000264360	Cadherin_2|Cadherin_2|Cadherin_2	p.L20I|p.R60S|p.R51C	20|60|51	19-101	3	9	83	1040	4.17670682730924	0.00368246929401828	0.0222278442115126
ESCA	DNAH10	ENSG00000197653	ENST00000409039	AAA_6|AAA_6|AAA_6	p.S2057L|p.G1832S|p.A1982V	2057|1832|1982	1794-2120	3	10	327	4471	4.10183486238532	0.00419518440916788	0.0245913325643002
ESCA	DCC	ENSG00000187323	ENST00000442544	fn3|fn3|fn3	p.R884W|p.D899N|p.M915V	884|899|915	845-932	3	12	88	1447	4.11079545454546	0.00455752507841467	0.0262000277487873
ESCA	PCDHB14	ENSG00000120327	ENST00000239449	Cadherin|Cadherin|Cadherin	p.L269V|p.S265L|p.R289C	269|265|289	247-338	3	7	92	798	3.71739130434783	0.00463125328191971	0.0265408597919681
ESCA	HAPLN4	ENSG00000187664	ENST00000291481	Xlink|Xlink|Xlink	p.A184V|p.A200V|p.R215H	184|200|215	163-267	3	4	105	402	2.87142857142857	0.0046542851139646	0.0266309570277533
ESCA	MAP3K10	ENSG00000130758	ENST00000253055	Pkinase_Tyr|Pkinase_Tyr|Pkinase_Tyr	p.K282N|p.M261I|p.V315M	282|261|315	98-357	3	4	260	954	2.75192307692308	0.00551696073543451	0.0303800148087742
ESCA	CDH12	ENSG00000154162	ENST00000382254	Cadherin|Cadherin|Cadherin	p.R527T|p.N537H|p.R559H	527|537|559	493-590	3	7	98	794	3.47230320699708	0.00595519567567071	0.0321668071402269
ESCA	UNC13C	ENSG00000137766	ENST00000260323	Membr_traf_MHD|Membr_traf_MHD|Membr_traf_MHD|Membr_traf_MHD	p.M1893I|p.A2023G|p.K1905T|p.S2004R	1893|2023|1905|2004	1887-2027	4	20	141	2214	3.14042553191489	0.00723937830927923	0.0374350405393976
ESCA	FOLH1	ENSG00000086205	ENST00000256999	TFR_dimer|TFR_dimer|TFR_dimer	p.K718N|p.I708M|p.I732M	718|708|732	627-747	3	6	121	750	3.09917355371901	0.00771533403660896	0.0391854638113557
ESCA	AGPS	ENSG00000018510	ENST00000264167	FAD_binding_4|FAD_binding_4|FAD_binding_4	p.R317C|p.V310L|p.L224V	317|310|224	206-348	3	5	143	658	2.76083916083916	0.00921433789824921	0.0445617826378712
ESCA	TTK	ENSG00000112742	ENST00000369798	Pkinase|Pkinase|Pkinase	p.P621Q|p.M727I|p.V791L	621|727|791	525-791	3	4	267	857	2.40730337078652	0.00942153699464388	0.0452660659208246
ESCA	GRIK4	ENSG00000149403	ENST00000527524	Lig_chan-Glu_bd|Lig_chan-Glu_bd|Lig_chan-Glu_bd	p.G474R|p.G487R|p.A491T	474|487|491	416-530	3	8	115	956	3.11739130434783	0.0098068506788731	0.0465636488298873
GBM	MEST	ENSG00000106484	ENST00000223215	Abhydrolase_1|Abhydrolase_1|Abhydrolase_1	p.R167W|p.G108S|p.E128K	167|108|128	70-170	3	3	101	335	3.31683168316832	0	0
GBM	GHR	ENSG00000112964	ENST00000230882	fn3|fn3|fn3	p.R179H|p.R229C|p.E225D	179|229|225	159-244	3	3	86	638	7.41860465116279	0	0
GBM	PXDN	ENSG00000130508	ENST00000252804	An_peroxidase|An_peroxidase|An_peroxidase|An_peroxidase	p.L1236I|p.A912T|p.S859A|p.D1115N	1236|912|859|1115	741-1289	4	4	549	1479	2.69398907103825	0	0
GBM	MMP7	ENSG00000137673	ENST00000260227	PG_binding_1|PG_binding_1|PG_binding_1	p.E48K|p.F65L|p.V78I	48|65|78	28-82	3	3	55	267	4.85454545454545	0	0
GBM	ZAP70	ENSG00000115085	ENST00000264972	Pkinase_Tyr|Pkinase_Tyr|Pkinase_Tyr|Pkinase_Tyr|Pkinase_Tyr	p.E567K|p.G347S|p.R360H|p.G419D|p.R496H	567|347|360|419|496	338-593	5	5	256	619	2.41796875	0	0
GBM	MSH3	ENSG00000113318	ENST00000265081	MutS_III|MutS_III|MutS_III	p.H827N|p.S603L|p.M753L	827|603|753	540-838	3	3	299	1137	3.80267558528428	0	0
GBM	PTPN23	ENSG00000076201	ENST00000265562	BRO1|BRO1|BRO1	p.V105M|p.A123G|p.D196G	105|123|196	9-380	3	3	372	1636	4.39784946236559	0	0
GBM	FER	ENSG00000151422	ENST00000281092	Pkinase_Tyr|Pkinase_Tyr|Pkinase_Tyr	p.D584Y|p.R804C|p.L612F	584|804|612	563-814	3	3	252	822	3.26190476190476	0	0
GBM	PTPRN	ENSG00000054356	ENST00000295718	Y_phosphatase|Y_phosphatase|Y_phosphatase	p.L867V|p.T866R|p.A965T	867|866|965	734-968	3	3	235	979	4.16595744680851	0	0
GBM	INPPL1	ENSG00000165458	ENST00000298229	Exo_endo_phos|Exo_endo_phos|Exo_endo_phos	p.R611C|p.R521H|p.D717A	611|521|717	429-718	3	3	290	1258	4.33793103448276	0	0
GBM	CDC25A	ENSG00000164045	ENST00000302506	Rhodanese|Rhodanese|Rhodanese	p.R386Q|p.G393R|p.P388L	386|393|388	369-476	3	3	108	524	4.85185185185185	0	0
GBM	EXD1	ENSG00000178997	ENST00000314992	DNA_pol_A_exo1|DNA_pol_A_exo1|DNA_pol_A_exo1|DNA_pol_A_exo1	p.E149D|p.T193M|p.R138Q|p.R112H	149|193|138|112	80-282	4	4	203	514	2.5320197044335	0	0
GBM	EDEM3	ENSG00000116406	ENST00000318130	Glyco_hydro_47|Glyco_hydro_47|Glyco_hydro_47	p.L114F|p.E221K|p.H372N	114|221|372	59-498	3	3	440	932	2.11818181818182	0	0
GBM	NPEPPS	ENSG00000141279	ENST00000322157	ERAP1_C|ERAP1_C|ERAP1_C|ERAP1_C	p.E688K|p.R606C|p.D670G|p.R726H	688|606|670|726	578-893	4	4	316	919	2.90822784810127	0	0
GBM	HHIPL1	ENSG00000182218	ENST00000330710	Folate_rec|Folate_rec|Folate_rec|Folate_rec	p.A137V|p.T102M|p.K179R|p.A178D	137|102|179|178	22-183	4	4	162	782	4.82716049382716	0	0
GBM	FIGN	ENSG00000182263	ENST00000333129	AAA|AAA|AAA	p.S570Y|p.A557V|p.G561R	570|557|561	522-652	3	3	131	759	5.79389312977099	0	0
GBM	GK2	ENSG00000196475	ENST00000358842	FGGY_N|FGGY_N|FGGY_N	p.A69V|p.R155L|p.K140E	69|155|140	12-266	3	3	255	553	2.16862745098039	0	0
GBM	DUSP5	ENSG00000138166	ENST00000369583	DSPc|DSPc|DSPc	p.S212T|p.G257S|p.K280N	212|257|280	186-316	3	3	131	384	2.93129770992366	0	0
GBM	GSTO1	ENSG00000148834	ENST00000369713	GST_C_3|GST_C_3|GST_C_3	p.Q113K|p.K114N|p.F165C	113|114|165	113-219	3	3	107	241	2.25233644859813	0	0
GBM	INPP5B	ENSG00000204084	ENST00000373024	Exo_endo_phos|Exo_endo_phos|Exo_endo_phos	p.K479E|p.D417G|p.R525W	479|417|525	270-549	3	3	280	913	3.26071428571429	0	0
GBM	PFKFB1	ENSG00000158571	ENST00000375006	6PF2K|6PF2K|6PF2K|6PF2K	p.P164H|p.F93L|p.S121N|p.T73A	164|93|121|73	30-251	4	4	222	471	2.12162162162162	0	0
GBM	HGFAC	ENSG00000109758	ENST00000382774	Trypsin|Trypsin|Trypsin	p.V458I|p.G614S|p.A446S	458|614|446	408-641	3	3	234	655	2.7991452991453	0	0
GBM	AFP	ENSG00000081051	ENST00000395792	Serum_albumin|Serum_albumin|Serum_albumin	p.R233Q|p.D338Y|p.V265L	233|338|265	222-394	3	3	173	609	3.52023121387283	0	0
GBM	AIFM3	ENSG00000183773	ENST00000399167	Pyr_redox_2|Pyr_redox_2|Pyr_redox_2	p.L293V|p.L293Q|p.D467V	293|293|467	195-493	3	3	299	605	2.02341137123746	0	0
GBM	RGS4	ENSG00000117152	ENST00000421743	RGS|RGS|RGS	p.R263C|p.C229Y|p.R236W	263|229|236	159-274	3	3	116	302	2.60344827586207	0	0
GBM	CTPS2	ENSG00000047230	ENST00000443824	CTP_synth_N|CTP_synth_N|CTP_synth_N	p.K16R|p.R202H|p.E173D	16|202|173	2-272	3	3	271	586	2.16236162361624	0	0
GBM	SLC26A8	ENSG00000112053	ENST00000490799	STAS|STAS|STAS	p.M730K|p.V741I|p.A701V	730|741|701	544-791	3	3	248	970	3.91129032258065	0	0
GBM	PTEN	ENSG00000171862	ENST00000371953	DSPc|DSPc|DSPc|DSPc|DSPc|DSPc|DSPc|DSPc|DSPc|DSPc|DSPc|DSPc|DSPc|DSPc|DSPc|DSPc|DSPc|DSPc|DSPc|DSPc|DSPc|DSPc|DSPc|DSPc|DSPc|DSPc|DSPc|DSPc|DSPc|DSPc|DSPc|DSPc	p.R74T|p.C136Y|p.G129E|p.G132D|p.R159S|p.H123Y|p.C136R|p.V85F|p.R130Q|p.R159K|p.R173H|p.C105Y|p.L70H|p.D107H|p.Y88H|p.D107Y|p.A126V|p.S170N|p.C71Y|p.R173C|p.T131A|p.D92E|p.T167S|p.R130G|p.G165E|p.G129V|p.C105R|p.D109N|p.P95L|p.H93R|p.F90S|p.I101T	74|136|129|132|159|123|136|85|130|159|173|105|70|107|88|107|126|170|71|173|131|92|167|130|165|129|105|109|95|93|90|101	67-173	32	58	107	403	2.07798904286175	1.03932337569557e-06	9.27819065340319e-06
GBM	LAMB2	ENSG00000172037	ENST00000418109	Laminin_EGF|Laminin_EGF|Laminin_EGF	p.S1169F|p.G1182E|p.R1172C	1169|1182|1172	1143-1193	3	5	51	1798	21.1529411764706	3.16317679738276e-06	2.81318659044654e-05
GBM	RFX7	ENSG00000181827	ENST00000423270	RFX_DNA_binding|RFX_DNA_binding|RFX_DNA_binding	p.N160K|p.M106L|p.P120L	160|106|120	105-183	3	4	79	1460	13.8607594936709	8.57229172224194e-06	7.58101308042374e-05
GBM	SI	ENSG00000090402	ENST00000264382	NtCtMGAM_N|NtCtMGAM_N|NtCtMGAM_N|NtCtMGAM_N	p.T150N|p.S223C|p.R157H|p.G125E	150|223|157|125	125-234	4	7	110	1827	9.49090909090909	1.4990403723214e-05	0.000131864535171181
GBM	EGFR	ENSG00000146648	ENST00000275493	Furin-like|Furin-like|Furin-like|Furin-like|Furin-like|Furin-like|Furin-like|Furin-like|Furin-like|Furin-like|Furin-like|Furin-like|Furin-like|Furin-like|Furin-like|Furin-like|Furin-like|Furin-like	p.A289V|p.R334C|p.Y270C|p.G331R|p.A289T|p.F254I|p.A289D|p.H304Y|p.D256Y|p.R252C|p.R222C|p.T263P|p.D256G|p.G312W|p.S229C|p.R252P|p.C223Y|p.C240Y	289|334|270|331|289|254|289|304|256|252|222|263|256|312|229|252|223|240	177-338	18	52	162	1210	2.58547008547009	2.26497271571535e-05	0.000198291498615313
GBM	PCDHA13	ENSG00000239389	ENST00000289272	Cadherin|Cadherin|Cadherin|Cadherin	p.V517M|p.V555M|p.Q480H|p.P543L	517|555|480|543	460-556	4	6	97	950	6.52920962199313	6.0921607232256e-05	0.000524877722310406
GBM	IGFN1	ENSG00000163395	ENST00000335211	I-set|I-set|I-set	p.Q3460R|p.G3483W|p.F3429L	3460|3483|3429	3406-3494	3	10	89	3708	12.4988764044944	6.20587735963296e-05	0.00053425773241243
GBM	SEC24A	ENSG00000113615	ENST00000398844	Sec23_helical|Sec23_helical|Sec23_helical	p.R879H|p.D865H|p.Q887H	879|865|887	839-940	3	4	102	1093	8.03676470588235	7.58437921288824e-05	0.000650730295329861
GBM	NLRP2	ENSG00000022556	ENST00000543010	NOD2_WH|NOD2_WH|NOD2_WH|NOD2_WH	p.L489I|p.A460V|p.R467Q|p.R481C	489|460|467|481	445-501	4	10	57	1062	7.45263157894737	8.9343800810715e-05	0.00076437814999268
GBM	TTN	ENSG00000155657	ENST00000589042	I-set|I-set|I-set|I-set	p.V20564I|p.V20485A|p.R20483C|p.R20541K	20564|20485|20483|20541	20479-20566	4	180	88	35991	9.08863636363636	9.12190842371485e-05	0.000780018656733477
GBM	AHRR	ENSG00000063438	ENST00000316418	PAS|PAS|PAS	p.S122F|p.V165M|p.A141T	122|165|141	114-187	3	4	74	719	7.28716216216216	0.000112204769365243	0.000953308317842758
GBM	WSCD2	ENSG00000075035	ENST00000332082	WSC|WSC|WSC|WSC|WSC	p.G176S|p.L169M|p.R166W|p.D137E|p.D196N	176|169|166|137|196	130-209	5	8	80	565	4.4140625	0.000174259516266817	0.00145109535267339
GBM	PLXNA2	ENSG00000076356	ENST00000367033	TIG|TIG|TIG	p.Q913R|p.A921V|p.A911T	913|921|911	858-951	3	7	94	1894	8.63525835866261	0.000188090793828422	0.00156233889606315
GBM	SYT13	ENSG00000019505	ENST00000020926	C2|C2|C2|C2|C2	p.D192G|p.E276K|p.T265I|p.A230V|p.E231D	192|276|265|230|231	171-277	5	6	107	426	3.31775700934579	0.000251099051083781	0.00205627747674649
GBM	RB1	ENSG00000139687	ENST00000267163	RB_B|RB_B|RB_B	p.R741C|p.V654L|p.V654M	741|654|654	646-765	3	4	120	928	5.8	0.000279597368301965	0.00227333480779116
GBM	ADAMTS10	ENSG00000142303	ENST00000270328	Reprolysin|Reprolysin|Reprolysin|Reprolysin	p.V322M|p.I424T|p.V378I|p.R257H	322|424|378|257	239-457	4	5	219	1103	4.02922374429224	0.00030856240581445	0.00249108800243174
GBM	RBM47	ENSG00000163694	ENST00000381793	RRM_1|RRM_1|RRM_1|RRM_1|RRM_1	p.P79L|p.V94M|p.R137C|p.A127T|p.E123K	79|94|137|127|123	73-141	5	10	69	593	4.29710144927536	0.000342879976267474	0.00275469673016831
GBM	PCDHGA10	ENSG00000253846	ENST00000398610	Cadherin|Cadherin|Cadherin	p.L642F|p.R584S|p.G589S	642|584|589	582-669	3	5	88	936	6.38181818181818	0.000361275654931159	0.00289405418105144
GBM	DCHS2	ENSG00000197410	ENST00000357232	Cadherin|Cadherin|Cadherin	p.A1491D|p.N1538I|p.S1564R	1491|1538|1564	1483-1574	3	12	92	2916	7.92391304347826	0.000400065653043846	0.00318703878288047
GBM	PCDH11X	ENSG00000102290	ENST00000373094	Cadherin|Cadherin|Cadherin|Cadherin	p.S489C|p.T486M|p.R518H|p.N479K	489|486|518|479	471-561	4	11	91	1347	5.38261738261738	0.000459931406578962	0.00363332632647048
GBM	STAT5A	ENSG00000126561	ENST00000345506	SH2|SH2|SH2	p.G661W|p.D605N|p.P636L	661|605|636	589-670	3	5	82	794	5.80975609756098	0.00052178650035839	0.00407910788701724
GBM	ITGB2	ENSG00000160255	ENST00000397850	Integrin_b_cyt|Integrin_b_cyt|Integrin_b_cyt	p.R736K|p.R737G|p.F738C	736|737|738	724-767	3	8	44	769	6.55397727272727	0.00062238676202675	0.00479195802534163
GBM	ABCC4	ENSG00000125257	ENST00000376887	ABC_tran|ABC_tran|ABC_tran	p.F1138C|p.S1082G|p.I1103M	1138|1082|1103	1058-1205	3	5	148	1325	5.37162162162162	0.000708762604747393	0.00540791098142591
GBM	ATP8B3	ENSG00000130270	ENST00000310127	Hydrolase|Hydrolase|Hydrolase|Hydrolase	p.A662T|p.E778K|p.G744S|p.R693Q	662|778|744|693	619-795	4	7	177	1300	4.19693301049233	0.000772622275779233	0.00586052627356942
GBM	FAT4	ENSG00000196159	ENST00000394329	Cadherin|Cadherin|Cadherin	p.T1268I|p.Q1286K|p.D1261Y	1268|1286|1261	1215-1306	3	23	92	4981	7.06190926275992	0.000777939465531396	0.00589359955979865
GBM	ADCY7	ENSG00000121281	ENST00000394697	Guanylate_cyc|Guanylate_cyc|Guanylate_cyc|Guanylate_cyc|Guanylate_cyc	p.R1063S|p.E955D|p.S874A|p.V1001G|p.Q1042K	1063|955|874|1001|1042	870-1069	5	8	200	1080	3.375	0.000799812327756277	0.00604196573345815
GBM	DNAH1	ENSG00000114841	ENST00000420323	AAA_8|AAA_8|AAA_8	p.D2740N|p.R2726H|p.E2604D	2740|2726|2604	2556-2817	3	8	262	4265	6.10448473282443	0.000815413315924607	0.00615051028911643
GBM	TTN	ENSG00000155657	ENST00000589042	I-set|I-set|I-set	p.V19461M|p.R19451C|p.R19451H	19461|19451|19451	19391-19476	3	180	86	35991	6.975	0.000987003695202215	0.00727585344297462
GBM	HK2	ENSG00000159399	ENST00000290573	Hexokinase_2|Hexokinase_2|Hexokinase_2|Hexokinase_2	p.D815N|p.R801Q|p.L767I|p.R702W	815|801|767|702	673-907	4	5	235	917	3.12170212765957	0.00110533171934413	0.00804416951227039
GBM	EGFR	ENSG00000146648	ENST00000275493	GF_recep_IV|GF_recep_IV|GF_recep_IV|GF_recep_IV|GF_recep_IV|GF_recep_IV|GF_recep_IV|GF_recep_IV|GF_recep_IV|GF_recep_IV|GF_recep_IV|GF_recep_IV|GF_recep_IV	p.G598V|p.G598A|p.C620W|p.C628Y|p.C571S|p.G614D|p.C620Y|p.C624F|p.C636Y|p.P596S|p.C628F|p.P596R|p.W608C	598|598|620|628|571|614|620|624|636|596|628|596|608	505-637	13	52	133	1210	2.27443609022556	0.0011406634701443	0.0082758136504943
GBM	TTN	ENSG00000155657	ENST00000589042	I-set|I-set|I-set	p.V6216M|p.N6255Y|p.R6250I	6216|6255|6250	6199-6288	3	180	90	35991	6.665	0.00116570003001804	0.0084223672839303
GBM	PCDH7	ENSG00000169851	ENST00000543491	Cadherin_2|Cadherin_2|Cadherin_2	p.I117V|p.I117T|p.L68P	117|117|68	33-117	3	8	85	1255	5.53676470588235	0.00117973898242085	0.00850692662225424
GBM	DNAH9	ENSG00000007174	ENST00000262442	AAA_7|AAA_7|AAA_7|AAA_7	p.T2596M|p.G2529D|p.R2459H|p.V2519G	2596|2529|2459|2519	2439-2618	4	21	180	4486	4.74708994708995	0.00123347105065374	0.00884250406063452
GBM	FLNA	ENSG00000196924	ENST00000369850	Filamin|Filamin|Filamin	p.V1240M|p.A1191V|p.G1227R	1240|1191|1227	1157-1246	3	15	90	2647	5.88222222222222	0.00134938256219241	0.00956566802819235
GBM	PCDHA1	ENSG00000204970	ENST00000504120	Cadherin_2|Cadherin_2|Cadherin_2|Cadherin_2	p.R72G|p.V48I|p.V77I|p.R92C	72|48|77|92	30-112	4	11	83	950	4.16210295728368	0.00149832560470786	0.0104866943740543
GBM	OBSCN	ENSG00000154358	ENST00000570156	I-set|I-set|I-set	p.Q4427K|p.R4439M|p.G4473R	4427|4439|4473	4407-4491	3	52	85	8923	6.05633484162896	0.00154854223454137	0.0108038741643962
GBM	OBSCN	ENSG00000154358	ENST00000570156	I-set|I-set|I-set	p.R3676Q|p.R3634C|p.A3642V	3676|3634|3642	3614-3698	3	52	85	8923	6.05633484162896	0.00154854223454137	0.0108038741643962
GBM	MSH6	ENSG00000116062	ENST00000234420	MutS_I|MutS_I|MutS_I	p.R482Q|p.S418Y|p.M452V	482|418|452	407-526	3	7	120	1360	4.85714285714286	0.00170441999138604	0.011723291267155
GBM	TEP1	ENSG00000129566	ENST00000262715	NACHT|NACHT|NACHT	p.R1205H|p.Q1277E|p.S1299G	1205|1277|1299	1162-1337	3	9	176	2627	4.97537878787879	0.00192995878153257	0.0130095265542428
GBM	PDGFRA	ENSG00000134853	ENST00000257290	I-set|I-set|I-set|I-set|I-set	p.P343S|p.D400N|p.W349C|p.E408Q|p.E372K	343|400|349|408|372	319-411	5	17	93	1089	3.44402277039848	0.00209603941311443	0.0139373000029616
GBM	DNAH7	ENSG00000118997	ENST00000312428	AAA_7|AAA_7|AAA_7	p.I2018T|p.P2058H|p.R2099Q	2018|2058|2099	1937-2118	3	13	182	4024	5.10228233305156	0.00215202039916007	0.0142680246264152
GBM	F5	ENSG00000198734	ENST00000367797	F5_F8_type_C|F5_F8_type_C|F5_F8_type_C	p.R2102C|p.R2202C|p.E2179Q	2102|2202|2179	2081-2218	3	10	138	2224	4.83478260869565	0.00229760772719656	0.0150701931099467
GBM	PCDH20	ENSG00000197991	ENST00000409186	Cadherin|Cadherin|Cadherin	p.L630V|p.K604N|p.A626T	630|604|626	540-630	3	7	91	951	4.47880690737834	0.00231273244447261	0.0151543751619988
GBM	TRIO	ENSG00000038382	ENST00000344204	RhoGEF|RhoGEF|RhoGEF	p.K1431N|p.A1464D|p.I1333V	1431|1464|1333	1296-1468	3	11	173	3097	4.88229111928534	0.00233772792293296	0.0153030056593419
GBM	TRHDE	ENSG00000072657	ENST00000261180	ERAP1_C|ERAP1_C|ERAP1_C|ERAP1_C|ERAP1_C|ERAP1_C|ERAP1_C	p.R928Q|p.F799Y|p.I818V|p.S911T|p.E1001K|p.L907V|p.R707Q	928|799|818|911|1001|907|707	678-1005	7	10	328	1024	2.18536585365854	0.00255630342189261	0.0165148881878335
GBM	FOXP3	ENSG00000049768	ENST00000376207	FOXP-CC|FOXP-CC|FOXP-CC	p.K206M|p.A220V|p.L233F	206|220|233	193-261	3	5	69	431	3.74782608695652	0.00286376114424847	0.018185158099101
GBM	TMEM2	ENSG00000135048	ENST00000377044	G8|G8|G8	p.A200V|p.R236Q|p.T241M	200|236|241	122-244	3	8	123	1383	4.21646341463415	0.0032647983565004	0.0202005963767457
GBM	FRAS1	ENSG00000138759	ENST00000264895	Cadherin_3|Cadherin_3|Cadherin_3	p.R1849K|p.R1891H|p.H1855N	1849|1891|1855	1816-1938	3	21	123	4012	4.65969802555168	0.00347938175731666	0.0212658167483954
GBM	ANPEP	ENSG00000166825	ENST00000300060	Peptidase_M1|Peptidase_M1|Peptidase_M1|Peptidase_M1	p.E355D|p.R542C|p.A524V|p.A425V	355|542|524|425	316-543	4	6	228	967	2.82748538011696	0.00351307692622083	0.0213994466536486
GBM	KCNJ2	ENSG00000123700	ENST00000243457	IRK|IRK|IRK|IRK	p.K185Q|p.G177C|p.A70T|p.E138K	185|177|70|138	48-186	4	5	139	427	2.45755395683453	0.0036553976318654	0.0221088071759844
GBM	HDAC9	ENSG00000048052	ENST00000441542	Hist_deacetyl|Hist_deacetyl|Hist_deacetyl|Hist_deacetyl|Hist_deacetyl	p.D742G|p.R670Q|p.P884S|p.G784D|p.A753V	742|670|884|784|753	657-975	5	7	319	1069	2.3936408419167	0.00367855606707734	0.0222163835201144
GBM	TDRD6	ENSG00000180113	ENST00000316081	TUDOR|TUDOR|TUDOR	p.D1316Y|p.A1361D|p.L1334P	1316|1361|1334	1301-1422	3	12	122	2096	4.29508196721311	0.00389082572640387	0.0232395880722776
GBM	TBC1D8	ENSG00000204634	ENST00000376840	GRAM|GRAM|GRAM	p.R150M|p.V250M|p.R174H	150|250|174	145-252	3	8	108	1140	3.95833333333333	0.0041209323107616	0.0242678755018221
GBM	SKIV2L	ENSG00000204351	ENST00000375394	DSHCT|DSHCT|DSHCT	p.T1157M|p.R1079Q|p.R1139Q	1157|1079|1139	1071-1240	3	6	170	1246	3.66470588235294	0.00412758675608837	0.0242984128538127
GBM	EPHB6	ENSG00000106123	ENST00000392957	Ephrin_lbd|Ephrin_lbd|Ephrin_lbd|Ephrin_lbd	p.R133C|p.K154N|p.R97W|p.G41R	133|154|97|41	34-232	4	7	199	1021	2.93180186647523	0.00414832118987329	0.0243814280059989
GBM	LEFTY1	ENSG00000243709	ENST00000272134	TGF_beta|TGF_beta|TGF_beta	p.F288L|p.S323P|p.P309S	288|323|309	261-353	3	4	93	366	2.95161290322581	0.00416876537149313	0.0244711557044852
GBM	GART	ENSG00000159131	ENST00000381831	Formyl_trans_N|Formyl_trans_N|Formyl_trans_N	p.R871C|p.L918F|p.A970T	871|918|970	808-988	3	5	181	1010	3.34806629834254	0.0044176768633224	0.0256051894439661
GBM	CD163	ENSG00000177575	ENST00000359156	SRCR|SRCR|SRCR	p.R727C|p.S800L|p.E792D	727|800|792	722-819	3	9	98	1156	3.93197278911565	0.00459107434531125	0.0263562560541866
GBM	HSP90AA1	ENSG00000080824	ENST00000334701	HATPase_c|HATPase_c|HATPase_c	p.M220I|p.G219R|p.G217R	220|219|217	162-316	3	5	155	854	3.3058064516129	0.00463799529456344	0.0265603704244548
GBM	PCDHA7	ENSG00000204963	ENST00000525929	Cadherin|Cadherin|Cadherin	p.I631S|p.R583W|p.T640M	631|583|640	579-670	3	8	92	937	3.81929347826087	0.00469871152504031	0.0268205955994537
GBM	PCOLCE2	ENSG00000163710	ENST00000295992	CUB|CUB|CUB	p.R76Q|p.M126T|p.K62T	76|126|62	33-141	3	4	109	415	2.85550458715596	0.00475897698951466	0.0270851530571311
GBM	NOS3	ENSG00000164867	ENST00000297494	Flavodoxin_1|Flavodoxin_1|Flavodoxin_1	p.R612C|p.F542L|p.R549W	612|542|549	522-698	3	6	177	1203	3.39830508474576	0.00547609118440229	0.0302153586430719
GBM	UGGT1	ENSG00000136731	ENST00000259253	Thioredoxin_12|Thioredoxin_12|Thioredoxin_12|Thioredoxin_12	p.L167I|p.T158A|p.G182A|p.P187L	167|158|182|187	57-238	4	11	182	1555	3.10689310689311	0.00551015322842985	0.0303664509129412
GBM	PDXDC1	ENSG00000179889	ENST00000396410	Pyridoxal_deC|Pyridoxal_deC|Pyridoxal_deC	p.Y170H|p.I229T|p.T244M	170|229|244	167-318	3	5	152	788	3.11052631578947	0.0058539398685763	0.0317546723416918
GBM	NRD1	ENSG00000078618	ENST00000354831	Peptidase_M16_C|Peptidase_M16_C|Peptidase_M16_C	p.K1061N|p.G982S|p.G1039R	1061|982|1039	906-1089	3	6	184	1219	3.3125	0.00602433353358856	0.0324595935322079
GBM	DSG3	ENSG00000134757	ENST00000257189	Cadherin|Cadherin|Cadherin	p.N68S|p.T144M|p.D116N	68|144|116	57-148	3	9	92	999	3.6195652173913	0.00619787894098145	0.0331314633839765
GBM	GLDC	ENSG00000178445	ENST00000321612	Beta_elim_lyase|Beta_elim_lyase|Beta_elim_lyase	p.N691I|p.R739C|p.N691K	691|739|691	584-740	3	6	157	1020	3.2484076433121	0.00647901708538079	0.0343237471981966
GBM	SYNJ1	ENSG00000159082	ENST00000433931	Exo_endo_phos|Exo_endo_phos|Exo_endo_phos	p.E836D|p.R714L|p.K894N	836|714|894	577-898	3	5	322	1612	3.00372670807453	0.00668829236092383	0.03525178659691
GBM	NOD1	ENSG00000106100	ENST00000222823	NACHT|NACHT|NACHT|NACHT	p.R223Q|p.F231L|p.R263W|p.D294Y	223|231|263|294	196-368	4	8	173	953	2.75433526011561	0.00676779972124897	0.03554625908522
GBM	CRB1	ENSG00000134376	ENST00000367400	Laminin_G_2|Laminin_G_2|Laminin_G_2	p.S820Y|p.E840D|p.S758N	820|840|758	743-860	3	10	118	1406	3.57457627118644	0.0068886847893459	0.03607237220176
GBM	MCTP2	ENSG00000140563	ENST00000357742	C2|C2|C2	p.K390N|p.V378F|p.K366N	390|378|366	356-454	3	8	99	878	3.32575757575758	0.00777170460811749	0.0393750498093352
GBM	CAPN6	ENSG00000077274	ENST00000324068	Calpain_III|Calpain_III|Calpain_III	p.Q386K|p.E481K|p.R435H	386|481|435	358-492	3	5	135	641	2.84888888888889	0.00817978972858624	0.0409782606545737
GBM	MATN4	ENSG00000124159	ENST00000537548	VWA|VWA|VWA	p.T113M|p.R175H|p.A170V	113|175|170	34-208	3	4	175	581	2.49	0.0082309064410433	0.0411408534061756
GBM	PTPRH	ENSG00000080031	ENST00000376350	Y_phosphatase|Y_phosphatase|Y_phosphatase|Y_phosphatase|Y_phosphatase	p.R977C|p.F1071L|p.R961Q|p.E970D|p.V1070I	977|1071|961|970|1070	844-1078	5	10	235	1115	2.37234042553191	0.00834742181381098	0.0414850688430408
GBM	PDE6A	ENSG00000132915	ENST00000255266	PDEase_I|PDEase_I|PDEase_I|PDEase_I	p.R629I|p.R652C|p.A672V|p.T585M	629|652|672|585	558-803	4	6	246	860	2.33062330623306	0.00875139685344384	0.0429635277488256
GBM	ABCG2	ENSG00000118777	ENST00000237612	ABC_tran|ABC_tran|ABC_tran|ABC_tran	p.G179E|p.I108V|p.A95T|p.G189R	179|108|95|189	64-214	4	7	151	655	2.47871333964049	0.00893924781634325	0.0436267996394601
GBM	TIMD4	ENSG00000145850	ENST00000274532	V-set|V-set|V-set|V-set	p.R70H|p.R128C|p.A67V|p.C59Y	70|128|67|59	23-131	4	6	109	378	2.31192660550459	0.00908797174508358	0.0441096514504279
GBM	TLL1	ENSG00000038295	ENST00000061240	CUB|CUB|CUB|CUB	p.N529H|p.Q472H|p.D480Y|p.Y482N	529|472|480|482	462-571	4	13	110	1013	2.83356643356643	0.00917329668271794	0.0444087426764765
GBM	LRRC19	ENSG00000184434	ENST00000380055	LRR19-TM|LRR19-TM|LRR19-TM	p.H305Y|p.I291M|p.S328L	305|291|328	256-370	3	4	115	370	2.41304347826087	0.0093322091858703	0.0449390207747078
GBM	ADAM29	ENSG00000168594	ENST00000359240	Reprolysin|Reprolysin|Reprolysin|Reprolysin|Reprolysin|Reprolysin	p.R348H|p.V238L|p.R311H|p.R348G|p.R280W|p.V205I	348|238|311|348|280|205	198-388	6	12	191	820	2.14659685863874	0.00952893801159849	0.0456230658720296
GBM	APOB	ENSG00000084674	ENST00000233242	DUF1943|DUF1943|DUF1943|DUF1943|DUF1943	p.P712S|p.S909L|p.R804H|p.I854V|p.L639I	712|909|804|854|639	632-938	5	28	307	4563	2.65414146114472	0.00964456155264815	0.0459836683106804
HNSC	CRYBB1	ENSG00000100122	ENST00000215939	Crystall|Crystall|Crystall	p.Q225E|p.W219L|p.R230S	225|219|230	150-232	3	3	83	252	3.03614457831325	0	0
HNSC	TGM5	ENSG00000104055	ENST00000220420	Transglut_N|Transglut_N|Transglut_N	p.P108L|p.R35W|p.E62Q	108|35|62	4-122	3	3	119	720	6.05042016806723	0	0
HNSC	EIF3E	ENSG00000104408	ENST00000220849	eIF3_N|eIF3_N|eIF3_N	p.H12P|p.L70F|p.K41T	12|70|41	5-138	3	3	134	445	3.32089552238806	0	0
HNSC	ABCG2	ENSG00000118777	ENST00000237612	ABC_tran|ABC_tran|ABC_tran	p.Q166E|p.R160Q|p.T135K	166|160|135	64-214	3	3	151	655	4.33774834437086	0	0
HNSC	OASL	ENSG00000135114	ENST00000257570	OAS1_C|OAS1_C|OAS1_C	p.R227K|p.I178M|p.Y336C	227|178|336	168-351	3	3	184	514	2.79347826086956	0	0
HNSC	HRASLS	ENSG00000127252	ENST00000264735	LRAT|LRAT|LRAT|LRAT	p.D192H|p.F227S|p.P199S|p.Y144D	192|227|199|144	119-237	4	4	119	273	2.29411764705882	0	0
HNSC	NPTX2	ENSG00000106236	ENST00000265634	Pentaxin|Pentaxin|Pentaxin|Pentaxin|Pentaxin|Pentaxin	p.G329E|p.H310Q|p.E387K|p.I344M|p.V227L|p.H311Y	329|310|387|344|227|311	223-420	6	6	198	431	2.17676767676768	0	0
HNSC	GSDMC	ENSG00000147697	ENST00000276708	Gasdermin|Gasdermin|Gasdermin|Gasdermin|Gasdermin	p.R40Q|p.K203T|p.K203E|p.R34H|p.Q89K	40|203|203|34|89	4-240	5	5	237	508	2.14345991561181	0	0
HNSC	RYK	ENSG00000163785	ENST00000296084	Pkinase_Tyr|Pkinase_Tyr|Pkinase_Tyr	p.P543T|p.L539V|p.T532M	543|539|532	331-597	3	3	267	608	2.27715355805243	0	0
HNSC	RGS20	ENSG00000147509	ENST00000297313	RGS|RGS|RGS|RGS	p.M341I|p.R312M|p.E316K|p.F284L	341|312|316|284	262-377	4	4	116	388	3.3448275862069	0	0
HNSC	PGM2L1	ENSG00000165434	ENST00000298198	PGM_PMM_III|PGM_PMM_III|PGM_PMM_III	p.R375K|p.G442A|p.D367H	375|442|367	353-482	3	3	130	622	4.78461538461538	0	0
HNSC	CYB5B	ENSG00000103018	ENST00000307892	Cyt-b5|Cyt-b5|Cyt-b5	p.D98N|p.D51N|p.L38F	98|51|38	28-100	3	3	73	150	2.05479452054794	0	0
HNSC	PTPN7	ENSG00000143851	ENST00000309017	Y_phosphatase|Y_phosphatase|Y_phosphatase	p.R261P|p.S368L|p.E378K	261|368|378	224-454	3	3	231	465	2.01298701298701	0	0
HNSC	RTP1	ENSG00000175077	ENST00000312295	zf-3CxxC|zf-3CxxC|zf-3CxxC|zf-3CxxC	p.C165W|p.T137M|p.G188R|p.R162H	165|137|188|162	87-197	4	4	111	263	2.36936936936937	0	0
HNSC	CCNG2	ENSG00000138764	ENST00000316355	Cyclin_N|Cyclin_N|Cyclin_N	p.A109S|p.A109V|p.R140L	109|109|140	20-154	3	3	135	344	2.54814814814815	0	0
HNSC	TUBB6	ENSG00000176014	ENST00000317702	Tubulin|Tubulin|Tubulin	p.G71S|p.S172L|p.E205K	71|172|205	3-212	3	3	210	446	2.12380952380952	0	0
HNSC	OXCT2	ENSG00000198754	ENST00000327582	CoA_trans|CoA_trans|CoA_trans	p.N317D|p.V472M|p.M314I	317|472|314	299-498	3	3	200	517	2.585	0	0
HNSC	SIX6	ENSG00000184302	ENST00000327720	SIX1_SD|SIX1_SD|SIX1_SD	p.H84R|p.W91C|p.L21P	84|91|21	9-123	3	3	115	246	2.13913043478261	0	0
HNSC	DFNA5	ENSG00000105928	ENST00000342947	Gasdermin|Gasdermin|Gasdermin|Gasdermin	p.L25V|p.E177V|p.G90V|p.E233K	25|177|90|233	1-246	4	4	246	496	2.01626016260163	0	0
HNSC	SGK1	ENSG00000118515	ENST00000367858	Pkinase|Pkinase|Pkinase	p.G306C|p.H365D|p.E399K	306|365|399	193-450	3	3	258	526	2.03875968992248	0	0
HNSC	CD40LG	ENSG00000102245	ENST00000370629	TNF|TNF|TNF	p.E202Q|p.K216N|p.T254K	202|216|254	138-261	3	3	124	261	2.10483870967742	0	0
HNSC	C6orf106	ENSG00000196821	ENST00000374023	N_BRCA1_IG|N_BRCA1_IG|N_BRCA1_IG	p.L177F|p.E107Q|p.M146R	177|107|146	82-179	3	3	98	298	3.04081632653061	0	0
HNSC	METTL8	ENSG00000123600	ENST00000375258	Methyltransf_25|Methyltransf_25|Methyltransf_25	p.R246K|p.V257I|p.D259N	246|257|259	200-303	3	3	104	378	3.63461538461539	0	0
HNSC	MAMDC2	ENSG00000165072	ENST00000377182	MAM|MAM|MAM	p.G406A|p.D354H|p.L422F	406|354|422	342-497	3	3	156	686	4.3974358974359	0	0
HNSC	NR0B1	ENSG00000169297	ENST00000378970	Hormone_recep|Hormone_recep|Hormone_recep|Hormone_recep	p.R288S|p.Q357K|p.Y378S|p.K367R	288|357|378|367	249-453	4	4	205	470	2.29268292682927	0	0
HNSC	TEK	ENSG00000120156	ENST00000380036	Pkinase_Tyr|Pkinase_Tyr|Pkinase_Tyr	p.T1017I|p.R895Q|p.E1049K	1017|895|1049	824-1092	3	3	269	1124	4.17843866171004	0	0
HNSC	SEC14L1	ENSG00000129657	ENST00000392476	CRAL_TRIO|CRAL_TRIO|CRAL_TRIO	p.E372D|p.D350N|p.M349I	372|350|349	321-490	3	3	170	719	4.22941176470588	0	0
HNSC	NCALD	ENSG00000104490	ENST00000395923	EF-hand_7|EF-hand_7|EF-hand_7	p.G114C|p.E123Q|p.F169S	114|123|169	98-174	3	3	77	193	2.50649350649351	0	0
HNSC	BPIFC	ENSG00000184459	ENST00000397452	LBP_BPI_CETP_C|LBP_BPI_CETP_C|LBP_BPI_CETP_C|LBP_BPI_CETP_C	p.P336H|p.I364M|p.Q369K|p.L304I	336|364|369|304	242-478	4	4	237	507	2.13924050632911	0	0
HNSC	PLEKHM3	ENSG00000178385	ENST00000427836	zf-RING_9|zf-RING_9|zf-RING_9	p.A595T|p.R603L|p.A620S	595|603|620	529-730	3	3	202	761	3.76732673267327	0	0
HNSC	GLB1L3	ENSG00000166105	ENST00000431683	Glyco_hydro_35|Glyco_hydro_35|Glyco_hydro_35|Glyco_hydro_35|Glyco_hydro_35	p.W177C|p.G311R|p.A113D|p.L82M|p.M169V	177|311|113|82|169	79-392	5	5	314	653	2.0796178343949	0	0
HNSC	C11orf68	ENSG00000175573	ENST00000438576	DUF1917|DUF1917|DUF1917	p.R205C|p.L175V|p.R211C	205|175|211	131-254	3	3	124	293	2.36290322580645	0	0
HNSC	SEPHS2	ENSG00000179918	ENST00000500504	AIRS|AIRS|AIRS	p.E204K|p.R152L|p.V179F	204|152|179	98-231	3	3	134	448	3.34328358208955	0	0
HNSC	EPHX2	ENSG00000120915	ENST00000521400	Abhydrolase_1|Abhydrolase_1|Abhydrolase_1|Abhydrolase_1|Abhydrolase_1	p.V498M|p.N431D|p.E394K|p.A290D|p.A493E	498|431|394|290|493	259-531	5	5	273	555	2.03296703296703	0	0
HNSC	NEIL1	ENSG00000140398	ENST00000564784	Fapy_DNA_glyco|Fapy_DNA_glyco|Fapy_DNA_glyco	p.S48L|p.E55K|p.G121C	48|55|121	1-123	3	3	123	390	3.17073170731707	0	0
HNSC	APITD1	ENSG00000175279	ENST00000602787	CENP-S|CENP-S|CENP-S	p.E52K|p.A69T|p.T79A	52|69|79	17-92	3	3	76	164	2.15789473684211	0	0
HNSC	NOTCH1	ENSG00000148400	ENST00000277541	EGF|EGF|EGF|EGF|EGF|EGF|EGF|EGF	p.L468R|p.G484V|p.A465T|p.C478Y|p.C478S|p.C461Y|p.C456Y|p.G481C	468|484|465|478|478|461|456|481	456-486	8	55	31	2555	11.9882697947214	2.18928397632823e-08	1.96128543387065e-07
HNSC	NOTCH1	ENSG00000148400	ENST00000277541	EGF_CA|EGF_CA|EGF_CA|EGF_CA|EGF_CA|EGF_CA|EGF_CA|EGF_CA	p.P422T|p.C440R|p.G434V|p.C429Y|p.E424K|p.C449Y|p.C440F|p.P422S	422|440|434|429|424|449|440|422	412-450	8	55	39	2555	9.52913752913753	1.51694560468485e-07	1.35749603422758e-06
HNSC	HUWE1	ENSG00000086758	ENST00000342160	HECT|HECT|HECT|HECT|HECT|HECT|HECT|HECT|HECT|HECT|HECT|HECT	p.E4149K|p.L4308R|p.M4215V|p.D4150V|p.A4363S|p.E4177K|p.G4370D|p.R4334C|p.P4336S|p.H4339Y|p.Q4344E|p.R4071Q	4149|4308|4215|4150|4363|4177|4370|4334|4336|4339|4344|4071	4067-4374	12	41	308	4374	4.15647766867279	2.80457462942252e-06	2.49761903202731e-05
HNSC	ZNF491	ENSG00000177599	ENST00000323169	zf-C2H2|zf-C2H2|zf-C2H2	p.N197H|p.G193A|p.R203G	197|193|203	187-209	3	4	23	437	14.25	7.67336039464439e-06	6.79147820482651e-05
HNSC	AJUBA	ENSG00000129474	ENST00000262713	LIM|LIM|LIM|LIM|LIM	p.N433I|p.R428Q|p.C426Y|p.H423Y|p.C406S	433|428|426|423|406	403-459	5	7	57	538	6.74185463659148	9.00133573300543e-06	7.95831617826701e-05
HNSC	PCDHGA3	ENSG00000254245	ENST00000253812	Cadherin_2|Cadherin_2|Cadherin_2|Cadherin_2|Cadherin_2|Cadherin_2	p.A87V|p.G63R|p.R65C|p.G53V|p.E111K|p.L103Q	87|63|65|53|111|103	30-112	6	12	83	932	5.6144578313253	2.3479766098955e-05	0.000205503857570854
HNSC	MRC1L1	ENSG00000183748	ENST00000331429	Lectin_C|Lectin_C|Lectin_C	p.E560Q|p.R585W|p.G566A	560|585|566	521-627	3	4	107	1456	10.2056074766355	2.91668555532087e-05	0.000254538709871368
HNSC	DLG2	ENSG00000150672	ENST00000376104	PDZ|PDZ|PDZ|PDZ|PDZ|PDZ	p.G227E|p.R257W|p.R257L|p.E265K|p.E207K|p.H268Y	227|257|257|265|207|268	203-287	6	13	85	975	5.29411764705882	4.08669316577237e-05	0.000354308586730642
HNSC	PCDHGA7	ENSG00000253537	ENST00000518325	Cadherin|Cadherin|Cadherin|Cadherin|Cadherin	p.V646I|p.A602S|p.S655L|p.D636H|p.E625K	646|602|655|636|625	578-665	5	9	88	932	5.88383838383838	4.62311218172307e-05	0.00040018588022011
HNSC	HKDC1	ENSG00000156510	ENST00000354624	Hexokinase_1|Hexokinase_1|Hexokinase_1|Hexokinase_1|Hexokinase_1	p.D184N|p.G212E|p.V95L|p.T58M|p.F111L	184|212|95|58|111	21-219	5	6	199	917	3.84003350083752	0.000104448557009196	0.000889924300822107
HNSC	FAT3	ENSG00000165323	ENST00000298047	Cadherin|Cadherin|Cadherin|Cadherin|Cadherin|Cadherin	p.V1812L|p.S1805R|p.A1809T|p.A1809D|p.I1833F|p.A1832E	1812|1805|1809|1809|1833|1832	1774-1872	6	51	99	4589	5.45335710041592	0.000109497117857238	0.000930781769575761
HNSC	KIRREL3	ENSG00000149571	ENST00000525144	I-set|I-set|I-set	p.R389H|p.Q342K|p.V397L	389|342|397	335-416	3	4	82	778	7.11585365853659	0.000123406211968824	0.00104365314846027
HNSC	FREM1	ENSG00000164946	ENST00000422223	Cadherin_3|Cadherin_3|Cadherin_3|Cadherin_3|Cadherin_3	p.P972L|p.P897S|p.G984E|p.V981L|p.D947H	972|897|984|981|947	871-984	5	17	114	2179	5.62177502579979	0.000153606889725433	0.0012878688139068
HNSC	PCDHA8	ENSG00000204962	ENST00000531613	Cadherin|Cadherin|Cadherin|Cadherin|Cadherin	p.E466D|p.R538H|p.A537T|p.A479V|p.V464M	466|538|537|479|464	460-556	5	10	97	950	4.89690721649484	0.00016516151955337	0.00137880487330399
HNSC	ADCY10	ENSG00000143199	ENST00000367851	Guanylate_cyc|Guanylate_cyc|Guanylate_cyc	p.V172M|p.A148V|p.Q179H	172|148|179	37-219	3	4	183	1610	6.59836065573771	0.000166917109253095	0.00139310939518905
HNSC	ZNF91	ENSG00000167232	ENST00000300619	zf-C2H2|zf-C2H2|zf-C2H2	p.T506N|p.S503L|p.G496D	506|503|496	490-512	3	17	23	1191	9.1381074168798	0.0002705756608129	0.00220540161673663
HNSC	TTN	ENSG00000155657	ENST00000589042	I-set|I-set|I-set|I-set|I-set	p.R8382C|p.A8415T|p.R8364T|p.S8392Y|p.Q8424K	8382|8415|8364|8392|8424	8360-8449	5	349	90	35991	5.72922636103152	0.000283191853174491	0.00229804249949101
HNSC	PCDHGA2	ENSG00000081853	ENST00000394576	Cadherin_2|Cadherin_2|Cadherin_2|Cadherin_2|Cadherin_2	p.L74I|p.R36W|p.E38Q|p.R80Q|p.R41T	74|36|38|80|41	30-112	5	12	83	932	4.67871485943775	0.00028686760486385	0.00232672906087659
HNSC	ABCA2	ENSG00000107331	ENST00000341511	ABC_tran|ABC_tran|ABC_tran|ABC_tran|ABC_tran	p.E1062K|p.E1112Q|p.E1084K|p.R1064S|p.F1042L	1062|1112|1084|1064|1042	1008-1152	5	17	145	2436	4.94117647058824	0.000310478496419853	0.00250472337857947
HNSC	GFPT2	ENSG00000131459	ENST00000253778	GATase_6|GATase_6|GATase_6|GATase_6	p.S202I|p.R108C|p.S202R|p.R173K	202|108|202|173	72-213	4	5	142	682	3.84225352112676	0.000391309010778995	0.00312254397313369
HNSC	MAN2C1	ENSG00000140400	ENST00000565683	Glyco_hydro38C2|Glyco_hydro38C2|Glyco_hydro38C2	p.R1032L|p.R1032W|p.A1014G	1032|1032|1014	971-1049	3	6	79	1057	6.68987341772152	0.000413828943115924	0.00329192516327176
HNSC	KMT2D	ENSG00000167548	ENST00000301067	zf-HC5HC2H_2|zf-HC5HC2H_2|zf-HC5HC2H_2|zf-HC5HC2H_2	p.G5041R|p.C5062F|p.R5048L|p.H5114Y	5041|5062|5048|5114	5030-5144	4	32	115	5537	6.01847826086957	0.000487290597183221	0.00383116019895667
HNSC	STAT5B	ENSG00000173757	ENST00000293328	SH2|SH2|SH2	p.S655Y|p.D591N|p.G626C	655|591|626	589-670	3	5	82	787	5.75853658536585	0.000540166802747821	0.00421184975303062
HNSC	GPR98	ENSG00000164199	ENST00000405460	Calx-beta|Calx-beta|Calx-beta|Calx-beta	p.T1060M|p.Y1038S|p.P1054L|p.D1001N	1060|1038|1054|1001	993-1093	4	42	101	6306	5.94625176803395	0.000547319389324952	0.00426460543486263
HNSC	NOX3	ENSG00000074771	ENST00000159060	NAD_binding_6|NAD_binding_6|NAD_binding_6|NAD_binding_6|NAD_binding_6|NAD_binding_6	p.P400T|p.C402Y|p.R542G|p.P400R|p.A407E|p.N513K	400|402|542|400|407|513	399-549	6	8	151	568	2.82119205298013	0.000576107982402929	0.0044731181623606
HNSC	MFN1	ENSG00000171109	ENST00000471841	Dynamin_N|Dynamin_N|Dynamin_N|Dynamin_N|Dynamin_N	p.K122N|p.V78A|p.T186A|p.S208C|p.H144Q	122|78|186|208|144	78-238	5	7	161	741	3.28748890860692	0.00059929844728579	0.00463577036006619
HNSC	CASP8	ENSG00000064012	ENST00000358485	DED|DED|DED|DED|DED|DED|DED|DED|DED|DED|DED	p.L81F|p.G70E|p.F83L|p.G70R|p.L66R|p.L66V|p.L121P|p.R130T|p.L81I|p.I69T|p.I97M	81|70|83|70|66|66|121|130|81|69|97	62-143	11	29	82	538	2.48864592094197	0.00063455251908795	0.00488108243234265
HNSC	SORCS1	ENSG00000108018	ENST00000344440	PKD|PKD|PKD|PKD|PKD|PKD	p.V846I|p.T831R|p.R866H|p.A811T|p.A811E|p.N861K	846|831|866|811|811|861	803-880	6	24	78	1198	3.83974358974359	0.000638568203286671	0.00490854796411158
HNSC	EPB42	ENSG00000166947	ENST00000300215	Transglut_N|Transglut_N|Transglut_N|Transglut_N	p.K118R|p.K38N|p.R60C|p.A77P	118|38|60|77	34-154	4	6	121	721	3.97245179063361	0.00068702878477811	0.00525784416275711
HNSC	SVEP1	ENSG00000165124	ENST00000401783	Sushi|Sushi|Sushi	p.P2195L|p.P2195S|p.E2187K	2195|2195|2187	2146-2199	3	27	54	3571	7.3477366255144	0.000694730435720214	0.00531064272998326
HNSC	TBC1D9	ENSG00000109436	ENST00000442267	GRAM|GRAM|GRAM	p.R296C|p.L391V|p.R388G	296|391|388	293-404	3	6	112	1266	5.65178571428571	0.00079355331092934	0.00600364000429597
HNSC	CASC5	ENSG00000137812	ENST00000346991	Knl1_RWD_C|Knl1_RWD_C|Knl1_RWD_C	p.A2273T|p.E2241K|p.K2247N	2273|2241|2247	2239-2336	3	11	98	2342	6.51762523191095	0.000798034432494932	0.00603064667991374
HNSC	F13A1	ENSG00000124491	ENST00000264870	Transglut_C|Transglut_C|Transglut_C|Transglut_C	p.E594K|p.K571N|p.F534S|p.A603V	594|571|534|603	519-623	4	7	105	732	3.98367346938775	0.000989151278295797	0.00728843672408422
HNSC	PCDHB8	ENSG00000120322	ENST00000239444	Cadherin|Cadherin|Cadherin|Cadherin|Cadherin|Cadherin	p.E529Q|p.A476T|p.A485T|p.N464T|p.V552L|p.R479K	529|476|485|464|552|479	457-553	6	15	97	801	3.30309278350515	0.00100970331187977	0.00741844451212073
HNSC	SESTD1	ENSG00000187231	ENST00000428443	CRAL_TRIO_2|CRAL_TRIO_2|CRAL_TRIO_2|CRAL_TRIO_2	p.L94F|p.V88F|p.G69C|p.L149V	94|88|69|149	28-154	4	6	127	696	3.65354330708661	0.00102917468194508	0.00754636861202815
HNSC	ZNF257	ENSG00000197134	ENST00000594947	zf-C2H2|zf-C2H2|zf-C2H2	p.Y372F|p.C374Y|p.H394N	372|374|394	372-394	3	12	23	563	6.1195652173913	0.00105833586668802	0.00773789697536054
HNSC	PCDHGA12	ENSG00000253159	ENST00000252085	Cadherin|Cadherin|Cadherin|Cadherin|Cadherin	p.P614L|p.V591M|p.Q651K|p.R627H|p.A582T	614|591|651|627|582	578-665	5	14	88	932	3.78246753246753	0.00108834063461671	0.00793448864099718
HNSC	DUOX2	ENSG00000140279	ENST00000603300	FAD_binding_8|FAD_binding_8|FAD_binding_8	p.A1356T|p.G1352S|p.P1350T	1356|1352|1350	1269-1371	3	8	103	1548	5.63592233009709	0.001103283086475	0.00803279437344606
HNSC	LAMA5	ENSG00000130702	ENST00000252999	Laminin_G_2|Laminin_G_2|Laminin_G_2	p.Y3064C|p.R2971Q|p.R3045Q	3064|2971|3045	2970-3099	3	14	130	3695	6.09065934065934	0.00115465836952022	0.00835353542471178
HNSC	SDK1	ENSG00000146555	ENST00000404826	Ig_3|Ig_3|Ig_3	p.S326I|p.G358R|p.E363Q	326|358|363	292-365	3	15	74	2213	5.98108108108108	0.00126871034642428	0.00907153946425349
HNSC	WWP1	ENSG00000123124	ENST00000517970	HECT|HECT|HECT|HECT|HECT	p.R767Q|p.Y628C|p.L691H|p.Y821C|p.Q871K	767|628|691|821|871	617-922	5	6	306	922	2.51089324618736	0.00133642020365599	0.00948597425826105
HNSC	DAPK1	ENSG00000196730	ENST00000408954	Death|Death|Death	p.R1315H|p.E1382K|p.P1355S	1315|1382|1355	1310-1396	3	9	87	1430	5.47892720306513	0.00134658883821182	0.00955200367139791
HNSC	PLEKHM1	ENSG00000225190	ENST00000430334	zf-RING_9|zf-RING_9|zf-RING_9	p.M915I|p.H916P|p.A969G	915|916|969	846-1048	3	4	203	1056	3.90147783251232	0.00136561563018223	0.00966624465317691
HNSC	PDXDC1	ENSG00000179889	ENST00000396410	Pyridoxal_deC|Pyridoxal_deC|Pyridoxal_deC	p.Y281C|p.E261D|p.R231G	281|261|231	167-318	3	4	152	788	3.88815789473684	0.00138442515499348	0.00977637605716207
HNSC	ZNF99	ENSG00000213973	ENST00000596209	zf-C2H2|zf-C2H2|zf-C2H2	p.L720V|p.T719I|p.E709Q	720|719|709	705-727	3	19	23	864	5.93135011441648	0.00141229798326892	0.009958326188932
HNSC	NTM	ENSG00000182667	ENST00000425719	I-set|I-set|I-set|I-set	p.D80V|p.P86S|p.W68L|p.T46M	80|86|68|46	36-132	4	5	97	355	2.92783505154639	0.00152305962693544	0.0106485428354886
HNSC	TTN	ENSG00000155657	ENST00000589042	fn3|fn3|fn3|fn3	p.L21579Q|p.D21571N|p.R21639L|p.P21645T	21579|21571|21639|21645	21561-21645	4	349	85	35991	4.85299174110905	0.00157483508491962	0.0109780539295155
HNSC	PCDHA12	ENSG00000251664	ENST00000398631	Cadherin|Cadherin|Cadherin|Cadherin|Cadherin	p.A503T|p.S478L|p.L545V|p.V555M|p.N548S	503|478|545|555|548	460-556	5	14	97	941	3.46465390279823	0.00172867940661559	0.0118654832963631
HNSC	CSMD1	ENSG00000183117	ENST00000537824	Sushi|Sushi|Sushi	p.G3050R|p.S3088R|p.V3068F	3050|3088|3068	3037-3092	3	33	56	3564	5.78571428571429	0.00173315825352593	0.0118888259713149
HNSC	DYNC1H1	ENSG00000197102	ENST00000360184	Dynein_heavy|Dynein_heavy|Dynein_heavy	p.M4128I|p.R4143C|p.G4142V	4128|4143|4142	4036-4153	3	21	118	4646	5.62469733656174	0.00176116644650381	0.0120559550416164
HNSC	ABCB4	ENSG00000005471	ENST00000265723	ABC_tran|ABC_tran|ABC_tran|ABC_tran	p.D459Y|p.E528K|p.R549L|p.D449N	459|528|549|449	412-561	4	9	150	1286	3.81037037037037	0.00181076351021914	0.0123367586433464
HNSC	MYH15	ENSG00000144821	ENST00000273353	Myosin_head|Myosin_head|Myosin_head|Myosin_head|Myosin_head|Myosin_head|Myosin_head|Myosin_head	p.V408E|p.E548K|p.R457K|p.E406K|p.G526C|p.A291V|p.G401S|p.F299Y	408|548|457|406|526|291|401|299	105-778	8	11	674	1946	2.09981116806043	0.00187262145663825	0.0126928515204712
HNSC	PLXNA2	ENSG00000076356	ENST00000367033	TIG|TIG|TIG|TIG	p.Q1070E|p.I1046M|p.R1042L|p.P1041S	1070|1046|1042|1041	1041-1139	4	18	99	1894	4.25140291806958	0.00188273225055902	0.0127483245553612
HNSC	TTN	ENSG00000155657	ENST00000589042	I-set|I-set|I-set|I-set	p.H2229Y|p.D2225H|p.A2192V|p.V2254I	2229|2225|2192|2254	2174-2262	4	349	89	35991	4.6348797527446	0.00192096963605581	0.0129674269412917
HNSC	DHX36	ENSG00000174953	ENST00000496811	DEAD|DEAD|DEAD|DEAD	p.E372Q|p.L364F|p.P264Q|p.I331F	372|364|264|331	210-376	4	7	167	1008	3.44910179640719	0.0019488082734177	0.0131258902519852
HNSC	ILVBL	ENSG00000105135	ENST00000263383	TPP_enzyme_M|TPP_enzyme_M|TPP_enzyme_M	p.H329Y|p.E309D|p.K284E	329|309|284	273-405	3	4	133	632	3.56390977443609	0.00196127390820799	0.0132015883299374
HNSC	DCHS2	ENSG00000197410	ENST00000357232	Cadherin|Cadherin|Cadherin|Cadherin	p.G1285W|p.D1333E|p.F1340L|p.E1318Q	1285|1333|1340|1318	1274-1365	4	29	92	2916	4.37181409295352	0.00197034823759956	0.0132520839790087
HNSC	PABPC3	ENSG00000151846	ENST00000281589	RRM_1|RRM_1|RRM_1	p.T48S|p.S51P|p.G50C	48|51|50	13-83	3	6	71	631	4.44366197183099	0.00199182834348755	0.0133585341406734
HNSC	TTN	ENSG00000155657	ENST00000589042	I-set|I-set|I-set|I-set	p.R7411K|p.S7400T|p.Q7343E|p.R7411G	7411|7400|7343|7411	7323-7412	4	349	90	35991	4.58338108882521	0.00201554544755567	0.0134902499670103
HNSC	CD163	ENSG00000177575	ENST00000359156	SRCR|SRCR|SRCR|SRCR|SRCR	p.P935R|p.W945S|p.C1018S|p.Q964P|p.R1012C	935|945|1018|964|1012	932-1029	5	17	98	1156	3.46938775510204	0.00201829340368942	0.0134975376912879
HNSC	NOS1	ENSG00000089250	ENST00000338101	NAD_binding_1|NAD_binding_1|NAD_binding_1	p.I1292V|p.R1353W|p.E1334Q	1292|1353|1334	1285-1399	3	8	115	1468	4.78695652173913	0.00203725065794014	0.0135997580240701
HNSC	BTNL8	ENSG00000113303	ENST00000340184	V-set|V-set|V-set|V-set|V-set	p.G113V|p.R54W|p.L107F|p.D90Y|p.F38L	113|54|107|90|38	23-132	5	8	110	500	2.84090909090909	0.0020925848601856	0.0139252870970347
HNSC	SPTBN4	ENSG00000160460	ENST00000352632	CH|CH|CH	p.I145M|p.G148W|p.V146M	145|148|146	61-166	3	14	106	2564	5.1832884097035	0.00209359140432386	0.0139252870970347
HNSC	TTN	ENSG00000155657	ENST00000589042	I-set|I-set|I-set|I-set	p.Q5562L|p.N5620K|p.P5571L|p.P5571S	5562|5620|5571|5571	5543-5633	4	349	91	35991	4.53301426367329	0.00211347650823179	0.0140434337815506
HNSC	PLG	ENSG00000122194	ENST00000308192	PAN_1|PAN_1|PAN_1|PAN_1	p.S45R|p.E70Q|p.I84V|p.Q29H	45|70|84|29	23-99	4	11	77	810	3.82526564344746	0.00219290266876659	0.0145012976001347
HNSC	SEC24B	ENSG00000138802	ENST00000265175	Sec23_helical|Sec23_helical|Sec23_helical	p.I1019V|p.Q1084E|p.S1049L	1019|1084|1049	1014-1115	3	8	102	1268	4.66176470588235	0.00224899075810647	0.0148072506679148
HNSC	ADAMTS4	ENSG00000158859	ENST00000367996	ADAM_CR_2|ADAM_CR_2|ADAM_CR_2	p.G503D|p.R505H|p.P439S	503|505|439	439-507	3	8	69	837	4.54891304347826	0.00246388171619527	0.016009634763323
HNSC	ADAMTS14	ENSG00000138316	ENST00000373208	Reprolysin|Reprolysin|Reprolysin|Reprolysin|Reprolysin	p.H380Y|p.Q334K|p.R273C|p.R325H|p.D391N	380|334|273|325|391	259-463	5	10	205	1226	2.99024390243902	0.00248094061740189	0.0161032292708639
HNSC	TXK	ENSG00000074966	ENST00000264316	SH2|SH2|SH2	p.T196M|p.T196K|p.L181I	196|196|181	150-231	3	5	82	527	3.85609756097561	0.00256596027173184	0.0165691613961979
HNSC	FAT1	ENSG00000083857	ENST00000441802	Cadherin|Cadherin|Cadherin	p.I2422K|p.Y2427C|p.H2435Y	2422|2427|2435	2395-2483	3	30	89	4588	5.15505617977528	0.00259293031225472	0.0167319107569017
HNSC	FCRLA	ENSG00000132185	ENST00000367959	Ig_2|Ig_2|Ig_2	p.R137Q|p.W125C|p.R121H	137|125|121	102-188	3	4	87	382	3.29310344827586	0.00269044153399012	0.0172501100214204
HNSC	PRKG1	ENSG00000185532	ENST00000373980	cNMP_binding|cNMP_binding|cNMP_binding	p.L154Q|p.I207N|p.S153L	154|207|153	136-219	3	6	84	686	4.08333333333333	0.002745223290884	0.0175469411428915
HNSC	KDM4E	ENSG00000235268	ENST00000450979	JmjC|JmjC|JmjC	p.V250A|p.P257L|p.P229S	250|257|229	176-292	3	4	117	506	3.24358974358974	0.0028585209508849	0.0181623405298782
HNSC	STS	ENSG00000101846	ENST00000217961	Sulfatase_C|Sulfatase_C|Sulfatase_C	p.Y445C|p.G491R|p.Q539H	445|491|539	437-572	3	4	136	583	3.21507352941176	0.00296129323466487	0.0187004056834611
HNSC	MDGA2	ENSG00000272781	ENST00000439988	I-set|I-set|I-set|I-set|I-set	p.R454Q|p.G494A|p.E431D|p.R454W|p.P466L	454|494|431|454|466	410-504	5	17	95	1025	3.1733746130031	0.00318435824600483	0.019787999288284
HNSC	ARFGEF2	ENSG00000124198	ENST00000371917	Sec7|Sec7|Sec7|Sec7	p.M792V|p.S690Y|p.Q760K|p.E738K	792|690|760|738	643-827	4	11	185	1785	3.50859950859951	0.00322582915952618	0.0199931307444294
HNSC	DMD	ENSG00000198947	ENST00000357033	Spectrin|Spectrin|Spectrin|Spectrin|Spectrin	p.D779Y|p.D727Y|p.E769G|p.E814K|p.D727H	779|727|769|814|727	721-828	5	50	108	3685	3.41203703703704	0.00333400838924147	0.0205489041344301
HNSC	PDE11A	ENSG00000128655	ENST00000286063	GAF|GAF|GAF	p.H522Q|p.P434Q|p.F539S	522|434|539	402-558	3	5	157	933	3.5656050955414	0.00346935818928584	0.0212163117069007
HNSC	SLC8A3	ENSG00000100678	ENST00000381269	Calx-beta|Calx-beta|Calx-beta|Calx-beta|Calx-beta	p.E478K|p.Y430N|p.E436Q|p.E409Q|p.E385K	478|430|436|409|385	385-485	5	15	101	927	3.05940594059406	0.00349342529840668	0.0213266434935941
HNSC	FAT3	ENSG00000165323	ENST00000298047	Cadherin|Cadherin|Cadherin|Cadherin	p.A1528V|p.D1486H|p.D1512Y|p.D1502H	1528|1486|1512|1502	1465-1557	4	51	93	4589	3.87012439384356	0.00370200697765166	0.0223254099250141
HNSC	PCDHGB4	ENSG00000253953	ENST00000519479	Cadherin|Cadherin|Cadherin|Cadherin	p.S314Y|p.V249L|p.E308Q|p.G258V	314|249|308|258	247-336	4	12	90	923	3.41851851851852	0.0038760097720949	0.0231761986806412
HNSC	MMP10	ENSG00000166670	ENST00000279441	Peptidase_M10|Peptidase_M10|Peptidase_M10|Peptidase_M10	p.P186S|p.G208D|p.R116S|p.H227Y	186|208|116|227	107-263	4	5	157	476	2.42547770700637	0.0039035837231205	0.0233031692341607
HNSC	ABCA13	ENSG00000179869	ENST00000435803	ABC_tran|ABC_tran|ABC_tran|ABC_tran	p.S4858R|p.P4834S|p.R4843H|p.L4790M	4858|4834|4843|4790	4737-4885	4	36	149	5058	3.77181208053691	0.00390462823530791	0.023305199447398
HNSC	PIK3CB	ENSG00000051382	ENST00000477593	PI3K_C2|PI3K_C2|PI3K_C2	p.T413A|p.N442K|p.H359D	413|442|359	347-490	3	6	144	1070	3.71527777777778	0.00392036700011933	0.0233822646172612
HNSC	DNAH7	ENSG00000118997	ENST00000312428	Dynein_heavy|Dynein_heavy|Dynein_heavy|Dynein_heavy	p.G3546C|p.G3546D|p.G3454V|p.A3471T	3546|3546|3454|3471	3425-3547	4	35	123	4024	3.73890824622532	0.00403018521930765	0.0238621006920998
HNSC	PCSK5	ENSG00000099139	ENST00000545128	GF_recep_IV|GF_recep_IV|GF_recep_IV	p.E755K|p.E694K|p.P635S	755|694|635	635-756	3	11	122	1860	4.15797317436662	0.00419981386953061	0.0245966794228272
HNSC	HEPACAM	ENSG00000165478	ENST00000298251	V-set|V-set|V-set	p.R96G|p.R98H|p.R92W	96|98|92	37-142	3	4	106	416	2.94339622641509	0.00421551014252519	0.0246721465163252
HNSC	XPNPEP1	ENSG00000108039	ENST00000502935	Creatinase_N_2|Creatinase_N_2|Creatinase_N_2	p.Y216H|p.G256E|p.L298F	216|256|298	200-369	3	4	170	666	2.93823529411765	0.00424520599471956	0.0248010586490026
HNSC	ALDH1L1	ENSG00000144908	ENST00000273450	Formyl_trans_N|Formyl_trans_N|Formyl_trans_N|Formyl_trans_N	p.R124Q|p.D50Y|p.P43A|p.G53C	124|50|43|53	11-190	4	7	180	912	2.8952380952381	0.0043955017333166	0.02550794235135
HNSC	USH2A	ENSG00000042781	ENST00000307340	Laminin_EGF|Laminin_EGF|Laminin_EGF	p.V821A|p.F834L|p.G801R	821|834|801	795-844	3	69	50	5202	4.52347826086956	0.0044916015087999	0.0259246588131779
HNSC	NOTCH1	ENSG00000148400	ENST00000277541	EGF|EGF|EGF	p.D352V|p.R353C|p.R353H	352|353|353	339-369	3	55	31	2555	4.49560117302053	0.00451816539176497	0.0260375028220532
HNSC	GPR98	ENSG00000164199	ENST00000405460	Calx-beta|Calx-beta|Calx-beta	p.D2149H|p.D2114N|p.T2143A	2149|2114|2143	2106-2206	3	42	101	6306	4.45968882602546	0.00453530214122844	0.026090407936081
HNSC	INHBB	ENSG00000163083	ENST00000295228	TGF_beta|TGF_beta|TGF_beta	p.D386Y|p.N398K|p.T352M	386|398|352	301-406	3	4	106	407	2.87971698113208	0.00460093210118229	0.0264082646834689
HNSC	ACADL	ENSG00000115361	ENST00000233710	Acyl-CoA_dh_N|Acyl-CoA_dh_N|Acyl-CoA_dh_N	p.T146I|p.Q69K|p.D58V	146|69|58	54-165	3	4	112	430	2.87946428571429	0.00460254738430232	0.0264099479225354
HNSC	DVL3	ENSG00000161202	ENST00000313143	DEP|DEP|DEP	p.I493V|p.R431L|p.R465C	493|431|465	425-494	3	8	70	716	3.83571428571429	0.00462543213304945	0.0265120922886015
HNSC	LNPEP	ENSG00000113441	ENST00000231368	Peptidase_M1_N|Peptidase_M1_N|Peptidase_M1_N	p.E350G|p.L175V|p.S301C	350|175|301	173-358	3	5	186	1025	3.30645161290323	0.00463453005692727	0.0265504402430098
HNSC	CPXM2	ENSG00000121898	ENST00000241305	Peptidase_M14|Peptidase_M14|Peptidase_M14|Peptidase_M14|Peptidase_M14	p.S435L|p.M334I|p.S359L|p.G433R|p.T414M	435|334|359|433|414	324-632	5	6	309	756	2.03883495145631	0.00466251351344349	0.0266553649695463
HNSC	CFH	ENSG00000000971	ENST00000367429	Sushi|Sushi|Sushi	p.M1064I|p.F1084L|p.R1078M	1064|1084|1078	1048-1102	3	16	55	1231	4.19659090909091	0.00470420064411492	0.02683989506418
HNSC	PLEKHH2	ENSG00000152527	ENST00000282406	FERM_M|FERM_M|FERM_M	p.S1276L|p.A1260V|p.R1328W	1276|1260|1328	1227-1354	3	9	128	1493	3.88802083333333	0.00478276736488326	0.0271831430166291
HNSC	OBSCN	ENSG00000154358	ENST00000570156	Pkinase|Pkinase|Pkinase|Pkinase	p.E7599K|p.G7483W|p.L7614R|p.S7613R	7599|7483|7614|7613	7425-7678	4	39	254	8923	3.60306884716334	0.00480493362382539	0.0272612315473332
HNSC	SPECC1	ENSG00000128487	ENST00000261503	CH|CH|CH	p.E1028K|p.H1008N|p.L1039Q	1028|1008|1039	962-1068	3	8	107	1068	3.74299065420561	0.00505883463633916	0.0284346729712275
HNSC	NLRP9	ENSG00000185792	ENST00000332836	NACHT|NACHT|NACHT|NACHT|NACHT	p.S269F|p.E195D|p.S305P|p.S218F|p.G155R	269|195|305|218|155	146-314	5	11	169	991	2.66541151156536	0.00518921297393482	0.0289950890102448
HNSC	TTBK1	ENSG00000146216	ENST00000259750	Pkinase|Pkinase|Pkinase|Pkinase	p.E50Q|p.E50K|p.G43R|p.R204H	50|50|43|204	34-305	4	7	272	1321	2.77521008403361	0.0053404194085358	0.0296248215479541
HNSC	IGSF9B	ENSG00000080854	ENST00000533871	Ig_2|Ig_2|Ig_2	p.V336L|p.T396N|p.R364H	336|396|364	325-416	3	12	92	1437	3.90489130434783	0.00547988388056431	0.0302160797174316
HNSC	SOCS5	ENSG00000171150	ENST00000306503	SH2|SH2|SH2	p.E431Q|p.G401C|p.R424T	431|401|424	381-459	3	6	79	536	3.39240506329114	0.00551174397691367	0.0303664509129412
HNSC	LRFN2	ENSG00000156564	ENST00000338305	fn3|fn3|fn3	p.D488N|p.R448W|p.V477M	488|448|477	420-500	3	8	81	789	3.65277777777778	0.00553013643135247	0.0304373704366769
HNSC	PCDHA10	ENSG00000250120	ENST00000307360	Cadherin|Cadherin|Cadherin|Cadherin	p.S378L|p.S374C|p.S398Y|p.R427W	378|374|398|427	354-445	4	13	92	948	3.17056856187291	0.00567892206660003	0.0310901382614377
HNSC	DDX43	ENSG00000080007	ENST00000370336	DEAD|DEAD|DEAD|DEAD	p.L387M|p.P299T|p.P299S|p.G279V	387|299|299|279	266-437	4	6	172	648	2.51162790697674	0.00615670110684885	0.0329539393979918
HNSC	GUCY1B3	ENSG00000061918	ENST00000264424	HNOB|HNOB|HNOB|HNOB	p.F75L|p.E126Q|p.Q30L|p.E138Q	75|126|30|138	2-166	4	6	165	619	2.5010101010101	0.006280921546852	0.0335049997510564
HNSC	EIF2AK1	ENSG00000086232	ENST00000199389	Pkinase|Pkinase|Pkinase	p.I200F|p.C208Y|p.E169Q	200|208|169	167-245	3	7	79	630	3.41772151898734	0.00631192568579053	0.0336378462288489
HNSC	LRIG2	ENSG00000198799	ENST00000361127	I-set|I-set|I-set	p.R776C|p.P735L|p.R726C	776|735|726	696-783	3	10	88	1065	3.63068181818182	0.00651524729272057	0.034499110344489
HNSC	MOV10	ENSG00000155363	ENST00000413052	AAA_30|AAA_30|AAA_30	p.P635L|p.T621I|p.Y605F	635|621|605	498-696	3	5	199	1003	3.02412060301508	0.0065180421701585	0.0345083864870417
HNSC	GUCY1A3	ENSG00000164116	ENST00000296518	Guanylate_cyc|Guanylate_cyc|Guanylate_cyc|Guanylate_cyc|Guanylate_cyc	p.D561H|p.Q516L|p.M591I|p.M552I|p.P499R	561|516|591|552|499	472-658	5	8	187	690	2.30614973262032	0.0065512767213749	0.0346529384075161
HNSC	FCGR3A	ENSG00000203747	ENST00000367969	Ig_2|Ig_2|Ig_2|Ig_2	p.R124G|p.G85E|p.A107T|p.S109R	124|85|107|109	63-140	4	6	78	290	2.47863247863248	0.00655267750808308	0.0346529384075161
HNSC	ERN2	ENSG00000134398	ENST00000256797	Pkinase|Pkinase|Pkinase|Pkinase	p.Q587E|p.R576S|p.E601Q|p.V595I	587|576|601|595	568-829	4	6	262	974	2.47837150127226	0.0065559288423378	0.0346559726012048
HNSC	PRTG	ENSG00000166450	ENST00000389286	fn3|fn3|fn3	p.R545W|p.G598R|p.T573M	545|598|573	518-603	3	11	86	1150	3.64693446088795	0.00672583516877667	0.0353932767176407
HNSC	NOTCH1	ENSG00000148400	ENST00000277541	EGF|EGF|EGF	p.P67T|p.L97V|p.G95W	67|97|95	63-97	3	55	35	2555	3.98181818181818	0.0068929912947604	0.0360892109504436
HNSC	PTPRB	ENSG00000127329	ENST00000334414	fn3|fn3|fn3	p.V635L|p.R660I|p.D653N	635|660|653	596-678	3	21	83	2215	3.81239242685026	0.00707295008328679	0.0367580082556488
HNSC	GFRAL	ENSG00000187871	ENST00000340465	GDNF|GDNF|GDNF	p.H206Y|p.H206Q|p.I178K	206|206|178	131-210	3	5	80	394	2.955	0.00711807866141434	0.0369345223391205
HNSC	PTPRU	ENSG00000060656	ENST00000345512	Y_phosphatase|Y_phosphatase|Y_phosphatase|Y_phosphatase|Y_phosphatase	p.P1214L|p.G1227W|p.R1386C|p.R1337W|p.A1436V	1214|1227|1386|1337|1436	1203-1438	5	12	236	1446	2.55296610169492	0.00713141955645002	0.0369863434089344
HNSC	PTPRD	ENSG00000153707	ENST00000381196	I-set|I-set|I-set|I-set	p.D50E|p.T111N|p.A100S|p.G77V	50|111|100|77	24-115	4	26	92	1912	3.19732441471572	0.00726360010988425	0.0375273744187318
HNSC	SPOPL	ENSG00000144228	ENST00000280098	BTB|BTB|BTB|BTB	p.A227S|p.G191C|p.R221G|p.G191V	227|191|221|191	190-297	4	6	108	392	2.41975308641975	0.0073377104227732	0.0377896655708326
HNSC	SPTA1	ENSG00000163554	ENST00000368147	Spectrin|Spectrin|Spectrin|Spectrin	p.A1852S|p.I1903T|p.A1840T|p.I1917V	1852|1903|1840|1917	1819-1926	4	28	108	2419	3.19973544973545	0.00737263363526686	0.0379203210428626
HNSC	PKHD1L1	ENSG00000205038	ENST00000378402	PA14|PA14|PA14|PA14|PA14	p.G341S|p.A415D|p.G422A|p.E467K|p.R447S	341|415|422|467|447	341-490	5	49	150	4243	2.88639455782313	0.00741551264963025	0.038077730948373
HNSC	DNAH17	ENSG00000187775	ENST00000389840	AAA_7|AAA_7|AAA_7	p.S2491T|p.P2558H|p.P2581L	2491|2558|2581	2402-2581	3	20	180	4485	3.7375	0.00749962441748186	0.0384140036135175
HNSC	COL6A1	ENSG00000142156	ENST00000361866	VWA|VWA|VWA|VWA	p.R872Q|p.P886Q|p.R1014H|p.Q948H	872|886|1014|948	829-1019	4	8	191	1028	2.69109947643979	0.00750727104263227	0.038435554808797
HNSC	BRINP3	ENSG00000162670	ENST00000367462	MACPF|MACPF|MACPF|MACPF|MACPF|MACPF|MACPF	p.D62A|p.S190T|p.H196Y|p.L127F|p.G98V|p.R94S|p.D65Y	62|190|196|127|98|94|65	52-206	7	16	155	766	2.16209677419355	0.00753860041744292	0.0385601509292952
HNSC	BTBD3	ENSG00000132640	ENST00000405977	BACK|BACK|BACK	p.L313Q|p.R274H|p.S258Y	313|274|258	225-332	3	5	108	522	2.9	0.00764540299521976	0.0389798909992064
HNSC	FUT5	ENSG00000130383	ENST00000252675	Glyco_tran_10_N|Glyco_tran_10_N|Glyco_tran_10_N	p.D177N|p.S152P|p.D117N	177|152|117	73-183	3	4	111	374	2.52702702702703	0.0077589956135401	0.0393217908649172
HNSC	VWA3B	ENSG00000168658	ENST00000477737	DUF4537|DUF4537|DUF4537	p.A1087T|p.P1144H|p.I1149F	1087|1144|1149	1037-1163	3	9	127	1294	3.39632545931758	0.0077915383008067	0.0394513702393463
HNSC	ASPM	ENSG00000066279	ENST00000367409	CH|CH|CH|CH	p.E1204Q|p.H1236N|p.T1172M|p.A1160S	1204|1236|1172|1160	1110-1261	4	29	152	3477	3.1551724137931	0.00787438666732809	0.039731006329401
HNSC	PABPC5	ENSG00000174740	ENST00000312600	RRM_1|RRM_1|RRM_1|RRM_1|RRM_1	p.P27T|p.R56L|p.P27Q|p.V54L|p.D32Y	27|56|27|54|32	20-90	5	11	71	382	2.44558258642766	0.00806013451275001	0.0405430353785332
HNSC	CUBN	ENSG00000107611	ENST00000377833	CUB|CUB|CUB|CUB	p.Q742L|p.H752L|p.L724F|p.R769Q	742|752|724|769	708-813	4	43	106	3623	3.17946467749013	0.00818577728312198	0.0409782606545737
HNSC	BOC	ENSG00000144857	ENST00000495514	ig|ig|ig	p.E195V|p.D194E|p.A149V	195|194|149	134-213	3	12	80	1114	3.48125	0.00823734560996636	0.0411457432010595
HNSC	AEBP1	ENSG00000106624	ENST00000223357	Peptidase_M14|Peptidase_M14|Peptidase_M14|Peptidase_M14	p.R745Q|p.W691C|p.E883Q|p.R777S	745|691|883|777	570-896	4	6	327	1158	2.36085626911315	0.00823810310010331	0.0411457432010595
HNSC	ELAVL1	ENSG00000066044	ENST00000407627	RRM_1|RRM_1|RRM_1	p.A163T|p.G130V|p.R157W	163|130|157	108-176	3	5	69	326	2.83478260869565	0.00833541115741276	0.0414414235573526
HNSC	GRIN2A	ENSG00000183454	ENST00000396573	Lig_chan-Glu_bd|Lig_chan-Glu_bd|Lig_chan-Glu_bd|Lig_chan-Glu_bd|Lig_chan-Glu_bd	p.I442M|p.E448K|p.V419M|p.M450I|p.V440I	442|448|419|450|440	404-541	5	20	138	1464	2.65217391304348	0.00849093024401371	0.0420315256733638
HNSC	PCDHA12	ENSG00000251664	ENST00000398631	Cadherin|Cadherin|Cadherin|Cadherin	p.A640V|p.P621S|p.V594A|p.R635H	640|621|594|635	578-670	4	14	93	941	2.89093701996928	0.00878477545380574	0.0430745831043753
HNSC	RASGRF2	ENSG00000113319	ENST00000265080	RhoGEF|RhoGEF|RhoGEF|RhoGEF	p.D327H|p.A415V|p.D287G|p.A323T	327|415|287|323	247-427	4	10	181	1237	2.73370165745856	0.00887225355039722	0.0434022824872603
HNSC	CNKSR3	ENSG00000153721	ENST00000607772	CRIC_ras_sig|CRIC_ras_sig|CRIC_ras_sig	p.D162H|p.S100R|p.D109N	162|100|109	80-172	3	6	93	555	2.98387096774194	0.00887699822700783	0.0434126547438769
HNSC	PCDHA2	ENSG00000204969	ENST00000526136	Cadherin|Cadherin|Cadherin	p.L489Q|p.V528A|p.D483E	489|528|483	460-556	3	9	97	948	3.25773195876289	0.00904151244029583	0.043989617290404
HNSC	SPTAN1	ENSG00000197694	ENST00000372739	Spectrin|Spectrin|Spectrin	p.E256K|p.D359N|p.S280C	256|359|280	255-359	3	20	105	2477	3.53857142857143	0.00906531230652474	0.044053582894986
HNSC	PCDHA4	ENSG00000204967	ENST00000530339	Cadherin|Cadherin|Cadherin	p.A482V|p.A503V|p.A482E	482|503|482	460-556	3	9	97	947	3.25429553264605	0.00907556089050798	0.044085484200708
HNSC	CUBN	ENSG00000107611	ENST00000377833	CUB|CUB|CUB|CUB	p.F832Y|p.E839D|p.R828C|p.H919Q	832|839|828|919	817-925	4	43	109	3623	3.09195647535737	0.00916933131615361	0.0444087426764765
HNSC	LRP1B	ENSG00000168702	ENST00000389484	EGF_CA|EGF_CA|EGF_CA	p.E158K|p.N171S|p.S179T	158|171|179	155-193	3	96	39	4599	3.68509615384615	0.00926207610928453	0.0447226141507819
HNSC	TTN	ENSG00000155657	ENST00000589042	I-set|I-set|I-set	p.E14434D|p.E14474K|p.E14480Q	14434|14474|14480	14408-14491	3	349	84	35991	3.68307408923455	0.0095467672181363	0.045695203507642
HNSC	ARHGAP9	ENSG00000123329	ENST00000393791	RhoGAP|RhoGAP|RhoGAP|RhoGAP	p.G584V|p.R578H|p.V566E|p.L666V	584|578|566|666	537-707	4	7	171	731	2.44277360066834	0.00954988336013973	0.0457035065943675
HNSC	NR4A2	ENSG00000153234	ENST00000339562	Hormone_recep|Hormone_recep|Hormone_recep	p.H471Y|p.E514D|p.R418L	471|514|418	393-579	3	4	187	598	2.39839572192513	0.00956228514685942	0.0457496228197682
HNSC	UPF1	ENSG00000005007	ENST00000262803	AAA_11|AAA_11|AAA_11	p.P649T|p.D591G|p.T601I	649|591|601	571-673	3	10	103	1118	3.25631067961165	0.00959528910395191	0.0458213834750498
HNSC	CNBD1	ENSG00000176571	ENST00000518476	cNMP_binding|cNMP_binding|cNMP_binding	p.V435L|p.S357C|p.G360C	435|357|360	340-435	3	5	96	436	2.725	0.00968186043936137	0.0461349086527195
HNSC	APAF1	ENSG00000120868	ENST00000551964	NB-ARC|NB-ARC|NB-ARC|NB-ARC	p.D266Y|p.F212L|p.S238F|p.K290R	266|212|238|290	129-374	4	8	246	1248	2.53658536585366	0.00976010003065064	0.0464141367563671
HNSC	PCDHGB1	ENSG00000254221	ENST00000523390	Cadherin|Cadherin|Cadherin	p.E493K|p.H456R|p.R514C	493|456|514	453-549	3	9	97	927	3.18556701030928	0.00979127635483246	0.0465155926081673
HNSC	TTN	ENSG00000155657	ENST00000589042	I-set|I-set|I-set	p.R25537H|p.R25597T|p.A25592D	25537|25597|25592	25514-25598	3	349	85	35991	3.63974380583179	0.00993515753815422	0.0469631021563501
KIRC	EPHA8	ENSG00000070886	ENST00000166244	Ephrin_lbd|Ephrin_lbd|Ephrin_lbd	p.R95W|p.T37P|p.D36E	95|37|36	32-204	3	3	173	1005	5.80924855491329	0	0
KIRC	NRP1	ENSG00000099250	ENST00000265371	CUB|CUB|CUB	p.D81Y|p.A108T|p.I107K	81|108|107	27-138	3	3	112	923	8.24107142857143	0	0
KIRC	CYB5B	ENSG00000103018	ENST00000307892	Cyt-b5|Cyt-b5|Cyt-b5	p.A87V|p.D86E|p.A87T	87|86|87	28-100	3	3	73	150	2.05479452054794	0	0
KIRC	INPP5B	ENSG00000204084	ENST00000373024	Exo_endo_phos|Exo_endo_phos|Exo_endo_phos	p.K335Q|p.M542V|p.G530W	335|542|530	270-549	3	3	280	913	3.26071428571429	0	0
KIRC	KL	ENSG00000133116	ENST00000380099	Glyco_hydro_1|Glyco_hydro_1|Glyco_hydro_1	p.V590I|p.V830E|p.V830M	590|830|830	515-953	3	3	439	1012	2.30523917995444	0	0
KIRC	SAG	ENSG00000130561	ENST00000409110	Arrestin_N|Arrestin_N|Arrestin_N	p.S173F|p.A155V|p.K180E	173|155|180	26-184	3	3	159	405	2.54716981132075	0	0
KIRC	PRPSAP1	ENSG00000161542	ENST00000446526	Pribosyl_synth|Pribosyl_synth|Pribosyl_synth|Pribosyl_synth	p.A209G|p.V335M|p.R212S|p.V331A	209|335|212|331	196-379	4	4	184	385	2.09239130434783	0	0
KIRC	BAP1	ENSG00000163930	ENST00000460680	Peptidase_C12|Peptidase_C12|Peptidase_C12|Peptidase_C12|Peptidase_C12|Peptidase_C12|Peptidase_C12|Peptidase_C12|Peptidase_C12	p.S10T|p.D107V|p.D75G|p.E31A|p.A145G|p.L17P|p.F170V|p.N78S|p.F170C	10|107|75|31|145|17|170|78|170	5-215	9	9	211	729	3.45497630331754	0	0
KIRC	IGSF22	ENSG00000179057	ENST00000513874	I-set|I-set|I-set	p.V346E|p.T383M|p.T376K	346|383|376	328-415	3	4	88	1326	11.3011363636364	1.93979838012392e-05	0.00017013862568404
KIRC	DNAH8	ENSG00000124721	ENST00000359357	MT|MT|MT	p.L3084H|p.D3330V|p.N3399K	3084|3330|3399	3065-3415	3	5	351	4490	7.67521367521368	0.000175051697651307	0.00145732520510716
KIRC	PCDHGB3	ENSG00000262209	ENST00000576222	Cadherin|Cadherin|Cadherin	p.V609A|p.R647H|p.L616Q	609|647|616	577-663	3	5	87	929	6.40689655172414	0.000355765470238412	0.00285129477164913
KIRC	KDM5C	ENSG00000126012	ENST00000375401	JmjC|JmjC|JmjC	p.E592V|p.C512W|p.G536W	592|512|536	501-617	3	6	117	1560	6.66666666666667	0.000419436035156262	0.00333252204301387
KIRC	NUP98	ENSG00000110713	ENST00000324932	Nup96|Nup96|Nup96	p.W1598C|p.C1330S|p.A1329G	1598|1330|1329	1315-1606	3	5	292	1800	3.6986301369863	0.00301329436247189	0.0189672432815868
KIRC	NMT2	ENSG00000152465	ENST00000378165	NMT_C|NMT_C|NMT_C|NMT_C	p.N426S|p.F469L|p.L400P|p.V334D	426|469|400|334	310-496	4	5	187	498	2.13048128342246	0.00746554158404988	0.0382930198087917
KIRC	MCM7	ENSG00000166508	ENST00000303887	MCM|MCM|MCM	p.G360R|p.A486D|p.I505V	360|486|505	320-541	3	4	222	719	2.42905405405405	0.00908858631858456	0.0441096514504279
KIRP	CLEC18A	ENSG00000157322	ENST00000288040	CAP|CAP|CAP	p.G139R|p.L88P|p.G139E	139|88|139	52-182	3	3	131	446	3.40458015267176	0	0
KIRP	NLRP14	ENSG00000158077	ENST00000299481	NACHT|NACHT|NACHT	p.K211Q|p.Q281P|p.F343Y	211|281|343	177-346	3	3	170	1093	6.42941176470588	0	0
KIRP	COL6A1	ENSG00000142156	ENST00000361866	VWA|VWA|VWA	p.A901D|p.H869N|p.V1016I	901|869|1016	829-1019	3	3	191	1028	5.38219895287958	0	0
KIRP	POLR3A	ENSG00000148606	ENST00000372371	RNA_pol_Rpb1_5|RNA_pol_Rpb1_5|RNA_pol_Rpb1_5	p.A1234P|p.G1042D|p.T1238R	1234|1042|1238	841-1316	3	3	476	1390	2.92016806722689	0	0
KIRP	PFKFB3	ENSG00000170525	ENST00000379775	6PF2K|6PF2K|6PF2K	p.H139Q|p.H139N|p.H139L	139|139|139	24-246	3	3	223	520	2.33183856502242	0	0
KIRP	RXRA	ENSG00000186350	ENST00000481739	Hormone_recep|Hormone_recep|Hormone_recep	p.V280M|p.P386S|p.K405N	280|386|405	257-442	3	3	186	462	2.48387096774194	0	0
KIRP	GRIA1	ENSG00000155511	ENST00000518783	Lig_chan-Glu_bd|Lig_chan-Glu_bd|Lig_chan-Glu_bd	p.A457P|p.H459Q|p.A483S	457|459|483	417-532	3	3	116	916	7.89655172413793	0	0
KIRP	INTS9	ENSG00000104299	ENST00000521022	Lactamase_B_6|Lactamase_B_6|Lactamase_B_6	p.L169P|p.L243F|p.L169F	169|243|169	61-267	3	3	207	658	3.17874396135266	0	0
KIRP	MET	ENSG00000105976	ENST00000318493	Pkinase_Tyr|Pkinase_Tyr|Pkinase_Tyr|Pkinase_Tyr|Pkinase_Tyr|Pkinase_Tyr|Pkinase_Tyr|Pkinase_Tyr	p.S1254R|p.F1218I|p.M1268T|p.H1112Y|p.D1246H|p.Y1248H|p.Y1248C|p.V1110I	1254|1218|1268|1112|1246|1248|1248|1110	1096-1355	8	14	260	1408	3.09450549450549	0.000202264671840702	0.00167586386255392
KIRP	ABCC1	ENSG00000103222	ENST00000399410	ABC_tran|ABC_tran|ABC_tran	p.G770R|p.G663C|p.E751K	770|663|751	661-796	3	5	136	1531	6.75441176470588	0.000289208037621336	0.00234398792666935
KIRP	SCIN	ENSG00000006747	ENST00000297029	Gelsolin|Gelsolin|Gelsolin	p.L456M|p.G465V|p.G476D	456|465|476	405-483	3	5	79	715	5.43037974683544	0.000679301410909328	0.00520352115733369
KIRP	F12	ENSG00000131187	ENST00000253496	Kringle|Kringle|Kringle	p.Y289C|p.R248L|p.Y289H	289|248|289	217-295	3	5	79	615	4.67088607594937	0.00122147473025935	0.00876030131712559
KIRP	SORCS1	ENSG00000108018	ENST00000344440	Sortilin_C|Sortilin_C|Sortilin_C	p.N739S|p.S774F|p.S766I	739|774|766	637-792	3	5	156	1198	4.60769230769231	0.0012878490783067	0.0091964599410099
KIRP	ANPEP	ENSG00000166825	ENST00000300060	Peptidase_M1_N|Peptidase_M1_N|Peptidase_M1_N|Peptidase_M1_N|Peptidase_M1_N	p.E185G|p.G141C|p.F182L|p.R136S|p.D83G	185|141|182|136|83	81-279	5	9	199	967	2.69960915689559	0.0035748649845222	0.0217090369214267
KIRP	XRN1	ENSG00000114127	ENST00000264951	XRN_M|XRN_M|XRN_M	p.I275N|p.P308R|p.R590T	275|308|590	272-610	3	5	339	1706	3.01946902654867	0.0065563938009594	0.0346559726012048
KIRP	HERC6	ENSG00000138642	ENST00000264346	HECT|HECT|HECT	p.P980Q|p.Q922K|p.P893H	980|922|893	722-1016	3	4	295	1022	2.59830508474576	0.00694199794410766	0.0362368349610063
KIRP	AHCTF1	ENSG00000153207	ENST00000326225	ELYS-bb|ELYS-bb|ELYS-bb	p.V82G|p.G217R|p.V445A	82|217|445	10-498	3	5	489	2275	2.79141104294479	0.0088375773598941	0.043277443661151
KIRP	PARD6B	ENSG00000124171	ENST00000371610	PB1|PB1|PB1	p.N77T|p.Y44C|p.L47P	77|44|47	16-96	3	5	81	372	2.75555555555556	0.00928146629287052	0.0447751576018268
LAML	FLT3	ENSG00000122025	ENST00000241453	Pkinase_Tyr|Pkinase_Tyr|Pkinase_Tyr|Pkinase_Tyr|Pkinase_Tyr|Pkinase_Tyr|Pkinase_Tyr	p.D835H|p.K663R|p.D835N|p.D835E|p.F612L|p.N841K|p.D835Y	835|663|835|835|612|841|835	610-943	7	8	334	993	2.60142215568862	0.000163824083318276	0.00136798484919279
LGG	AFM	ENSG00000079557	ENST00000226355	Serum_albumin|Serum_albumin|Serum_albumin	p.S131Y|p.A175T|p.N91I	131|175|91	30-202	3	3	173	599	3.46242774566474	0	0
LGG	ZAP70	ENSG00000115085	ENST00000264972	Pkinase_Tyr|Pkinase_Tyr|Pkinase_Tyr	p.S520I|p.V366M|p.Y492C	520|366|492	338-593	3	3	256	619	2.41796875	0	0
LGG	MAN2B2	ENSG00000013288	ENST00000285599	Glyco_hydro_38N|Glyco_hydro_38N|Glyco_hydro_38N|Glyco_hydro_38N|Glyco_hydro_38N	p.R188Q|p.R70H|p.T159S|p.A334T|p.A183D	188|70|159|334|183	28-351	5	5	324	1009	3.1141975308642	0	0
LGG	PDILT	ENSG00000169340	ENST00000302451	Thioredoxin|Thioredoxin|Thioredoxin	p.E87G|p.T49M|p.A51T	87|49|51	44-150	3	3	107	584	5.45794392523364	0	0
LGG	GUSB	ENSG00000169919	ENST00000304895	Glyco_hydro_2_C|Glyco_hydro_2_C|Glyco_hydro_2_C	p.R374C|p.A468T|p.Q524H	374|468|524	329-631	3	3	303	651	2.14851485148515	0	0
LGG	HAS3	ENSG00000103044	ENST00000306560	Glyco_tranf_2_3|Glyco_tranf_2_3|Glyco_tranf_2_3	p.D252N|p.K193N|p.R330Q	252|193|330	156-360	3	3	205	553	2.69756097560976	0	0
LGG	PAX4	ENSG00000106331	ENST00000341640	PAX|PAX|PAX|PAX	p.G66R|p.K40N|p.P75R|p.R55H	66|40|75|55	1-121	4	4	121	343	2.83471074380165	0	0
LGG	RCBTB2	ENSG00000136161	ENST00000344532	BTB|BTB|BTB	p.K477R|p.G486D|p.D401N	477|486|401	384-487	3	3	104	551	5.29807692307692	0	0
LGG	KL	ENSG00000133116	ENST00000380099	Glyco_hydro_1|Glyco_hydro_1|Glyco_hydro_1	p.R929H|p.P923L|p.A583T	929|923|583	515-953	3	3	439	1012	2.30523917995444	0	0
LGG	PGBD1	ENSG00000137338	ENST00000405948	DDE_Tnp_1_7|DDE_Tnp_1_7|DDE_Tnp_1_7	p.P598S|p.E664K|p.R471M	598|664|471	418-775	3	3	358	809	2.25977653631285	0	0
LGG	PCDH20	ENSG00000197991	ENST00000409186	Cadherin|Cadherin|Cadherin	p.G387E|p.Q361H|p.G387A	387|361|387	325-417	3	3	93	951	10.2258064516129	0	0
LGG	RPS6KA1	ENSG00000117676	ENST00000531382	Pkinase|Pkinase|Pkinase	p.L511M|p.R597L|p.G639S	511|597|639	427-684	3	3	258	744	2.88372093023256	0	0
LGG	AGAP2	ENSG00000135439	ENST00000547588	Ras|Ras|Ras	p.K444T|p.A521T|p.R408C	444|521|408	408-568	3	3	161	1192	7.40372670807453	0	0
LGG	NOTCH1	ENSG00000148400	ENST00000277541	EGF|EGF|EGF|EGF|EGF	p.G481R|p.C456Y|p.C467F|p.G481V|p.A465T	481|456|467|481|465	456-486	5	21	31	2555	19.6236559139785	1.48026380153432e-07	1.32502834442536e-06
LGG	NOTCH1	ENSG00000148400	ENST00000277541	EGF_CA|EGF_CA|EGF_CA|EGF_CA	p.C440S|p.C416F|p.R448L|p.P422S	440|416|448|422	412-450	4	21	39	2555	12.4786324786325	1.37469407559543e-05	0.000121022828092068
LGG	EGFR	ENSG00000146648	ENST00000275493	Furin-like|Furin-like|Furin-like|Furin-like|Furin-like|Furin-like|Furin-like|Furin-like|Furin-like|Furin-like|Furin-like	p.R252P|p.A289V|p.R252C|p.D256G|p.R324L|p.T263I|p.T263P|p.D321Y|p.E317K|p.G312W|p.Q276L	252|289|252|256|324|263|263|321|317|312|276	177-338	11	25	162	1210	3.28641975308642	3.13529836148962e-05	0.000273400661548557
LGG	SPTBN5	ENSG00000137877	ENST00000320955	Spectrin|Spectrin|Spectrin	p.A1135T|p.C1173R|p.R1126C	1135|1173|1126	1102-1206	3	10	105	3674	10.4971428571429	0.000121983544411175	0.00103267747781456
LGG	HMCN1	ENSG00000143341	ENST00000271588	Ig_3|Ig_3|Ig_3	p.R4485Q|p.R4475C|p.R4485W	4485|4475|4485	4439-4513	3	21	75	5635	10.7333333333333	0.000156670790025126	0.00131222694106108
LGG	CNGA3	ENSG00000144191	ENST00000393504	cNMP_binding|cNMP_binding|cNMP_binding	p.G548R|p.D533Y|p.D533E	548|533|533	500-591	3	4	92	694	5.65760869565217	0.000308825695076398	0.00249260534176813
LGG	DNAH7	ENSG00000118997	ENST00000312428	AAA_lid_11|AAA_lid_11|AAA_lid_11	p.R3656H|p.E3608A|p.R3653H	3656|3608|3653	3548-3714	3	9	167	4024	8.03193612774451	0.000315864561017731	0.00254507139228218
LGG	ZBTB20	ENSG00000181722	ENST00000474710	zf-C2H2|zf-C2H2|zf-C2H2	p.C636Y|p.N650S|p.R654C	636|650|654	634-656	3	13	23	741	7.43478260869565	0.000529773225506069	0.00413470568356754
LGG	POT1	ENSG00000128513	ENST00000357628	POT1PC|POT1PC|POT1PC|POT1PC	p.Y271C|p.Y161F|p.Q160H|p.V183L	271|161|160|183	152-298	4	5	147	634	3.45034013605442	0.000670101182521643	0.00513661434720714
LGG	POU5F2	ENSG00000248483	ENST00000510627	Homeodomain|Homeodomain|Homeodomain	p.R214W|p.I240T|p.R220Q	214|240|220	212-264	3	4	53	328	4.64150943396226	0.000681723246548693	0.00521965560953875
LGG	PDGFRA	ENSG00000134853	ENST00000257290	I-set|I-set|I-set|I-set	p.E387K|p.E362A|p.G390S|p.G390D	387|362|390|390	319-411	4	10	93	1089	4.68387096774194	0.000792693218525597	0.00599850467559489
LGG	OPA1	ENSG00000198836	ENST00000361908	Dynamin_N|Dynamin_N|Dynamin_N	p.C412Y|p.P466H|p.S335I	412|466|335	328-506	3	4	179	997	4.17737430167598	0.00103903814278561	0.00761531633050933
LGG	MET	ENSG00000105976	ENST00000318493	TIG|TIG|TIG	p.P668S|p.G685E|p.P712S	668|685|712	657-738	3	9	82	1408	5.72357723577236	0.00114300543846535	0.00829098704805693
LGG	ACAN	ENSG00000157766	ENST00000439576	V-set|V-set|V-set	p.A111T|p.P107T|p.Q101E	111|107|101	34-151	3	12	118	2530	5.36016949152542	0.00173104451198669	0.0118767890158788
LGG	MET	ENSG00000105976	ENST00000318493	TIG|TIG|TIG	p.G578A|p.T618M|p.F634S	578|618|634	563-654	3	9	92	1408	5.10144927536232	0.00175826732682371	0.0120386002153633
LGG	DNAH17	ENSG00000187775	ENST00000389840	AAA_9|AAA_9|AAA_9	p.G3404S|p.A3448V|p.R3541G	3404|3448|3541	3398-3616	3	12	219	4485	5.11986301369863	0.00204993846892954	0.013673420222997
LGG	POLR3A	ENSG00000148606	ENST00000372371	RNA_pol_Rpb1_2|RNA_pol_Rpb1_2|RNA_pol_Rpb1_2	p.N506K|p.I449V|p.Y446H	506|449|446	358-525	3	6	168	1390	4.13690476190476	0.00261306060379696	0.0168353926177524
LGG	SIGLEC8	ENSG00000105366	ENST00000321424	V-set|V-set|V-set	p.Y122C|p.P61L|p.E91D	122|61|91	30-144	3	4	115	499	3.25434782608696	0.00282090966571769	0.0179371469115134
LGG	GPR112	ENSG00000156920	ENST00000394143	Pentaxin|Pentaxin|Pentaxin	p.H113R|p.R176C|p.E209K	113|176|209	38-219	3	11	182	3080	4.61538461538461	0.00287295295327605	0.0182225413163698
LGG	ACTN2	ENSG00000077522	ENST00000366578	Spectrin|Spectrin|Spectrin	p.E520K|p.R621H|p.E583D	520|621|583	516-627	3	6	112	894	3.99107142857143	0.00299300069434572	0.0188574433387419
LGG	TYK2	ENSG00000105397	ENST00000525621	Pkinase_Tyr|Pkinase_Tyr|Pkinase_Tyr|Pkinase_Tyr	p.D902Y|p.D1083Y|p.R941H|p.R1027H	902|1083|941|1027	897-1169	4	6	273	1187	2.8986568986569	0.00312108179822523	0.0194826170212233
LGG	ATP13A3	ENSG00000133657	ENST00000439040	Hydrolase|Hydrolase|Hydrolase	p.T580S|p.V745I|p.S556T	580|745|556	492-788	3	4	297	1226	3.0959595959596	0.00344400613598328	0.0211080954062377
LGG	DNMT3A	ENSG00000119772	ENST00000264709	DNA_methylase|DNA_methylase|DNA_methylase|DNA_methylase	p.F732L|p.R659H|p.D686Y|p.K721E	732|659|686|721	634-776	4	8	143	912	3.18881118881119	0.00349384620164672	0.0213266434935941
LGG	PADI3	ENSG00000142619	ENST00000375460	PAD_M|PAD_M|PAD_M|PAD_M	p.T187M|p.V213I|p.V163A|p.L119M	187|213|163|119	115-273	4	6	159	664	2.78406708595388	0.00378121754732574	0.0227078964123661
LGG	AGL	ENSG00000162688	ENST00000294724	hGDE_central|hGDE_central|hGDE_central	p.C957Y|p.V720M|p.E903K	957|720|903	697-974	3	5	278	1532	3.30647482014388	0.00463440546828364	0.0265504402430098
LGG	DYNC1H1	ENSG00000197102	ENST00000360184	AAA_6|AAA_6|AAA_6	p.G1955V|p.P2155S|p.R1962C	1955|2155|1962	1868-2231	3	10	364	4646	3.82912087912088	0.00538118636059493	0.0298009992557621
LGG	COL6A3	ENSG00000163359	ENST00000295550	VWA|VWA|VWA	p.R494K|p.R474M|p.R513W	494|474|513	445-616	3	14	172	3177	3.95805647840532	0.0055449385421813	0.0305086889621697
LGG	PDGFRA	ENSG00000134853	ENST00000257290	I-set|I-set|I-set	p.P250L|p.C235Y|p.E229V	250|235|229	216-307	3	10	92	1089	3.55108695652174	0.00705292252137957	0.03666544448418
LGG	PDE6C	ENSG00000095464	ENST00000371447	GAF|GAF|GAF	p.A264V|p.F290L|p.D415N	264|290|415	256-433	3	5	178	858	2.89213483146067	0.00772474062971973	0.0391971348149766
LGG	MATN4	ENSG00000124159	ENST00000537548	VWA|VWA|VWA	p.A414V|p.R429W|p.T457M	414|429|457	345-519	3	4	175	581	2.49	0.0082309064410433	0.0411408534061756
LGG	DNAH3	ENSG00000158486	ENST00000261383	AAA_6|AAA_6|AAA_6	p.L1648P|p.A1426D|p.A1579T	1648|1426|1579	1391-1717	3	11	327	4116	3.43286071726439	0.00833613449928006	0.0414414235573526
LGG	PTEN	ENSG00000171862	ENST00000371953	DSPc|DSPc|DSPc|DSPc|DSPc|DSPc|DSPc	p.D107Y|p.S170G|p.A121T|p.G132D|p.D153Y|p.R173C|p.C105Y	107|170|121|132|153|173|105	67-173	7	13	107	403	2.02803738317757	0.00837666348311039	0.0415929062997485
LGG	DNAH8	ENSG00000124721	ENST00000359357	Dynein_C|Dynein_C|Dynein_C	p.R4341M|p.K4207R|p.R4458Q	4341|4207|4458	4191-4487	3	13	297	4490	3.48873348873349	0.0084319001886406	0.0418106993166945
LGG	FES	ENSG00000182511	ENST00000328850	Pkinase_Tyr|Pkinase_Tyr|Pkinase_Tyr	p.R649H|p.N763S|p.D643N	649|763|643	561-814	3	4	254	822	2.42716535433071	0.009116908504333	0.0442133979708814
LIHC	PDIA2	ENSG00000185615	ENST00000219406	Thioredoxin_6|Thioredoxin_6|Thioredoxin_6	p.F304L|p.I270F|p.G298W	304|270|298	179-366	3	3	188	525	2.79255319148936	0	0
LIHC	PEPD	ENSG00000124299	ENST00000244137	AMP_N|AMP_N|AMP_N	p.T137M|p.M108L|p.R56H	137|108|56	23-144	3	3	122	493	4.04098360655738	0	0
LIHC	CD80	ENSG00000121594	ENST00000264246	V-set|V-set|V-set|V-set	p.S78T|p.D94N|p.L131P|p.I101T	78|94|131|101	36-135	4	4	100	288	2.88	0	0
LIHC	KIF2B	ENSG00000141200	ENST00000268919	Kinesin|Kinesin|Kinesin	p.N242I|p.A333T|p.A449S	242|333|449	219-543	3	3	325	673	2.07076923076923	0	0
LIHC	GSDMC	ENSG00000147697	ENST00000276708	Gasdermin|Gasdermin|Gasdermin	p.D153H|p.L138S|p.V200L	153|138|200	4-240	3	3	237	508	2.14345991561181	0	0
LIHC	OPCML	ENSG00000183715	ENST00000331898	I-set|I-set|I-set	p.G50R|p.N44K|p.N121Y	50|44|121	36-132	3	3	97	345	3.55670103092783	0	0
LIHC	ARIH2	ENSG00000177479	ENST00000356401	IBR|IBR|IBR	p.Y218C|p.K209Q|p.R211T	218|209|211	208-270	3	3	63	493	7.82539682539682	0	0
LIHC	BMX	ENSG00000102010	ENST00000357607	Pkinase_Tyr|Pkinase_Tyr|Pkinase_Tyr	p.F475Y|p.E422Q|p.L467P	475|422|467	417-666	3	3	250	675	2.7	0	0
LIHC	AADACL3	ENSG00000188984	ENST00000359318	Abhydrolase_3|Abhydrolase_3|Abhydrolase_3	p.R95L|p.T73A|p.R95H	95|73|95	58-211	3	3	154	350	2.27272727272727	0	0
LIHC	BRDT	ENSG00000137948	ENST00000362005	Bromodomain|Bromodomain|Bromodomain	p.C94Y|p.V116F|p.R82C	94|116|82	35-121	3	3	87	947	10.8850574712644	0	0
LIHC	MTRF1L	ENSG00000112031	ENST00000367233	PCRF|PCRF|PCRF	p.E126G|p.L117R|p.S147L	126|117|147	49-221	3	3	173	380	2.19653179190751	0	0
LIHC	CD1E	ENSG00000158488	ENST00000368167	C1-set|C1-set|C1-set	p.A271T|p.R225H|p.G257R	271|225|257	219-292	3	3	74	388	5.24324324324324	0	0
LIHC	GDAP2	ENSG00000196505	ENST00000369443	Macro|Macro|Macro	p.R174H|p.F118L|p.N119Y	174|118|119	72-185	3	3	114	497	4.35964912280702	0	0
LIHC	PRKCZ	ENSG00000067606	ENST00000378567	Pkinase|Pkinase|Pkinase	p.R260H|p.R504W|p.G405C	260|504|405	252-518	3	3	267	592	2.21722846441948	0	0
LIHC	ADAM32	ENSG00000197140	ENST00000379907	Reprolysin|Reprolysin|Reprolysin	p.F258S|p.E253D|p.H191R	258|253|191	186-383	3	3	198	787	3.97474747474747	0	0
LIHC	ZCWPW2	ENSG00000206559	ENST00000383768	PWWP|PWWP|PWWP	p.P165T|p.I161V|p.F155I	165|161|155	96-187	3	3	92	356	3.8695652173913	0	0
LIHC	RACGAP1	ENSG00000161800	ENST00000434422	RhoGAP|RhoGAP|RhoGAP	p.N511S|p.A417V|p.S410C	511|417|410	363-511	3	3	149	632	4.24161073825503	0	0
LIHC	SARM1	ENSG00000004139	ENST00000457710	TIR_2|TIR_2|TIR_2	p.I661V|p.I662V|p.V584G	661|662|584	530-662	3	3	133	690	5.18796992481203	0	0
LIHC	GSDMD	ENSG00000104518	ENST00000526406	Gasdermin_C|Gasdermin_C|Gasdermin_C	p.L428P|p.W432R|p.S298C	428|432|298	284-456	3	3	173	484	2.79768786127168	0	0
LIHC	IGSF9B	ENSG00000080854	ENST00000533871	Ig_3|Ig_3|Ig_3|Ig_3	p.A90S|p.P80L|p.A96T|p.P70A	90|80|96|70	26-116	4	7	91	1437	9.02354788069074	1.91906640014672e-05	0.000168364870810008
LIHC	PTPN21	ENSG00000070778	ENST00000556564	FERM_M|FERM_M|FERM_M	p.Q176E|p.V188A|p.E212K	176|188|212	107-222	3	4	116	1174	7.59051724137931	9.53146306428287e-05	0.000814021226791875
LIHC	DNAH14	ENSG00000185842	ENST00000445597	MT|MT|MT	p.I2409V|p.I2384T|p.V2382A	2409|2384|2382	2257-2497	3	5	241	3507	8.73112033195021	0.000105375114177408	0.000897587610052875
LIHC	ADAMTS19	ENSG00000145808	ENST00000274487	ADAM_CR_2|ADAM_CR_2|ADAM_CR_2|ADAM_CR_2	p.E598V|p.P575R|p.W592L|p.T589S	598|575|592|589	559-626	4	10	68	1207	7.1	0.000112536897935223	0.00095588465501641
LIHC	SIGLEC1	ENSG00000088827	ENST00000344754	I-set|I-set|I-set	p.P1012L|p.M1058K|p.V1064I	1012|1058|1064	992-1083	3	6	92	1709	9.28804347826087	0.000115365201235784	0.000978651876329405
LIHC	PCDHA8	ENSG00000204962	ENST00000531613	Cadherin|Cadherin|Cadherin|Cadherin	p.M390I|p.T400I|p.R428W|p.A363P	390|400|428|363	355-446	4	7	92	950	5.90062111801242	0.000151198987054402	0.0012683233488103
LIHC	DCC	ENSG00000187323	ENST00000442544	fn3|fn3|fn3|fn3	p.S929C|p.T923S|p.K896R|p.T901A	929|923|896|901	845-932	4	10	88	1447	6.57727272727273	0.000161768036740284	0.00135149841603928
LIHC	TTN	ENSG00000155657	ENST00000589042	I-set|I-set|I-set	p.K14884R|p.L14909H|p.T14863A	14884|14909|14863	14853-14936	3	116	84	35991	11.0809729064039	0.00017249030772537	0.00143781036552939
LIHC	DSCAML1	ENSG00000177103	ENST00000321322	Ig_3|Ig_3|Ig_3	p.R803H|p.A786V|p.G790R	803|786|790	749-831	3	9	83	2113	8.4859437751004	0.00025582563738058	0.00209084372210946
LIHC	NCAM2	ENSG00000154654	ENST00000400546	Ig_3|Ig_3|Ig_3	p.K402M|p.N448S|p.I418V	402|448|418	401-479	3	5	79	837	6.35696202531646	0.000366842635532771	0.0029350959501732
LIHC	ABCC6	ENSG00000091262	ENST00000205557	ABC_tran|ABC_tran|ABC_tran	p.E1369A|p.K1407E|p.H1336P	1369|1407|1336	1282-1430	3	5	149	1503	6.05234899328859	0.000444624614159617	0.00351912936240593
LIHC	DYSF	ENSG00000135636	ENST00000410020	C2|C2|C2	p.V430L|p.E453A|p.V507M	430|453|507	411-526	3	8	116	2119	6.85021551724138	0.000525824451863999	0.0041067932401956
LIHC	BAP1	ENSG00000163930	ENST00000460680	Peptidase_C12|Peptidase_C12|Peptidase_C12|Peptidase_C12|Peptidase_C12	p.G45R|p.H169Q|p.W202L|p.W196G|p.F170V	45|169|202|196|170	5-215	5	6	211	729	2.87914691943128	0.000587935334651624	0.00455853119559745
LIHC	PXDN	ENSG00000130508	ENST00000252804	I-set|I-set|I-set	p.H479Q|p.H495L|p.V450M	479|495|450	433-519	3	8	87	1479	6.375	0.00069156547382887	0.00529011610084493
LIHC	CNTN6	ENSG00000134115	ENST00000446702	I-set|I-set|I-set	p.D426V|p.V415I|p.D426N	426|415|426	408-496	3	6	89	1028	5.7752808988764	0.000730188728506276	0.00555985360043766
LIHC	CNTN5	ENSG00000149972	ENST00000524871	Ig_3|Ig_3|Ig_3	p.P105T|p.V100A|p.Y171H	105|100|171	99-177	3	7	79	1100	5.96745027124774	0.000780036859576061	0.00590813632376703
LIHC	DSCAM	ENSG00000171587	ENST00000400454	I-set|I-set|I-set	p.P245R|p.Y256C|p.C246F	245|256|246	225-310	3	11	86	2012	6.38054968287526	0.000864380153079769	0.006484615189227
LIHC	ERBB3	ENSG00000065361	ENST00000267101	Recep_L_domain|Recep_L_domain|Recep_L_domain	p.N459S|p.G420V|p.T417I	459|420|417	353-474	3	6	122	1342	5.5	0.000881143804813966	0.00659840688964809
LIHC	COL22A1	ENSG00000169436	ENST00000303045	VWA|VWA|VWA|VWA	p.G113V|p.G113C|p.R76L|p.G113D	113|113|76|113	38-212	4	9	175	1626	4.12952380952381	0.00125155550963962	0.00896243776643229
LIHC	MTMR4	ENSG00000108389	ENST00000323456	Myotub-related|Myotub-related|Myotub-related|Myotub-related|Myotub-related	p.I255M|p.Q150K|p.T431M|p.P196L|p.L139P	255|150|431|196|139	127-519	5	6	393	1195	2.53392705682782	0.0012651670439362	0.0090528506914669
LIHC	ABCA13	ENSG00000179869	ENST00000435803	ABC_tran|ABC_tran|ABC_tran|ABC_tran	p.K3949M|p.R3995S|p.Q3972H|p.L3891F	3949|3995|3972|3891	3858-4004	4	30	147	5058	4.58775510204082	0.00160959066436916	0.0111849816299074
LIHC	VIT	ENSG00000205221	ENST00000379242	LCCL|LCCL|LCCL	p.L95I|p.D96E|p.S132F	95|96|132	38-133	3	5	96	693	4.33125	0.00163723287835871	0.0113380480161632
LIHC	PDPR	ENSG00000090857	ENST00000288050	GCV_T_C|GCV_T_C|GCV_T_C	p.A803D|p.W785L|p.A845T	803|785|845	765-858	3	6	94	879	4.67553191489362	0.00164105743984133	0.0113606914291087
LIHC	FAT3	ENSG00000165323	ENST00000298047	Cadherin|Cadherin|Cadherin	p.V2327A|p.L2296V|p.G2344S	2327|2296|2344	2292-2385	3	26	94	4589	5.63297872340426	0.00183485516708859	0.0124844482522444
LIHC	KEAP1	ENSG00000079999	ENST00000171111	BTB|BTB|BTB|BTB|BTB|BTB|BTB	p.S104R|p.N157S|p.V168G|p.P89L|p.V152G|p.I137T|p.L115Q	104|157|168|89|152|137|115	67-179	7	15	113	624	2.57699115044248	0.00220065250314483	0.0145438248929372
LIHC	PTPRQ	ENSG00000139304	ENST00000266688	fn3|fn3|fn3	p.T994I|p.Y982C|p.I1011L	994|982|1011	946-1036	3	15	91	2295	5.04395604395604	0.00237280914511762	0.0155111673102295
LIHC	DNAH5	ENSG00000039139	ENST00000265104	Dynein_C|Dynein_C|Dynein_C|Dynein_C	p.D4602E|p.T4605A|p.G4475S|p.D4523G	4602|4605|4475|4523	4326-4621	4	16	296	4624	3.90540540540541	0.00258226924636817	0.0166696186823111
LIHC	CNTNAP2	ENSG00000174469	ENST00000361727	F5_F8_type_C|F5_F8_type_C|F5_F8_type_C	p.Q101L|p.I95M|p.G73E	101|95|73	47-178	3	7	132	1331	4.32142857142857	0.00264457842679178	0.0170054873998016
LIHC	BMP5	ENSG00000112175	ENST00000370830	TGF_beta|TGF_beta|TGF_beta	p.A400T|p.R449C|p.H413D	400|449|413	351-453	3	4	103	454	3.30582524271845	0.002649265521107	0.0170173035637011
LIHC	SDK1	ENSG00000146555	ENST00000404826	Ig_3|Ig_3|Ig_3	p.W132R|p.R168H|p.E151V	132|168|151	104-173	3	19	70	2213	4.99172932330827	0.00264967484634149	0.0170173035637011
LIHC	AQPEP	ENSG00000172901	ENST00000357872	Peptidase_M1|Peptidase_M1|Peptidase_M1	p.D377E|p.M549T|p.L358F	377|549|358	343-570	3	4	228	990	3.25657894736842	0.00281318705040223	0.0178954073803483
LIHC	EHHADH	ENSG00000113790	ENST00000231887	3HCDH_N|3HCDH_N|3HCDH_N|3HCDH_N|3HCDH_N|3HCDH_N	p.L396R|p.H426Y|p.S367L|p.N337K|p.S451F|p.P425S	396|426|367|337|451|425	299-476	6	10	178	723	2.43707865168539	0.00318891158306212	0.019812572922822
LIHC	OSBPL7	ENSG00000006025	ENST00000007414	PH_8|PH_8|PH_8	p.W60C|p.R98W|p.A135V	60|98|135	52-141	3	7	90	842	4.00952380952381	0.00349786609216174	0.0213417745817325
LIHC	HGF	ENSG00000019991	ENST00000222390	Kringle|Kringle|Kringle	p.D264Y|p.L222I|p.K253N	264|222|253	211-288	3	7	78	728	4	0.00352896051866369	0.0214578441094412
LIHC	ACOX2	ENSG00000168306	ENST00000302819	Acyl-CoA_ox_N|Acyl-CoA_ox_N|Acyl-CoA_ox_N	p.A79D|p.A79T|p.R127S	79|79|127	32-148	3	5	117	681	3.49230769230769	0.00375761113338535	0.0225907335520481
LIHC	COL6A5	ENSG00000172752	ENST00000265379	VWA|VWA|VWA	p.Q460E|p.Q457K|p.I584M	460|457|584	442-611	3	11	170	2615	4.1951871657754	0.00406651278874026	0.0240115133147747
LIHC	DNAH2	ENSG00000183914	ENST00000572933	AAA_9|AAA_9|AAA_9	p.A3583T|p.L3519P|p.I3470T	3583|3519|3470	3365-3586	3	14	222	4427	4.27316602316602	0.00421739756589512	0.0246778176636141
LIHC	CUBN	ENSG00000107611	ENST00000377833	CUB|CUB|CUB	p.V874I|p.E820D|p.T859I	874|820|859	817-925	3	23	109	3623	4.33546071001197	0.00458698393024293	0.0263419157000793
LIHC	DNAH9	ENSG00000007174	ENST00000262442	MT|MT|MT|MT	p.P3284H|p.A3088T|p.Y3409F|p.A3294T	3284|3088|3409|3294	3067-3410	4	16	344	4486	3.26017441860465	0.00564442212658611	0.0309377173021827
LIHC	CDKL5	ENSG00000008086	ENST00000379989	Pkinase|Pkinase|Pkinase	p.V172I|p.L210S|p.G202V	172|210|202	13-297	3	4	285	1030	2.71052631578947	0.00586179385392815	0.0317848144713398
LIHC	DNAH9	ENSG00000007174	ENST00000262442	AAA_9|AAA_9|AAA_9	p.S3603Y|p.C3459S|p.C3543R	3603|3459|3543	3436-3654	3	16	219	4486	3.84075342465753	0.00643907043814318	0.0341558772447537
LIHC	ATAD2	ENSG00000156802	ENST00000287394	AAA|AAA|AAA	p.A479V|p.I580T|p.T554I	479|580|554	463-598	3	9	136	1390	3.40686274509804	0.00770557465382193	0.0391528972683813
LIHC	PGLYRP4	ENSG00000163218	ENST00000359650	Amidase_2|Amidase_2|Amidase_2|Amidase_2	p.N134K|p.Q188H|p.L87M|p.R100W	134|188|87|100	73-213	4	5	141	373	2.11631205673759	0.00771882872258689	0.039187836894889
LIHC	PCDHA13	ENSG00000239389	ENST00000289272	Cadherin|Cadherin|Cadherin	p.S491T|p.V464M|p.V555M	491|464|555	460-556	3	9	97	950	3.26460481099656	0.00897389087777922	0.0437442472079634
LIHC	MCM7	ENSG00000166508	ENST00000303887	MCM|MCM|MCM	p.G431C|p.E330Q|p.I375V	431|330|375	320-541	3	4	222	719	2.42905405405405	0.00908858631858456	0.0441096514504279
LIHC	RECQL4	ENSG00000160957	ENST00000428558	DEAD|DEAD|DEAD	p.R562Q|p.G505A|p.R629Q	562|505|629	482-652	3	7	171	1208	3.02756892230576	0.00981947271433325	0.0466093881321379
LUAD	HAS1	ENSG00000105509	ENST00000222115	Glyco_tranf_2_3|Glyco_tranf_2_3|Glyco_tranf_2_3|Glyco_tranf_2_3|Glyco_tranf_2_3	p.W212C|p.G214C|p.A198E|p.S282C|p.S282R	212|214|198|282|282	178-382	5	5	205	578	2.81951219512195	0	0
LUAD	GSTM5	ENSG00000134201	ENST00000256593	GST_N|GST_N|GST_N	p.D65Y|p.D40A|p.D56Y	65|40|56	3-82	3	3	80	218	2.725	0	0
LUAD	LMO2	ENSG00000135363	ENST00000257818	LIM|LIM|LIM|LIM	p.G201A|p.I217M|p.Q195E|p.A193S	201|217|195|193	163-221	4	4	59	227	3.84745762711864	0	0
LUAD	ITPK1	ENSG00000100605	ENST00000267615	Ins134_P3_kin|Ins134_P3_kin|Ins134_P3_kin	p.G304C|p.N314K|p.I296M	304|314|296	119-318	3	3	200	414	2.07	0	0
LUAD	PRG3	ENSG00000156575	ENST00000287143	Lectin_C|Lectin_C|Lectin_C	p.D179V|p.G133R|p.F221L	179|133|221	117-225	3	3	109	225	2.06422018348624	0	0
LUAD	CCL16	ENSG00000161573	ENST00000293275	IL8|IL8|IL8	p.T77N|p.D82N|p.E43K	77|82|43	35-90	3	3	56	120	2.14285714285714	0	0
LUAD	JAM3	ENSG00000166086	ENST00000299106	V-set|V-set|V-set	p.R114S|p.D57E|p.Q74K	114|57|74	36-136	3	3	101	310	3.06930693069307	0	0
LUAD	HRASLS5	ENSG00000168004	ENST00000301790	LRAT|LRAT|LRAT	p.G202R|p.D201Y|p.V244I	202|201|244	128-246	3	3	119	279	2.34453781512605	0	0
LUAD	ATAD1	ENSG00000138138	ENST00000308448	AAA|AAA|AAA	p.W220C|p.A176S|p.H256L	220|176|256	129-259	3	3	131	361	2.75572519083969	0	0
LUAD	TUBD1	ENSG00000108423	ENST00000325752	Tubulin|Tubulin|Tubulin	p.G57A|p.A61S|p.G12C	57|61|12	2-214	3	3	213	453	2.12676056338028	0	0
LUAD	LIN28A	ENSG00000131914	ENST00000326279	CSD|CSD|CSD|CSD	p.M81V|p.A65V|p.P112L|p.E89K	81|65|112|89	40-112	4	4	73	209	2.86301369863014	0	0
LUAD	ACOT4	ENSG00000177465	ENST00000326303	BAAT_C|BAAT_C|BAAT_C|BAAT_C	p.D236H|p.Q324H|p.Q343H|p.P224A	236|324|343|224	203-412	4	4	210	421	2.0047619047619	0	0
LUAD	TUBB2A	ENSG00000137267	ENST00000333628	Tubulin|Tubulin|Tubulin|Tubulin	p.G93C|p.Q94H|p.G140V|p.V60L	93|94|140|60	3-212	4	4	210	445	2.11904761904762	0	0
LUAD	MASP1	ENSG00000127241	ENST00000337774	Trypsin|Trypsin|Trypsin|Trypsin	p.H541Q|p.W668L|p.W668R|p.R525L	541|668|668|525	449-691	4	4	243	699	2.87654320987654	0	0
LUAD	TMEM189-UBE2V1	ENSG00000124208	ENST00000341698	TMEM189_B_dmain|TMEM189_B_dmain|TMEM189_B_dmain	p.T191M|p.W205C|p.H157N	191|205|157	84-247	3	3	164	370	2.25609756097561	0	0
LUAD	OSCAR	ENSG00000170909	ENST00000359649	Ig_2|Ig_2|Ig_2	p.V82L|p.P49T|p.P43Q	82|49|43	36-127	3	3	92	286	3.10869565217391	0	0
LUAD	CD300A	ENSG00000167851	ENST00000360141	V-set|V-set|V-set|V-set	p.C50G|p.G29V|p.P53L|p.Y38N	50|29|53|38	20-123	4	4	104	299	2.875	0	0
LUAD	HORMAD1	ENSG00000143452	ENST00000361824	HORMA|HORMA|HORMA|HORMA	p.L27F|p.S112A|p.V28L|p.T42M	27|112|28|42	26-220	4	4	195	394	2.02051282051282	0	0
LUAD	OMA1	ENSG00000162600	ENST00000371226	Peptidase_M48|Peptidase_M48|Peptidase_M48|Peptidase_M48	p.W359C|p.V415L|p.A360S|p.A403S	359|415|360|403	264-453	4	4	190	524	2.75789473684211	0	0
LUAD	MATN1	ENSG00000162510	ENST00000373765	VWA|VWA|VWA	p.F437L|p.D306N|p.V411E	437|306|411	275-446	3	3	172	496	2.88372093023256	0	0
LUAD	PCYT1B	ENSG00000102230	ENST00000379144	CTP_transf_like|CTP_transf_like|CTP_transf_like	p.D204V|p.R132T|p.H119N	204|132|119	80-208	3	3	129	369	2.86046511627907	0	0
LUAD	ASGR2	ENSG00000161944	ENST00000380952	Lectin_C|Lectin_C|Lectin_C|Lectin_C	p.R286H|p.D284N|p.D290Y|p.N209K	286|284|290|209	194-302	4	4	109	311	2.85321100917431	0	0
LUAD	CERS6	ENSG00000172292	ENST00000392687	TRAM_LAG1_CLN8|TRAM_LAG1_CLN8|TRAM_LAG1_CLN8|TRAM_LAG1_CLN8	p.Q196R|p.W292L|p.A228T|p.Q257L	196|292|228|257	131-324	4	4	194	392	2.02061855670103	0	0
LUAD	BLVRA	ENSG00000106605	ENST00000402924	Biliv-reduc_cat|Biliv-reduc_cat|Biliv-reduc_cat	p.G236W|p.E160Q|p.M199I	236|160|199	133-245	3	3	113	296	2.61946902654867	0	0
LUAD	INPP5J	ENSG00000185133	ENST00000404390	Exo_endo_phos|Exo_endo_phos|Exo_endo_phos|Exo_endo_phos	p.R313H|p.Q336K|p.G234V|p.A145T	313|336|234|145	60-353	4	4	294	638	2.17006802721088	0	0
LUAD	CD8A	ENSG00000153563	ENST00000409511	V-set|V-set|V-set	p.L71V|p.E82K|p.A80S	71|82|80	26-133	3	3	108	235	2.17592592592593	0	0
LUAD	INTS9	ENSG00000104299	ENST00000521022	Lactamase_B_6|Lactamase_B_6|Lactamase_B_6|Lactamase_B_6	p.D78H|p.L220I|p.M250I|p.I91M	78|220|250|91	61-267	4	4	207	658	3.17874396135266	0	0
LUAD	SOD2	ENSG00000112096	ENST00000538183	Sod_Fe_C|Sod_Fe_C|Sod_Fe_C|Sod_Fe_C	p.L176R|p.G126A|p.R123H|p.S127F	176|126|123|127	113-216	4	4	104	222	2.13461538461538	0	0
LUAD	DST	ENSG00000151914	ENST00000370788	CH|CH|CH|CH|CH|CH	p.V205F|p.Y251C|p.P195T|p.P195L|p.C173S|p.D196E	205|251|195|195|173|196	151-256	6	8	106	5375	38.0306603773585	9.12059316959812e-12	8.17517486922201e-11
LUAD	NAIP	ENSG00000249437	ENST00000517649	BIR|BIR|BIR|BIR	p.G94A|p.P78Q|p.G85V|p.L112P	94|78|85|112	63-128	4	5	66	1403	17.0060606060606	2.30372864562511e-07	2.0610210522407e-06
LUAD	CDH23	ENSG00000107736	ENST00000224721	Cadherin|Cadherin|Cadherin|Cadherin|Cadherin	p.R1829H|p.G1804R|p.R1807S|p.A1828D|p.V1842L	1829|1804|1807|1828|1842	1756-1847	5	12	92	3359	15.2128623188406	3.3830961598813e-07	3.02585437560186e-06
LUAD	EGFR	ENSG00000146648	ENST00000275493	Pkinase_Tyr|Pkinase_Tyr|Pkinase_Tyr|Pkinase_Tyr|Pkinase_Tyr|Pkinase_Tyr|Pkinase_Tyr|Pkinase_Tyr|Pkinase_Tyr|Pkinase_Tyr|Pkinase_Tyr|Pkinase_Tyr|Pkinase_Tyr|Pkinase_Tyr|Pkinase_Tyr|Pkinase_Tyr|Pkinase_Tyr	p.L858R|p.L861Q|p.G719A|p.V769L|p.L833F|p.S768I|p.L907M|p.G719C|p.S921R|p.G901V|p.K754I|p.G721V|p.E866K|p.I759N|p.L833V|p.T790M|p.K754E	858|861|719|769|833|768|907|719|921|901|754|721|866|759|833|790|754	712-968	17	27	257	1210	2.96440409280876	4.83389635652642e-07	4.32111934772548e-06
LUAD	IGFN1	ENSG00000163395	ENST00000335211	I-set|I-set|I-set|I-set|I-set	p.A3636S|p.F3616L|p.S3662R|p.T3691S|p.P3614H	3636|3616|3662|3691|3614	3614-3703	5	17	90	3708	12.1176470588235	2.00903772218375e-06	1.79108067908184e-05
LUAD	COL6A5	ENSG00000172752	ENST00000265379	VWA|VWA|VWA|VWA|VWA|VWA|VWA	p.L41M|p.L71V|p.V139L|p.S143L|p.T51K|p.S91I|p.R90K	41|71|139|143|51|91|90	30-204	7	16	175	2615	6.5375	3.17433126906241e-06	2.82234817806129e-05
LUAD	ARHGAP24	ENSG00000138639	ENST00000395184	PH|PH|PH|PH|PH|PH|PH	p.G90R|p.W40G|p.L60F|p.L48F|p.L105F|p.G24W|p.G45W	90|40|60|48|105|24|45	20-124	7	10	105	748	4.98666666666667	5.19830443101998e-06	4.61074272911166e-05
LUAD	LY75-CD302	ENSG00000248672	ENST00000504764	Lectin_C|Lectin_C|Lectin_C|Lectin_C|Lectin_C|Lectin_C|Lectin_C	p.W1176C|p.D1210A|p.V1152L|p.N1191T|p.L1138M|p.P1144T|p.W1176L	1176|1210|1152|1191|1138|1144|1176	1120-1222	7	20	103	1873	6.36456310679612	5.78694202313379e-06	5.12872193660215e-05
LUAD	LCP1	ENSG00000136167	ENST00000398576	CH|CH|CH|CH|CH|CH|CH	p.S474F|p.G479C|p.V464L|p.T394K|p.L490V|p.G408V|p.W403C	474|479|464|394|490|408|403	394-504	7	9	111	627	4.39339339339339	7.31688929356267e-06	6.47770846636948e-05
LUAD	THBD	ENSG00000178726	ENST00000377103	Tme5_EGF_like|Tme5_EGF_like|Tme5_EGF_like	p.Q410H|p.C425Y|p.E429K	410|425|429	406-439	3	4	34	575	12.6838235294118	1.22248711231787e-05	0.000107766489805288
LUAD	CNTNAP3B	ENSG00000154529	ENST00000377564	Laminin_G_2|Laminin_G_2|Laminin_G_2|Laminin_G_2|Laminin_G_2|Laminin_G_2|Laminin_G_2|Laminin_G_2	p.D281E|p.L266M|p.G331E|p.E278K|p.Q283H|p.H330N|p.R326H|p.G264C	281|266|331|278|283|330|326|264	212-341	8	17	130	1288	4.66244343891403	1.2371519838017e-05	0.000109001161736606
LUAD	MRC1L1	ENSG00000183748	ENST00000331429	Lectin_C|Lectin_C|Lectin_C|Lectin_C|Lectin_C|Lectin_C	p.R1329W|p.G1352V|p.T1306M|p.S1316C|p.R1357G|p.S1339P	1329|1352|1306|1316|1357|1339	1252-1357	6	13	106	1456	6.33962264150943	1.25458327997485e-05	0.000110507543223344
LUAD	RBAK	ENSG00000146587	ENST00000396912	zf-C2H2|zf-C2H2|zf-C2H2	p.L304F|p.K301R|p.C291F	304|301|291	289-311	3	6	23	714	15.5217391304348	1.53301053922306e-05	0.00013481690770775
LUAD	DST	ENSG00000151914	ENST00000244364	Spectrin|Spectrin|Spectrin|Spectrin|Spectrin|Spectrin|Spectrin	p.D3771Y|p.D3830H|p.D3764Y|p.L3758F|p.R3846L|p.E3795Q|p.C3817F	3771|3830|3764|3758|3846|3795|3817	3758-3852	7	63	95	5171	6.04795321637427	2.04299069281877e-05	0.000179094605408628
LUAD	PCDHA5	ENSG00000204965	ENST00000529859	Cadherin|Cadherin|Cadherin|Cadherin|Cadherin|Cadherin|Cadherin|Cadherin|Cadherin|Cadherin|Cadherin|Cadherin	p.P502R|p.Q533K|p.H524Y|p.S513R|p.V498L|p.V541L|p.Q520K|p.A539V|p.A483S|p.A483P|p.A511S|p.G545S	502|533|524|513|498|541|520|539|483|483|511|545	459-555	12	35	97	936	3.30839469808542	2.57184136366329e-05	0.000224978317491899
LUAD	FCGBP	ENSG00000090920	ENST00000221347	C8|C8|C8|C8|C8	p.K4305M|p.G4316R|p.A4335V|p.D4317Y|p.A4326S	4305|4316|4335|4317|4326	4279-4348	5	47	70	5405	8.21428571428572	3.2130182489043e-05	0.000279882821871379
LUAD	KDM4E	ENSG00000235268	ENST00000450979	JmjC|JmjC|JmjC|JmjC|JmjC|JmjC	p.P206T|p.R240W|p.G180V|p.Q218E|p.K183N|p.P214Q	206|240|180|218|183|214	176-292	6	7	117	506	3.70695970695971	3.53384432947301e-05	0.000306860120200223
LUAD	OBSCN	ENSG00000154358	ENST00000570156	I-set|I-set|I-set|I-set|I-set|I-set	p.M3941I|p.D3943Y|p.A3906S|p.R3963W|p.A3906T|p.I3924V	3941|3943|3906|3963|3906|3924	3879-3963	6	101	85	8923	6.23622597553873	5.60274919936266e-05	0.00048359341119675
LUAD	TLL2	ENSG00000095587	ENST00000357947	CUB|CUB|CUB|CUB|CUB|CUB|CUB|CUB	p.A458E|p.S447C|p.P433L|p.P372T|p.N450S|p.D407Y|p.H376N|p.N450K	458|447|433|372|450|407|376|450	351-460	8	19	110	1015	3.88516746411483	6.86448099975756e-05	0.000590188382006183
LUAD	MMP9	ENSG00000100985	ENST00000372330	fn2|fn2|fn2|fn2	p.N261S|p.T259K|p.S240F|p.T264N	261|259|240|264	230-271	4	9	42	707	7.48148148148148	7.61241911061417e-05	0.000652966745801294
LUAD	PTPRJ	ENSG00000149177	ENST00000418331	Y_phosphatase|Y_phosphatase|Y_phosphatase|Y_phosphatase|Y_phosphatase|Y_phosphatase|Y_phosphatase	p.V1265L|p.A1167S|p.V1237L|p.R1125L|p.I1136V|p.Y1257C|p.Y1272H	1265|1167|1237|1125|1136|1257|1272	1065-1297	7	11	233	1337	3.65158017947718	8.48291704971249e-05	0.000726504860659301
LUAD	FN1	ENSG00000115414	ENST00000354785	fn1|fn1|fn1	p.G567V|p.G593C|p.G593V	567|593|593	561-599	3	16	39	2477	11.9086538461538	9.61083479531499e-05	0.000820554473208261
LUAD	ANGPT1	ENSG00000154188	ENST00000517746	Fibrinogen_C|Fibrinogen_C|Fibrinogen_C|Fibrinogen_C|Fibrinogen_C|Fibrinogen_C|Fibrinogen_C|Fibrinogen_C|Fibrinogen_C|Fibrinogen_C	p.M307T|p.N316K|p.S297R|p.G323V|p.G358R|p.Q291K|p.G465R|p.R494Q|p.T301S|p.T409N	307|316|297|323|358|291|465|494|301|409	282-496	10	11	215	498	2.10570824524313	9.71181249014297e-05	0.000828961827719014
LUAD	ZNF681	ENSG00000196172	ENST00000402377	zf-C2H2|zf-C2H2|zf-C2H2	p.S407L|p.E398K|p.S414C	407|398|414	394-416	3	8	23	645	10.5163043478261	0.000100829412359449	0.000859974291956693
LUAD	ZNF160	ENSG00000170949	ENST00000429604	zf-C2H2|zf-C2H2|zf-C2H2	p.R351T|p.G347E|p.E345Q	351|347|345	341-363	3	10	23	818	10.6695652173913	0.000114545749892558	0.000972448444815342
LUAD	KDM2B	ENSG00000089094	ENST00000377071	zf-CXXC|zf-CXXC|zf-CXXC|zf-CXXC	p.C630Y|p.R641L|p.R614L|p.K615N	630|641|614|615	605-651	4	15	47	1336	7.58014184397163	0.00012031142829394	0.00101930430055742
LUAD	HSPG2	ENSG00000142798	ENST00000374695	EGF|EGF|EGF	p.D3850Y|p.V3868L|p.G3877W	3850|3868|3877	3848-3879	3	35	32	4391	11.7616071428571	0.000123287065197708	0.00104291211071362
LUAD	MKLN1	ENSG00000128585	ENST00000352689	Kelch_3|Kelch_3|Kelch_3	p.S314C|p.A302V|p.E318D	314|302|318	282-334	3	5	53	735	8.32075471698113	0.000127385288362758	0.00107538016845968
LUAD	MACF1	ENSG00000127603	ENST00000545844	EF-hand_7|EF-hand_7|EF-hand_7|EF-hand_7	p.D5129N|p.Y5138C|p.D5110H|p.L5122S	5129|5138|5110|5122	5085-5149	4	41	65	5430	8.15009380863039	0.000128631371107968	0.00108562252085102
LUAD	SH2B2	ENSG00000160999	ENST00000536178	PH|PH|PH|PH	p.E322Q|p.D250Y|p.I332L|p.R269H	322|250|332|269	237-349	4	5	113	671	4.75044247787611	0.000135450189377773	0.00114113421578157
LUAD	CELSR1	ENSG00000075275	ENST00000262738	Laminin_G_2|Laminin_G_2|Laminin_G_2|Laminin_G_2|Laminin_G_2	p.G1801W|p.G1766W|p.G1755C|p.R1740L|p.G1766V	1801|1766|1755|1740|1766	1719-1849	5	20	131	3014	5.75190839694656	0.000154021038974106	0.00129101394816806
LUAD	PCDHA2	ENSG00000204969	ENST00000526136	Cadherin|Cadherin|Cadherin|Cadherin|Cadherin|Cadherin|Cadherin|Cadherin|Cadherin|Cadherin|Cadherin	p.R502S|p.A512P|p.P522S|p.V542L|p.A512V|p.A479S|p.Q485R|p.R538L|p.K516M|p.D524E|p.A484E	502|512|522|542|512|479|485|538|516|524|484	460-556	11	36	97	948	2.98625429553265	0.000155414341593607	0.00130203293929676
LUAD	ZNF8	ENSG00000273439	ENST00000608843	zf-C2H2|zf-C2H2|zf-C2H2	p.N267S|p.A270S|p.T260A	267|270|260	257-279	3	8	23	575	9.375	0.000157383294975943	0.00131786103036803
LUAD	NBPF10	ENSG00000163386	ENST00000342960	Olduvai|Olduvai|Olduvai	p.G3463R|p.G3463V|p.C3471Y	3463|3463|3471	3462-3527	3	16	66	3553	10.09375	0.000181181069163872	0.00150645752506096
LUAD	PPFIBP1	ENSG00000110841	ENST00000318304	SAM_1|SAM_1|SAM_1	p.V763F|p.W723C|p.Y752D	763|723|752	718-780	3	6	63	1011	8.02380952380952	0.000204212112889124	0.00169072911482077
LUAD	SETD2	ENSG00000181555	ENST00000409792	AWS|AWS|AWS	p.G1517V|p.N1541S|p.C1516F	1517|1541|1516	1511-1547	3	21	37	2564	9.8996138996139	0.000213211300811089	0.00176170896004847
LUAD	SELE	ENSG00000007908	ENST00000333360	Sushi|Sushi|Sushi|Sushi|Sushi|Sushi	p.E277Q|p.T267S|p.S261G|p.Q282H|p.D271V|p.Q282K	277|267|261|282|271|282	242-299	6	15	58	610	4.20689655172414	0.000226507949569132	0.00186691305519311
LUAD	CELSR3	ENSG00000008300	ENST00000164024	Cadherin|Cadherin|Cadherin|Cadherin|Cadherin	p.E948V|p.S910L|p.E948D|p.S875R|p.S883C	948|910|948|875|883	863-952	5	33	90	3312	5.57575757575758	0.000237031548803057	0.00194831099642244
LUAD	RAPGEF1	ENSG00000107263	ENST00000372190	RasGEF_N|RasGEF_N|RasGEF_N|RasGEF_N	p.F761L|p.D726G|p.D709Y|p.Y733F	761|726|709|733	709-825	4	7	117	1095	5.34798534798535	0.000242769492956429	0.0019910227825906
LUAD	IARS	ENSG00000196305	ENST00000375643	Anticodon_1|Anticodon_1|Anticodon_1|Anticodon_1|Anticodon_1	p.M737L|p.Y845C|p.Y714F|p.R722H|p.K743Q	737|845|714|722|743	693-852	5	9	160	1262	4.38194444444444	0.000247265440086242	0.00202588653289084
LUAD	NTRK2	ENSG00000148053	ENST00000376214	Pkinase_Tyr|Pkinase_Tyr|Pkinase_Tyr|Pkinase_Tyr|Pkinase_Tyr|Pkinase_Tyr|Pkinase_Tyr|Pkinase_Tyr|Pkinase_Tyr|Pkinase_Tyr|Pkinase_Tyr|Pkinase_Tyr|Pkinase_Tyr	p.G561S|p.Q666R|p.M730K|p.D627E|p.I733N|p.E702D|p.C577S|p.E559D|p.Q796K|p.R734L|p.Y799N|p.I762M|p.S754T	561|666|730|627|733|702|577|559|796|734|799|762|754	554-823	13	19	270	838	2.12358674463938	0.000254798500709197	0.00208336782054913
LUAD	FBN2	ENSG00000138829	ENST00000508053	EGF_CA|EGF_CA|EGF_CA|EGF_CA|EGF_CA|EGF_CA	p.P1429L|p.G1430C|p.P1429Q|p.E1411Q|p.C1447R|p.S1420I	1429|1430|1429|1411|1447|1420	1408-1447	6	90	40	2912	4.85333333333333	0.000254847949757053	0.00208336782054913
LUAD	ABLIM2	ENSG00000163995	ENST00000447017	LIM|LIM|LIM	p.Q164L|p.D203Y|p.E159K	164|203|159	153-208	3	5	56	645	6.91071428571429	0.000264374479860052	0.00215698280929469
LUAD	GAA	ENSG00000171298	ENST00000302262	NtCtMGAM_N|NtCtMGAM_N|NtCtMGAM_N|NtCtMGAM_N|NtCtMGAM_N	p.R154L|p.R189M|p.P198T|p.D185N|p.E176Q	154|189|198|185|176	147-253	5	10	107	952	4.44859813084112	0.000282714512128468	0.00229473182513696
LUAD	DARS2	ENSG00000117593	ENST00000361951	tRNA_anti-codon|tRNA_anti-codon|tRNA_anti-codon	p.E130Q|p.G120A|p.P111L	130|120|111	66-149	3	4	84	645	5.75892857142857	0.000287659211518854	0.00233200621266596
LUAD	BFAR	ENSG00000103429	ENST00000261658	zf-C3HC4_4|zf-C3HC4_4|zf-C3HC4_4	p.H35Y|p.P71S|p.H56Y	35|71|56	34-73	3	5	40	450	6.75	0.000289950380192749	0.00234885366755556
LUAD	CD5	ENSG00000110448	ENST00000347785	SRCR|SRCR|SRCR|SRCR|SRCR	p.H119Y|p.Q62K|p.C132S|p.K43T|p.Q82K	119|62|132|43|82	38-133	5	7	96	495	3.68303571428571	0.000310555015501146	0.00250472992024376
LUAD	PPP1R9A	ENSG00000158528	ENST00000433360	PDZ|PDZ|PDZ|PDZ	p.G567R|p.G515V|p.G522R|p.K581N	567|515|522|581	504-589	4	11	86	1374	5.80972515856237	0.000322244005244388	0.00259584140966772
LUAD	LAMB4	ENSG00000091128	ENST00000388781	Laminin_EGF|Laminin_EGF|Laminin_EGF|Laminin_EGF|Laminin_EGF|Laminin_EGF	p.N975K|p.Q999R|p.L1015I|p.L1005I|p.G1009C|p.N997Y	975|999|1015|1005|1009|997	970-1019	6	47	50	1761	4.49617021276596	0.000344923830430277	0.0027690997345196
LUAD	PKD1	ENSG00000008710	ENST00000262304	PKD|PKD|PKD|PKD	p.A1107V|p.A1063V|p.G1042C|p.E1100K	1107|1063|1042|1100	1024-1116	4	29	93	4303	6.38190582128291	0.00036304080167282	0.0029074901676455
LUAD	UBC	ENSG00000150991	ENST00000536769	ubiquitin|ubiquitin|ubiquitin|ubiquitin|ubiquitin	p.K391N|p.D412N|p.G427R|p.K409N|p.E396Q	391|412|427|409|396	383-454	5	11	72	685	4.32449494949495	0.000389385086720928	0.00310794118433659
LUAD	SPSB4	ENSG00000175093	ENST00000310546	SOCS_box|SOCS_box|SOCS_box	p.R251S|p.D256E|p.R253S	251|256|253	234-272	3	4	39	273	5.25	0.000416493127863404	0.00331152574915474
LUAD	TLL2	ENSG00000095587	ENST00000357947	FXa_inhibition|FXa_inhibition|FXa_inhibition|FXa_inhibition	p.R591S|p.L609V|p.H585Q|p.H585N	591|609|585|585	580-616	4	19	37	1015	5.77524893314367	0.000487254705105133	0.00383116019895667
LUAD	BRD2	ENSG00000204256	ENST00000395289	Bromodomain|Bromodomain|Bromodomain	p.R128T|p.R100L|p.E140K	128|100|140	83-168	3	5	86	836	5.83255813953488	0.000513855508238015	0.00402185844205027
LUAD	GATA4	ENSG00000136574	ENST00000335135	GATA|GATA|GATA	p.D231Y|p.P226T|p.G221W	231|226|221	217-251	3	6	35	442	6.31428571428571	0.000517503471751835	0.00404849488281809
LUAD	ADAM2	ENSG00000104755	ENST00000265708	Disintegrin|Disintegrin|Disintegrin|Disintegrin|Disintegrin|Disintegrin|Disintegrin	p.I409F|p.L437P|p.P455S|p.G430R|p.C414S|p.C400F|p.G424C	409|437|455|430|414|400|424	393-468	7	20	76	735	3.38486842105263	0.000522252583009752	0.00408082297031049
LUAD	PCDHGB3	ENSG00000262209	ENST00000576222	Cadherin|Cadherin|Cadherin|Cadherin|Cadherin|Cadherin|Cadherin	p.E583V|p.V658F|p.G649V|p.T645N|p.G615V|p.G633C|p.G624A	583|658|649|645|615|633|624	577-663	7	22	87	929	3.39759665621735	0.000565892902162135	0.00439793299862158
LUAD	KCNH1	ENSG00000143473	ENST00000271751	PAS_9|PAS_9|PAS_9|PAS_9|PAS_9|PAS_9|PAS_9|PAS_9|PAS_9	p.R57S|p.A58T|p.T86I|p.Y44H|p.S65G|p.P106S|p.S45R|p.Q62K|p.A35P	57|58|86|44|65|106|45|62|35	30-135	9	29	106	989	2.89557579700716	0.000581725593671978	0.00451461635961617
LUAD	RARB	ENSG00000077092	ENST00000330688	zf-C4|zf-C4|zf-C4	p.S96N|p.N131D|p.P80T	96|131|80	79-148	3	4	70	448	4.8	0.000596046447753906	0.004617092174547
LUAD	INSRR	ENSG00000027644	ENST00000368195	Recep_L_domain|Recep_L_domain|Recep_L_domain|Recep_L_domain|Recep_L_domain|Recep_L_domain|Recep_L_domain|Recep_L_domain|Recep_L_domain	p.T64N|p.H149R|p.A127V|p.G90R|p.E66Q|p.A138D|p.G65V|p.G106V|p.E66K	64|149|127|90|66|138|65|106|66	47-159	9	35	113	1297	2.95145385587863	0.000599942823853117	0.00463967002906885
LUAD	NOP2	ENSG00000111641	ENST00000382421	Methyltr_RsmF_N|Methyltr_RsmF_N|Methyltr_RsmF_N	p.R353L|p.D369Y|p.K376N	353|369|376	317-407	3	5	91	845	5.57142857142857	0.000614584815765484	0.00473850478787818
LUAD	SEC14L1	ENSG00000129657	ENST00000392476	CRAL_TRIO_N|CRAL_TRIO_N|CRAL_TRIO_N	p.L251F|p.T252S|p.H270N	251|252|270	251-299	3	7	49	719	6.28862973760933	0.000638373469149522	0.00490819146022375
LUAD	TGFB2	ENSG00000092969	ENST00000366929	TGF_beta|TGF_beta|TGF_beta|TGF_beta|TGF_beta|TGF_beta	p.Y351C|p.S438T|p.G423V|p.C407S|p.W362C|p.C346Y	351|438|423|407|362|346	343-441	6	9	99	442	2.97643097643098	0.000658766624209162	0.0050544144237792
LUAD	LAMC1	ENSG00000135862	ENST00000258341	Laminin_EGF|Laminin_EGF|Laminin_EGF|Laminin_EGF	p.A333E|p.G313E|p.C288R|p.N306K	333|313|288|306	286-339	4	22	54	1609	5.41750841750842	0.000694567967189919	0.00531062783141005
LUAD	NOD1	ENSG00000106100	ENST00000222823	NACHT|NACHT|NACHT|NACHT|NACHT	p.R344L|p.G227V|p.M238I|p.R368L|p.R223Q	344|227|238|368|223	196-368	5	8	173	953	3.44291907514451	0.000714960395311826	0.00545394275270843
LUAD	NLRX1	ENSG00000160703	ENST00000409109	NACHT|NACHT|NACHT|NACHT	p.F251L|p.T315A|p.L287M|p.R291L	251|315|287|291	160-325	4	6	166	975	3.91566265060241	0.00073657413285555	0.00560718329760539
LUAD	CCDC81	ENSG00000149201	ENST00000445632	HU-CCDC81_euk_1|HU-CCDC81_euk_1|HU-CCDC81_euk_1|HU-CCDC81_euk_1	p.R41W|p.D11Y|p.E27K|p.T19I	41|11|27|19	6-93	4	7	88	652	4.23376623376623	0.000741234544865188	0.00564136270584768
LUAD	FARP1	ENSG00000152767	ENST00000319562	FERM_C|FERM_C|FERM_C	p.V310G|p.V251M|p.S298I	310|251|298	234-324	3	6	91	1045	5.74175824175824	0.000746744055788007	0.0056793747911932
LUAD	EPHA10	ENSG00000183317	ENST00000373048	Ephrin_lbd|Ephrin_lbd|Ephrin_lbd|Ephrin_lbd|Ephrin_lbd|Ephrin_lbd	p.P182S|p.D111Y|p.R150H|p.A200V|p.R110L|p.D194Y	182|111|150|200|110|194	36-211	6	11	176	1008	3.12396694214876	0.000843799701804371	0.0063463454817736
LUAD	POLI	ENSG00000101751	ENST00000579534	IMS_C|IMS_C|IMS_C	p.P390H|p.Y374H|p.R373L	390|374|373	320-446	3	4	127	740	4.37007874015748	0.000867536997221752	0.00650534769176891
LUAD	CRYBG3	ENSG00000080200	ENST00000182096	Crystall|Crystall|Crystall	p.F446L|p.P447L|p.L465F	446|447|465	442-517	3	7	76	1022	5.76315789473684	0.000890893033564155	0.00665484423626925
LUAD	ZBED1	ENSG00000214717	ENST00000381223	Dimer_Tnp_hAT|Dimer_Tnp_hAT|Dimer_Tnp_hAT|Dimer_Tnp_hAT	p.W609C|p.V580L|p.V629F|p.T614M	609|580|629|614	571-651	4	8	81	694	4.28395061728395	0.000893173004122616	0.00666723986982577
LUAD	ADAMTS20	ENSG00000173157	ENST00000389420	ADAM_CR_2|ADAM_CR_2|ADAM_CR_2|ADAM_CR_2|ADAM_CR_2|ADAM_CR_2|ADAM_CR_2|ADAM_CR_2	p.P495H|p.R541C|p.G485V|p.G496A|p.R541L|p.G535V|p.G485R|p.Y483C	495|541|485|496|541|535|485|483	479-546	8	71	68	1910	3.16487158243579	0.000929917246743628	0.00690271083492623
LUAD	ZNF454	ENSG00000178187	ENST00000320129	zf-C2H2|zf-C2H2|zf-C2H2	p.S190I|p.S188C|p.K195T	190|188|195	178-200	3	11	23	522	6.1897233201581	0.000968642639148198	0.00715804625275385
LUAD	FLNA	ENSG00000196924	ENST00000369850	Filamin|Filamin|Filamin|Filamin|Filamin	p.A899S|p.T950P|p.P880T|p.D954Y|p.G946C	899|950|880|954|946	869-962	5	33	94	2647	4.26660219213411	0.000971472315205335	0.00717575130079332
LUAD	NLRP6	ENSG00000174885	ENST00000312165	NOD2_WH|NOD2_WH|NOD2_WH	p.E451Q|p.Q496L|p.E492Q	451|496|492	440-497	3	8	58	892	5.76724137931035	0.00101130103337888	0.00742683316055646
LUAD	TGFBI	ENSG00000120708	ENST00000442011	Fasciclin|Fasciclin|Fasciclin|Fasciclin	p.G227A|p.V155E|p.Q119K|p.D233N	227|155|119|233	114-238	4	6	125	683	3.64266666666667	0.00104407242620419	0.00765051874829223
LUAD	ARHGAP20	ENSG00000137727	ENST00000260283	RhoGAP|RhoGAP|RhoGAP|RhoGAP|RhoGAP	p.D382H|p.N481H|p.P515A|p.D382Y|p.S401L	382|481|515|382|401	377-527	5	11	151	1191	3.58518964479229	0.00108291532169003	0.0079018902741052
LUAD	PTPRB	ENSG00000127329	ENST00000334414	fn3|fn3|fn3|fn3|fn3|fn3	p.T248N|p.S260C|p.A283S|p.R312S|p.L300P|p.L285F	248|260|283|312|300|285	242-321	6	45	80	2215	3.69166666666667	0.0010875077654775	0.00793190187677637
LUAD	SLC26A8	ENSG00000112053	ENST00000490799	STAS|STAS|STAS|STAS	p.V668A|p.D614N|p.R545Q|p.P711T	668|614|545|711	544-791	4	5	248	970	3.12903225806452	0.00109244538109832	0.0079608949313341
LUAD	UNC5B	ENSG00000107731	ENST00000335350	TSP_1|TSP_1|TSP_1|TSP_1	p.G282R|p.K292N|p.R261L|p.G287V	282|292|261|287	250-299	4	16	50	945	4.725	0.00110673591022037	0.00805261729793946
LUAD	KIT	ENSG00000157404	ENST00000288135	ig|ig|ig|ig	p.E257Q|p.N268Y|p.T302I|p.N260T	257|268|302|260	216-305	4	10	90	976	4.33777777777778	0.00112878815817652	0.00820044519655511
LUAD	L3MBTL1	ENSG00000185513	ENST00000427442	MBT|MBT|MBT|MBT	p.P320L|p.E365D|p.A353T|p.K375E	320|365|353|375	310-378	4	11	69	840	4.42687747035573	0.00113173702596825	0.00821825894801
LUAD	DYTN	ENSG00000232125	ENST00000452335	EF-hand_3|EF-hand_3|EF-hand_3|EF-hand_3|EF-hand_3|EF-hand_3|EF-hand_3	p.R138S|p.A178S|p.R170P|p.R146L|p.L156V|p.F183L|p.S188T	138|178|170|146|156|183|188	123-217	7	15	95	578	2.83929824561404	0.00114355715365255	0.00829317073025887
LUAD	TTN	ENSG00000155657	ENST00000589042	I-set|I-set|I-set|I-set|I-set|I-set	p.T8056K|p.R8007L|p.D8051N|p.P8013T|p.S8015L|p.S7986F	8056|8007|8051|8013|8015|7986	7985-8074	6	628	90	35991	3.82070063694268	0.00117816390942238	0.00849942755763847
LUAD	PDE2A	ENSG00000186642	ENST00000334456	PDEase_I|PDEase_I|PDEase_I|PDEase_I|PDEase_I|PDEase_I|PDEase_I	p.T703R|p.Q812K|p.L780I|p.N704S|p.R843M|p.M761L|p.Q733K	703|812|780|704|843|761|733	655-889	7	11	235	941	2.54816247582205	0.00117927692944297	0.00850560234002425
LUAD	PKD1	ENSG00000008710	ENST00000262304	PKD|PKD|PKD	p.R1935L|p.E1929V|p.E1929D	1935|1929|1929	1892-1961	3	29	70	4303	6.35911330049261	0.0012015058078636	0.00864519750921256
LUAD	ZNF485	ENSG00000198298	ENST00000361807	zf-C2H2|zf-C2H2|zf-C2H2	p.C247S|p.C244R|p.G248W	247|244|248	242-264	3	10	23	441	5.75217391304348	0.00120459902309134	0.00866556948900933
LUAD	SDK2	ENSG00000069188	ENST00000392650	fn3|fn3|fn3|fn3|fn3	p.P1579H|p.V1518L|p.L1567F|p.R1594Q|p.R1542L	1579|1518|1567|1594|1542	1503-1611	5	25	109	2172	3.98532110091743	0.00123620830969973	0.00886020704465032
LUAD	HK3	ENSG00000160883	ENST00000292432	Hexokinase_1|Hexokinase_1|Hexokinase_1|Hexokinase_1|Hexokinase_1|Hexokinase_1|Hexokinase_1|Hexokinase_1|Hexokinase_1	p.R649L|p.G636C|p.A488S|p.A502S|p.G599V|p.R649S|p.Q501H|p.P530T|p.V555M	649|636|488|502|599|649|501|530|555	482-673	9	18	192	923	2.40364583333333	0.0012578481394373	0.00900555028027345
LUAD	FLT4	ENSG00000037280	ENST00000261937	I-set|I-set|I-set|I-set|I-set	p.S722Y|p.A706E|p.G703R|p.G723E|p.M697I	722|706|703|723|697	678-765	5	20	88	1363	3.87215909090909	0.00127382661475295	0.00910222024243771
LUAD	TMEFF1	ENSG00000241697	ENST00000374879	Kazal_2|Kazal_2|Kazal_2|Kazal_2	p.K133I|p.C122F|p.A127V|p.Q119E	133|122|127|119	96-143	4	8	48	380	3.95833333333333	0.00129146057006291	0.00921230735229869
LUAD	ZSCAN20	ENSG00000121903	ENST00000361328	SCAN|SCAN|SCAN|SCAN|SCAN|SCAN	p.W79C|p.C77R|p.R51H|p.C77F|p.W79L|p.R85L	79|77|51|77|79|85	47-136	6	21	90	1043	3.31111111111111	0.00139414824733441	0.00983663907332302
LUAD	PCDHGA1	ENSG00000204956	ENST00000517417	Cadherin_2|Cadherin_2|Cadherin_2|Cadherin_2|Cadherin_2|Cadherin_2|Cadherin_2	p.A60E|p.P101Q|p.P101T|p.N47Y|p.G63V|p.I108M|p.R71M	60|101|101|47|63|108|71	30-112	7	26	83	931	3.01992585727525	0.00143215197680979	0.0100725586736342
LUAD	PCDHGB2	ENSG00000253910	ENST00000522605	Cadherin|Cadherin|Cadherin|Cadherin|Cadherin|Cadherin	p.A462S|p.D521N|p.V550M|p.K497M|p.R526H|p.F515L	462|521|550|497|526|515	457-553	6	18	97	931	3.19931271477663	0.00149573594654506	0.010473000646666
LUAD	LOXL3	ENSG00000115318	ENST00000264094	SRCR|SRCR|SRCR	p.G215W|p.V246E|p.E252K	215|246|252	181-282	3	5	102	753	4.42941176470588	0.00150098774806007	0.0105031046228467
LUAD	PKHD1L1	ENSG00000205038	ENST00000378402	TIG|TIG|TIG|TIG|TIG|TIG	p.G1817R|p.V1775L|p.L1776W|p.D1778G|p.S1813N|p.V1763L	1817|1775|1776|1778|1813|1763	1749-1830	6	87	82	4243	3.56854499579479	0.00152781343942454	0.01067952246565
LUAD	TNR	ENSG00000116147	ENST00000367674	EGF_Tenascin|EGF_Tenascin|EGF_Tenascin|EGF_Tenascin|EGF_Tenascin|EGF_Tenascin|EGF_Tenascin	p.E249D|p.R242L|p.R234W|p.P255A|p.V246M|p.P255H|p.T257I	249|242|234|255|246|255|257	234-262	7	102	29	1358	3.21365787694388	0.00160114478984186	0.0111309674778584
LUAD	PRKG1	ENSG00000185532	ENST00000373980	cNMP_binding|cNMP_binding|cNMP_binding|cNMP_binding|cNMP_binding|cNMP_binding|cNMP_binding	p.G152E|p.C173F|p.V157D|p.V163F|p.V151L|p.K162N|p.M158I	152|173|157|163|151|162|158	136-219	7	20	84	686	2.85833333333333	0.00161827384953495	0.0112382393026898
LUAD	DMBT1	ENSG00000187908	ENST00000368909	SRCR|SRCR|SRCR|SRCR|SRCR|SRCR	p.G552V|p.W523L|p.S586C|p.G590V|p.G590S|p.D520N	552|523|586|590|590|520	497-594	6	43	98	2413	3.43569055529188	0.00161988779379107	0.0112470866253481
LUAD	ARAP1	ENSG00000186635	ENST00000393609	PH|PH|PH|PH	p.H746P|p.R826W|p.R788W|p.F818I	746|826|788|818	744-849	4	13	106	1450	4.20899854862119	0.00163075849117789	0.01130595430053
LUAD	PSMD13	ENSG00000185627	ENST00000431206	PCI|PCI|PCI|PCI	p.E297K|p.W257L|p.Q269H|p.R249L	297|257|269|249	233-337	4	5	105	378	2.88	0.00165381716879209	0.0114370583637787
LUAD	PLG	ENSG00000122194	ENST00000308192	Kringle|Kringle|Kringle|Kringle|Kringle|Kringle|Kringle|Kringle	p.P169A|p.C164S|p.T141K|p.P169T|p.K104M|p.G161W|p.Q160H|p.S129F	169|164|141|169|104|161|160|129	103-181	8	30	79	810	2.73417721518987	0.00169545287745054	0.0116713198080678
LUAD	UMOD	ENSG00000169344	ENST00000570689	EGF_3|EGF_3|EGF_3|EGF_3	p.V47F|p.C63S|p.C32F|p.L61M	47|63|32|61	31-63	4	18	33	640	4.30976430976431	0.00177257210970272	0.0121189865008069
LUAD	LAMA1	ENSG00000101680	ENST00000389658	Laminin_EGF|Laminin_EGF|Laminin_EGF|Laminin_EGF	p.D1030Y|p.E1029D|p.G1034C|p.C1016S	1030|1029|1034|1016	998-1041	4	61	44	3075	4.58271236959762	0.00183508257316722	0.0124844482522444
LUAD	AMICA1	ENSG00000160593	ENST00000356289	V-set|V-set|V-set|V-set	p.R119C|p.P80L|p.L59V|p.G82V	119|80|59|82	25-136	4	5	112	394	2.81428571428571	0.00185613262448314	0.0125991571088224
LUAD	SVEP1	ENSG00000165124	ENST00000401783	Sushi|Sushi|Sushi|Sushi	p.G1699V|p.C1730F|p.N1737S|p.V1739I	1699|1730|1737|1739	1690-1743	4	58	54	3571	4.56066411238825	0.00186249126006077	0.0126345419003179
LUAD	AHCYL2	ENSG00000158467	ENST00000325006	AdoHcyase_NAD|AdoHcyase_NAD|AdoHcyase_NAD|AdoHcyase_NAD|AdoHcyase_NAD	p.A488E|p.N471Y|p.R437Q|p.V418L|p.I445V	488|471|437|418|445	370-531	5	7	162	611	2.69400352733686	0.00187920032716593	0.0127270140478931
LUAD	GUCY1B3	ENSG00000061918	ENST00000264424	HNOB|HNOB|HNOB|HNOB|HNOB	p.G91C|p.K165N|p.I162V|p.D163N|p.S56C	91|165|162|163|56	2-166	5	7	165	619	2.67965367965368	0.00193733845366095	0.0130539522201464
LUAD	OBSCN	ENSG00000154358	ENST00000570156	I-set|I-set|I-set|I-set	p.K1138R|p.V1133L|p.Q1135H|p.G1150C	1138|1133|1135|1150	1077-1154	4	101	78	8923	4.53059152069053	0.00201865093620779	0.0134975376912879
LUAD	CHN2	ENSG00000106069	ENST00000222792	C1_1|C1_1|C1_1	p.H215R|p.H226Q|p.T221K	215|226|221	215-267	3	6	53	468	4.41509433962264	0.00204127923862263	0.0136184074068544
LUAD	LARP4	ENSG00000161813	ENST00000398473	La|La|La	p.E134K|p.T168A|p.L166F	134|168|166	123-179	3	8	57	724	4.76315789473684	0.00207552191879157	0.0138301243023767
LUAD	TNR	ENSG00000116147	ENST00000367674	fn3|fn3|fn3|fn3|fn3|fn3|fn3|fn3|fn3|fn3|fn3|fn3|fn3	p.A397V|p.G336S|p.Q370E|p.P374L|p.I342N|p.E345V|p.E384D|p.A397P|p.W346C|p.P387Q|p.R372Q|p.P329R|p.Q371K	397|336|370|374|342|345|384|397|346|387|372|329|371	327-404	13	102	78	1358	2.21895424836601	0.00211839038098183	0.0140732585069082
LUAD	GSR	ENSG00000104687	ENST00000221130	Pyr_redox_dim|Pyr_redox_dim|Pyr_redox_dim	p.V493L|p.G483W|p.E428Q	493|483|428	411-522	3	4	112	522	3.49553571428571	0.00211928848619558	0.0140763983692621
LUAD	ALDH1L1	ENSG00000144908	ENST00000273450	Formyl_trans_N|Formyl_trans_N|Formyl_trans_N|Formyl_trans_N|Formyl_trans_N|Formyl_trans_N|Formyl_trans_N	p.G87W|p.G140V|p.V190L|p.Y83F|p.R124L|p.P117R|p.G73V	87|140|190|83|124|117|73	11-190	7	14	180	912	2.53333333333333	0.00219261116998792	0.0145012976001347
LUAD	NCAN	ENSG00000130287	ENST00000252575	EGF|EGF|EGF	p.C1012R|p.A1025P|p.G1040V	1012|1025|1040	1012-1042	3	24	31	1321	5.32661290322581	0.00221247723652551	0.0145986431777443
LUAD	KIAA0020	ENSG00000080608	ENST00000397885	CPL|CPL|CPL	p.D565N|p.V522F|p.W560L	565|522|560	434-574	3	4	141	648	3.4468085106383	0.00224169450445233	0.0147678655884709
LUAD	OBSCN	ENSG00000154358	ENST00000570156	I-set|I-set|I-set|I-set	p.Q1227H|p.K1204N|p.M1214T|p.G1229C	1227|1204|1214|1229	1168-1247	4	101	80	8923	4.41732673267327	0.00225093948685851	0.0148130023164418
LUAD	RNF144B	ENSG00000137393	ENST00000259939	IBR|IBR|IBR	p.H149R|p.W160C|p.W160L	149|160|160	101-166	3	4	66	303	3.44318181818182	0.0022511541157717	0.0148130023164418
LUAD	LAMA2	ENSG00000196569	ENST00000421865	Laminin_EGF|Laminin_EGF|Laminin_EGF|Laminin_EGF|Laminin_EGF	p.C456F|p.S452R|p.C456S|p.C416S|p.A433D	456|452|456|416|433	414-468	5	76	55	3122	3.73444976076555	0.00228133943803543	0.0149783357745513
LUAD	ESYT1	ENSG00000139641	ENST00000541590	C2|C2|C2	p.A671T|p.G678E|p.E729K	671|678|729	657-763	3	7	107	1114	4.46194926568758	0.00234569319015709	0.0153490730821118
LUAD	FDXACB1	ENSG00000255561	ENST00000260257	FDX-ACB|FDX-ACB|FDX-ACB	p.S574I|p.D596H|p.K548N	574|596|548	530-624	3	5	95	624	3.94105263157895	0.00235896792370083	0.0154298328959506
LUAD	NFATC4	ENSG00000100968	ENST00000413692	RHD_DNA_bind|RHD_DNA_bind|RHD_DNA_bind|RHD_DNA_bind|RHD_DNA_bind	p.V629F|p.G626R|p.V616L|p.M529T|p.R593G	629|626|616|529|593	482-641	5	10	160	964	3.0125	0.00238458475489378	0.0155758345569409
LUAD	LARGE	ENSG00000133424	ENST00000354992	Glyco_transf_49|Glyco_transf_49|Glyco_transf_49|Glyco_transf_49|Glyco_transf_49|Glyco_transf_49|Glyco_transf_49	p.R673S|p.V543L|p.D689H|p.G633D|p.Y541F|p.V543M|p.R673M	673|543|689|633|541|543|673	535-743	7	11	209	756	2.3018703784254	0.0024255034364894	0.0158087777172607
LUAD	SEMA5B	ENSG00000082684	ENST00000451055	TSP_1|TSP_1|TSP_1|TSP_1	p.S1029I|p.S1050C|p.W1028R|p.S1040R	1029|1050|1028|1040	1023-1067	4	26	45	1205	4.11965811965812	0.00247563463890399	0.0160753476729145
LUAD	NLRP9	ENSG00000185792	ENST00000332836	NACHT|NACHT|NACHT|NACHT|NACHT|NACHT|NACHT	p.P254Q|p.L199M|p.S305T|p.P207Q|p.D205E|p.R288Q|p.S258I	254|199|305|207|205|288|258	146-314	7	16	169	991	2.56545857988166	0.00250073909288062	0.0162091241073261
LUAD	LPA	ENSG00000198670	ENST00000447678	Kringle|Kringle|Kringle|Kringle|Kringle|Kringle	p.C1551F|p.H1534R|p.G1557W|p.R1570S|p.P1538Q|p.Y1503C	1551|1534|1557|1570|1538|1503	1502-1579	6	49	78	2040	3.20251177394035	0.0025018456003616	0.0162091241073261
LUAD	SVEP1	ENSG00000165124	ENST00000401783	Sushi|Sushi|Sushi|Sushi	p.Y2046C|p.N2062K|p.R2077S|p.A2030P	2046|2062|2077|2030	2021-2078	4	58	58	3571	4.2461355529132	0.00253489127151973	0.0163893575976077
LUAD	NCAM2	ENSG00000154654	ENST00000400546	fn3|fn3|fn3|fn3|fn3|fn3|fn3	p.G661W|p.P597Q|p.E676Q|p.R631K|p.G620V|p.T614S|p.I627M	661|597|676|631|620|614|627	593-678	7	25	86	837	2.72511627906977	0.00268663975249539	0.0172324136431868
LUAD	GDF7	ENSG00000143869	ENST00000272224	TGF_beta|TGF_beta|TGF_beta	p.A446T|p.A431V|p.A409V	446|431|409	347-449	3	4	103	450	3.27669902912621	0.00274472503581769	0.0175469411428915
LUAD	OTOGL	ENSG00000165899	ENST00000458043	C8|C8|C8|C8|C8	p.F731L|p.C669F|p.G687V|p.I672F|p.L676I	731|669|687|672|676	668-732	5	51	65	2344	3.53544494720965	0.00281041114411562	0.0178944654141496
LUAD	FAT3	ENSG00000165323	ENST00000298047	Cadherin|Cadherin|Cadherin|Cadherin|Cadherin|Cadherin|Cadherin|Cadherin	p.K2458N|p.L2487F|p.Q2459K|p.H2456N|p.T2452A|p.N2455K|p.T2477S|p.S2478R	2458|2487|2459|2456|2452|2455|2477|2478	2399-2487	8	151	89	4589	2.73175087432101	0.00291304846930718	0.0184415031684957
LUAD	OBSCN	ENSG00000154358	ENST00000570156	I-set|I-set|I-set|I-set	p.E4332K|p.T4399S|p.Q4375R|p.R4403W	4332|4399|4375|4403	4319-4403	4	101	85	8923	4.15748398369249	0.00291633228205312	0.0184552290014241
LUAD	AFP	ENSG00000081051	ENST00000395792	Serum_albumin|Serum_albumin|Serum_albumin|Serum_albumin|Serum_albumin|Serum_albumin|Serum_albumin	p.R184H|p.E106D|p.A182G|p.T78N|p.P171H|p.H100N|p.L87F	184|106|182|78|171|100|87	30-202	7	11	173	609	2.24014713610089	0.00293508423344979	0.018558805953369
LUAD	CASK	ENSG00000147044	ENST00000378166	Pkinase|Pkinase|Pkinase|Pkinase|Pkinase	p.L87I|p.R254L|p.K192R|p.S64I|p.L252V	87|254|192|64|252	12-276	5	7	265	921	2.48247978436658	0.0029924433375732	0.0188574433387419
LUAD	ANKIB1	ENSG00000001629	ENST00000265742	IBR|IBR|IBR	p.T514N|p.W546L|p.E550K	514|546|550	502-560	3	12	59	1089	4.61440677966102	0.00299925423917102	0.0188896492002159
LUAD	DUOX2	ENSG00000140279	ENST00000603300	FAD_binding_8|FAD_binding_8|FAD_binding_8|FAD_binding_8	p.H1332Q|p.S1273C|p.D1364Y|p.V1274M	1332|1273|1364|1274	1269-1371	4	16	103	1548	3.75728155339806	0.00305867239838553	0.0191544799599067
LUAD	FCGBP	ENSG00000090920	ENST00000221347	C8|C8|C8	p.G1469E|p.D1490Y|p.W1522R	1469|1490|1522	1460-1528	3	47	69	5405	5	0.00305925202867463	0.0191544841250324
LUAD	FKBP9	ENSG00000122642	ENST00000242209	FKBP_C|FKBP_C|FKBP_C	p.D72N|p.A97S|p.K110N	72|97|110	47-139	3	5	93	570	3.67741935483871	0.00308076674640234	0.019263671713849
LUAD	CDH15	ENSG00000129910	ENST00000289746	Cadherin|Cadherin|Cadherin|Cadherin	p.L65P|p.E90V|p.P64T|p.P51T	65|90|64|51	50-143	4	10	94	814	3.46382978723404	0.0031306646701259	0.0195240169550321
LUAD	CACTIN	ENSG00000105298	ENST00000429344	CactinC_cactus|CactinC_cactus|CactinC_cactus	p.K677M|p.Y730N|p.R757W	677|730|757	634-758	3	5	125	758	3.6384	0.00320988831511926	0.0199129842522793
LUAD	STARD13	ENSG00000133121	ENST00000336934	SAM_2|SAM_2|SAM_2|SAM_2	p.R109L|p.W66C|p.G71A|p.D94N	109|66|71|94	59-120	4	19	62	1113	3.77928692699491	0.00322671488901993	0.0199948745810705
LUAD	POT1	ENSG00000128513	ENST00000357628	POT1|POT1|POT1|POT1|POT1|POT1|POT1|POT1	p.C59S|p.F62L|p.G95C|p.G76V|p.Y89C|p.R137L|p.K74I|p.K85N	59|62|95|76|89|137|74|85	11-141	8	17	131	634	2.27750336775932	0.0032690372652624	0.0202192613355658
LUAD	MYL10	ENSG00000106436	ENST00000223167	EF-hand_6|EF-hand_6|EF-hand_6	p.D108E|p.G102S|p.T112N	108|102|112	89-117	3	6	29	226	3.89655172413793	0.0032764630129134	0.0202576158324102
LUAD	PCDHGA10	ENSG00000253846	ENST00000398610	Cadherin|Cadherin|Cadherin|Cadherin	p.P618Q|p.L636M|p.W607C|p.W607L	618|636|607|607	582-669	4	12	88	936	3.54545454545455	0.00330114281364602	0.0203732403607437
LUAD	USH2A	ENSG00000042781	ENST00000307340	Laminin_EGF|Laminin_EGF|Laminin_EGF|Laminin_EGF|Laminin_EGF|Laminin_EGF|Laminin_EGF	p.P804H|p.C826F|p.T799R|p.F842L|p.V807I|p.N833K|p.G813E	804|826|799|842|807|833|813	795-844	7	252	50	5202	2.89	0.00333802303701181	0.0205613766815302
LUAD	SEC23A	ENSG00000100934	ENST00000307712	Gelsolin|Gelsolin|Gelsolin|Gelsolin	p.L648V|p.R716C|p.D690V|p.D690Y	648|716|690|690	629-718	4	10	90	765	3.4	0.0034020488963149	0.0209012786788639
LUAD	SORCS3	ENSG00000156395	ENST00000369701	Sortilin_C|Sortilin_C|Sortilin_C|Sortilin_C|Sortilin_C|Sortilin_C|Sortilin_C|Sortilin_C|Sortilin_C|Sortilin_C|Sortilin_C|Sortilin_C	p.A775S|p.R678L|p.I691V|p.Y756S|p.R734Q|p.E759A|p.R678C|p.H667N|p.H736N|p.L805V|p.D687N|p.F675L	775|678|691|756|734|759|678|667|736|805|687|675	660-816	12	45	157	1222	2.0755838641189	0.00343932107425315	0.021083938061315
LUAD	PCDHA7	ENSG00000204963	ENST00000525929	Cadherin|Cadherin|Cadherin|Cadherin|Cadherin|Cadherin|Cadherin	p.S440I|p.G366C|p.R428W|p.S373R|p.P365Q|p.P365A|p.T367A	440|366|428|373|365|365|367	355-446	7	27	92	937	2.64049919484702	0.00345503024694793	0.0211482369454256
LUAD	ARHGAP35	ENSG00000160007	ENST00000404338	Ras|Ras|Ras|Ras	p.D175Y|p.K190N|p.D165Y|p.A189T	175|190|165|189	154-249	4	17	96	1499	3.67401960784314	0.00347350277175562	0.0212377316024326
LUAD	TXNDC5	ENSG00000239264	ENST00000379757	Thioredoxin|Thioredoxin|Thioredoxin	p.W99R|p.D156H|p.V133M	99|156|133	62-166	3	4	105	432	3.08571428571429	0.00348997414066665	0.0213187415933928
LUAD	HNF4A	ENSG00000101076	ENST00000316099	zf-C4|zf-C4|zf-C4|zf-C4|zf-C4|zf-C4|zf-C4	p.G69C|p.G69V|p.G64V|p.A58V|p.A61P|p.V88L|p.H92N	69|69|64|58|61|88|92	58-127	7	19	70	474	2.49473684210526	0.00369845294310667	0.0223121110812803
LUAD	THSD1	ENSG00000136114	ENST00000258613	TSP_1|TSP_1|TSP_1	p.R363H|p.Q351H|p.P375T	363|351|375	344-392	3	12	49	852	4.3469387755102	0.00372551423709155	0.0224262942176013
LUAD	KIRREL3	ENSG00000149571	ENST00000525144	Ig_3|Ig_3|Ig_3	p.L483V|p.V470L|p.T500K	483|470|500	419-503	3	7	85	778	3.92268907563025	0.0037945710845495	0.0227715562781128
LUAD	DNAH7	ENSG00000118997	ENST00000312428	AAA_9|AAA_9|AAA_9|AAA_9|AAA_9|AAA_9|AAA_9|AAA_9	p.S2995R|p.S3016T|p.K3176N|p.K3176M|p.R3065L|p.L3047S|p.V3118M|p.I2975V	2995|3016|3176|3176|3065|3047|3118|2975	2961-3182	8	57	222	4024	2.54401770191244	0.00382783608044424	0.0229462092562814
LUAD	PABPC3	ENSG00000151846	ENST00000281589	RRM_1|RRM_1|RRM_1|RRM_1|RRM_1	p.N252D|p.D225E|p.S219G|p.G234V|p.P216H	252|225|219|234|216	193-262	5	15	70	631	3.0047619047619	0.0038285503443618	0.0229463332595771
LUAD	PDGFD	ENSG00000170962	ENST00000393158	PDGF|PDGF|PDGF|PDGF|PDGF	p.G307D|p.E284D|p.P335H|p.Q353R|p.Q332L	307|284|335|353|332	272-362	5	8	91	370	2.54120879120879	0.00386547991285324	0.0231257753050337
LUAD	OAS2	ENSG00000111335	ENST00000342315	OAS1_C|OAS1_C|OAS1_C|OAS1_C|OAS1_C|OAS1_C|OAS1_C	p.L563F|p.Q579K|p.D671Y|p.W663L|p.D617H|p.W680L|p.Y503C	563|579|671|663|617|680|503	497-685	7	12	189	719	2.21913580246914	0.00391991977843165	0.0233822646172612
LUAD	IL17RA	ENSG00000177663	ENST00000319363	IL17R_fnIII_D1|IL17R_fnIII_D1|IL17R_fnIII_D1	p.G171W|p.R141Q|p.V93M	171|141|93	48-198	3	5	151	866	3.44105960264901	0.00397705117781944	0.0236257793118945
LUAD	TLL1	ENSG00000038295	ENST00000061240	CUB|CUB|CUB|CUB|CUB|CUB|CUB|CUB|CUB	p.N529S|p.V494L|p.Y478F|p.E487Q|p.D540N|p.G566W|p.R535C|p.R511T|p.P479R	529|494|478|487|540|566|535|511|479	462-571	9	36	110	1013	2.30227272727273	0.00403038987629833	0.0238621006920998
LUAD	ADAMTS4	ENSG00000158859	ENST00000367996	ADAM_CR_2|ADAM_CR_2|ADAM_CR_2|ADAM_CR_2	p.Q450L|p.L470F|p.G454V|p.D446E	450|470|454|446	439-507	4	14	69	837	3.46583850931677	0.00404027544517738	0.0239010111112301
LUAD	ATP2B4	ENSG00000058668	ENST00000357681	Cation_ATPase_N|Cation_ATPase_N|Cation_ATPase_N	p.S56N|p.G49V|p.S56I	56|49|56	46-116	3	12	71	1205	4.24295774647887	0.00406630472565295	0.0240115133147747
LUAD	DSCAM	ENSG00000171587	ENST00000400454	I-set|I-set|I-set|I-set|I-set|I-set	p.G289C|p.R257H|p.M237L|p.H251D|p.Q240L|p.Y299F	289|257|237|251|240|299	225-310	6	48	86	2012	2.92441860465116	0.00410889484447918	0.0242142281857409
LUAD	TBC1D8	ENSG00000204634	ENST00000376840	GRAM|GRAM|GRAM	p.W177C|p.R210T|p.V243A	177|210|243	145-252	3	8	108	1140	3.95833333333333	0.0041209323107616	0.0242678755018221
LUAD	SYNE2	ENSG00000054654	ENST00000358025	Spectrin|Spectrin|Spectrin|Spectrin	p.E6174Q|p.S6165L|p.R6147S|p.R6232W	6174|6165|6147|6232	6136-6242	4	68	107	6907	3.79714128642111	0.00414351511016409	0.0243733238503374
LUAD	IPP	ENSG00000197429	ENST00000396478	BACK|BACK|BACK	p.R188Q|p.L154V|p.Q234E	188|154|234	139-241	3	5	103	584	3.40194174757282	0.00415539387612429	0.024405654357837
LUAD	ACAD9	ENSG00000177646	ENST00000308982	Acyl-CoA_dh_1|Acyl-CoA_dh_1|Acyl-CoA_dh_1|Acyl-CoA_dh_1	p.M297I|p.N301Y|p.V355A|p.V355I	297|301|355|355	290-441	4	6	152	621	2.72368421052632	0.00419603870314456	0.0245916021196484
LUAD	MARK4	ENSG00000007047	ENST00000262891	Pkinase|Pkinase|Pkinase|Pkinase	p.D181N|p.Q101P|p.I65F|p.C216F	181|101|65|216	59-310	4	5	252	752	2.38730158730159	0.00422584439138651	0.0247097624327733
LUAD	L3MBTL3	ENSG00000198945	ENST00000529410	SAM_1|SAM_1|SAM_1	p.C723F|p.G757C|p.W708L	723|757|708	706-770	3	9	65	780	4	0.00431286808388542	0.0251209379731101
LUAD	ABCB6	ENSG00000115657	ENST00000265316	ABC_tran|ABC_tran|ABC_tran	p.V609L|p.G730V|p.L636V	609|730|636	606-755	3	5	150	842	3.368	0.0043182897621592	0.0251436639372184
LUAD	POLR2A	ENSG00000181222	ENST00000322644	RNA_pol_Rpb1_4|RNA_pol_Rpb1_4|RNA_pol_Rpb1_4	p.M769V|p.G816W|p.R797L	769|816|797	716-823	3	13	108	1970	4.20940170940171	0.00432752583126961	0.0251752883069674
LUAD	CHD6	ENSG00000124177	ENST00000373233	Chromo|Chromo|Chromo	p.P308Q|p.T334S|p.Y327S	308|334|327	292-354	3	29	63	2715	4.45812807881773	0.00433034116103981	0.0251783843535749
LUAD	IBTK	ENSG00000005700	ENST00000306270	BTB|BTB|BTB	p.T637A|p.G597A|p.M627V	637|597|627	554-653	3	10	100	1353	4.059	0.00435815096786119	0.0253133895050421
LUAD	TTN	ENSG00000155657	ENST00000589042	I-set|I-set|I-set|I-set|I-set	p.K19436N|p.R19432S|p.E19445Q|p.K19422E|p.D19426Y	19436|19432|19445|19422|19426	19391-19476	5	628	86	35991	3.33200636942675	0.00440543806151372	0.0255521586302805
LUAD	MAN2A2	ENSG00000196547	ENST00000360468	Glyco_hydro_38C|Glyco_hydro_38C|Glyco_hydro_38C	p.E821K|p.D891V|p.V863M	821|891|863	765-970	3	5	206	1150	3.3495145631068	0.00441036047303056	0.0255717430581393
LUAD	SNX31	ENSG00000174226	ENST00000311812	SNX17_FERM_C|SNX17_FERM_C|SNX17_FERM_C|SNX17_FERM_C|SNX17_FERM_C	p.N340K|p.M380T|p.C320S|p.V359A|p.T332M	340|380|320|359|332	270-380	5	8	111	440	2.47747747747748	0.00444059409894049	0.0257154936407049
LUAD	IL5RA	ENSG00000091181	ENST00000446632	IL6Ra-bind|IL6Ra-bind|IL6Ra-bind|IL6Ra-bind|IL6Ra-bind	p.L214I|p.R174G|p.I224M|p.G191E|p.R208H	214|174|224|191|208	131-236	5	8	106	420	2.47641509433962	0.00445099038401353	0.0257570192286786
LUAD	PCDHA1	ENSG00000204970	ENST00000504120	Cadherin|Cadherin|Cadherin|Cadherin|Cadherin|Cadherin|Cadherin|Cadherin	p.V585L|p.A614E|p.L584F|p.T664I|p.R619H|p.T633M|p.R635H|p.P613Q	585|614|584|664|619|633|635|613	578-670	8	34	93	950	2.40354206198608	0.00445590025687848	0.0257635449315917
LUAD	A2ML1	ENSG00000166535	ENST00000299698	A2M_BRD|A2M_BRD|A2M_BRD|A2M_BRD|A2M_BRD|A2M_BRD|A2M_BRD	p.P573L|p.Y474N|p.L534Q|p.H456N|p.A590V|p.R457W|p.A481T	573|474|534|456|590|457|481	453-601	7	27	149	1454	2.52995277156351	0.0045024024831779	0.025973406059888
LUAD	FNDC3B	ENSG00000075420	ENST00000336824	fn3|fn3|fn3	p.R821L|p.T820P|p.D807N	821|820|807	777-849	3	12	73	1204	4.12328767123288	0.00450803807142153	0.0260013827675924
LUAD	CDH23	ENSG00000107736	ENST00000442677	Cadherin|Cadherin|Cadherin	p.I507M|p.T542N|p.V523L	507|542|523	487-578	3	7	92	803	3.74068322981366	0.00452547508162882	0.0260610648565027
LUAD	CSMD1	ENSG00000183117	ENST00000537824	Sushi|Sushi|Sushi|Sushi|Sushi|Sushi	p.F2762I|p.G2772S|p.N2765K|p.G2772D|p.L2788M|p.R2779L	2762|2772|2765|2772|2788|2779	2738-2791	6	134	54	3564	2.95522388059701	0.00453076815521403	0.0260704690358781
LUAD	CHD5	ENSG00000116254	ENST00000262450	PHD|PHD|PHD	p.G453S|p.T461A|p.T461N	453|461|461	418-463	3	29	46	1954	4.39430284857571	0.00455669303350903	0.0261997970664951
LUAD	RET	ENSG00000165731	ENST00000355710	RET_CLD4|RET_CLD4|RET_CLD4|RET_CLD4|RET_CLD4	p.A479S|p.D460V|p.R494M|p.A496G|p.M484T	479|460|494|496|484	404-507	5	18	104	1114	2.97542735042735	0.00456729020357405	0.0262424850807648
LUAD	VCAN	ENSG00000038427	ENST00000265077	Xlink|Xlink|Xlink|Xlink|Xlink|Xlink|Xlink	p.P337T|p.D338N|p.D292N|p.R312S|p.S339N|p.P337H|p.S303R	337|338|292|312|339|337|303	251-346	7	92	96	3396	2.69157608695652	0.00462392632638209	0.0265120922886015
LUAD	BMP4	ENSG00000125378	ENST00000245451	TGF_beta|TGF_beta|TGF_beta|TGF_beta	p.D387N|p.K370N|p.D390Y|p.G404V	387|370|390|404	306-407	4	6	102	408	2.66666666666667	0.004638671875	0.0265603704244548
LUAD	FRMD4A	ENSG00000151474	ENST00000357447	FERM_C|FERM_C|FERM_C	p.G234C|p.H275Y|p.R252K	234|275|252	225-326	3	8	102	1039	3.81985294117647	0.00469619116522102	0.0268108349456725
LUAD	SDK1	ENSG00000146555	ENST00000404826	Ig_3|Ig_3|Ig_3|Ig_3|Ig_3	p.R602W|p.D600E|p.G630E|p.W638L|p.R606L	602|600|630|638|606	575-650	5	46	76	2213	3.16504576659039	0.0047262403978392	0.0269405474366148
LUAD	AMIGO2	ENSG00000139211	ENST00000266581	ig|ig|ig	p.A317S|p.A317V|p.G325C	317|317|325	298-371	3	6	74	522	3.52702702702703	0.00476516357923651	0.0271156986335502
LUAD	ITM2A	ENSG00000078596	ENST00000373298	BRICHOS|BRICHOS|BRICHOS|BRICHOS|BRICHOS|BRICHOS|BRICHOS	p.L153M|p.D144E|p.P138S|p.I169F|p.R226C|p.C160W|p.V202M	153|144|138|169|226|160|202	135-226	7	10	92	263	2.00108695652174	0.00480269053841853	0.0272589146977249
LUAD	COL14A1	ENSG00000187955	ENST00000297848	fn3|fn3|fn3|fn3|fn3|fn3	p.N882K|p.F876C|p.P869R|p.T848M|p.A904G|p.Q833H	882|876|869|848|904|833	830-910	6	47	81	1796	2.83057525610717	0.00487914182204996	0.0276075813307168
LUAD	FCRLB	ENSG00000162746	ENST00000367948	Ig_2|Ig_2|Ig_2	p.P95T|p.T87A|p.E38D	95|87|38	22-100	3	5	79	426	3.23544303797468	0.00503613835087402	0.0283215368350019
LUAD	PLS1	ENSG00000120756	ENST00000337777	CH|CH|CH	p.G214V|p.I177V|p.G214C	214|177|214	122-238	3	5	117	629	3.22564102564103	0.00509493433360042	0.0285841627086377
LUAD	PCDHGB6	ENSG00000253305	ENST00000520790	Cadherin_2|Cadherin_2|Cadherin_2|Cadherin_2	p.S57C|p.R92S|p.A70E|p.I90V	57|92|70|90	32-112	4	14	81	930	3.28042328042328	0.0051261784646206	0.0287253537133313
LUAD	FOXB1	ENSG00000171956	ENST00000396057	Forkhead|Forkhead|Forkhead	p.D79E|p.M44I|p.F97L	79|44|97	12-98	3	4	87	325	2.80172413793103	0.00513503687405903	0.0287603792011798
LUAD	PCDHGA9	ENSG00000261934	ENST00000573521	Cadherin|Cadherin|Cadherin|Cadherin|Cadherin|Cadherin	p.G163V|p.L180M|p.V164M|p.S215T|p.G149E|p.R198G	163|180|164|215|149|198	138-233	6	22	96	932	2.64772727272727	0.00517795634500395	0.028948298854267
LUAD	DUSP6	ENSG00000139318	ENST00000279488	DSPc|DSPc|DSPc|DSPc	p.I233N|p.Q339L|p.Q339H|p.D318H	233|339|339|318	214-346	4	5	133	381	2.29172932330827	0.00518362202453226	0.0289687417330448
LUAD	DCHS2	ENSG00000197410	ENST00000357232	Cadherin|Cadherin|Cadherin|Cadherin|Cadherin	p.L1748I|p.L1748P|p.V1773L|p.L1761F|p.D1712Y	1748|1748|1773|1761|1712	1689-1778	5	52	90	2916	3.11538461538462	0.00521554633870114	0.0290937887204543
LUAD	PCDHA9	ENSG00000204961	ENST00000532602	Cadherin|Cadherin|Cadherin|Cadherin|Cadherin|Cadherin	p.R583L|p.R595C|p.R583Q|p.A618S|p.S601L|p.G625W	583|595|583|618|601|625	582-670	6	24	89	950	2.6685393258427	0.00521760505335389	0.0290996705302023
LUAD	TGFBR2	ENSG00000163513	ENST00000359013	ecTbetaR2|ecTbetaR2|ecTbetaR2	p.G155V|p.G155C|p.C76R	155|155|76	74-184	3	5	111	592	3.2	0.00525283813476562	0.0292665707057234
LUAD	LAMA2	ENSG00000196569	ENST00000421865	Laminin_EGF|Laminin_EGF|Laminin_EGF|Laminin_EGF	p.W986L|p.T992K|p.C967S|p.C979Y	986|992|967|979	967-1012	4	76	46	3122	3.5720823798627	0.00539886180530758	0.0298788798873864
LUAD	NEK10	ENSG00000163491	ENST00000341435	Pkinase|Pkinase|Pkinase|Pkinase	p.Y591F|p.T687A|p.S540R|p.L663F	591|687|540|663	519-702	4	6	184	712	2.57971014492754	0.00542641698198576	0.0299962538733529
LUAD	SRPX2	ENSG00000102359	ENST00000373004	Sushi|Sushi|Sushi	p.G295R|p.R304Q|p.C288R	295|304|288	264-319	3	7	56	465	3.55867346938775	0.00544050177599664	0.030064065601649
LUAD	MAPK8IP1	ENSG00000121653	ENST00000241014	PID|PID|PID	p.I613M|p.P578H|p.R597C	613|578|597	567-701	3	5	135	711	3.16	0.00551155806098047	0.0303664509129412
LUAD	MASTL	ENSG00000120539	ENST00000375940	Pkinase|Pkinase|Pkinase	p.S165F|p.G126C|p.D129N	165|126|129	35-202	3	5	168	879	3.13928571428571	0.00565178702093871	0.0309678240809434
LUAD	TTN	ENSG00000155657	ENST00000589042	I-set|I-set|I-set|I-set|I-set	p.K5557N|p.S5629I|p.L5554M|p.M5615I|p.P5571T	5557|5629|5554|5615|5571	5543-5633	5	628	91	35991	3.14892909638133	0.0057545381971702	0.0313904602992875
LUAD	TTN	ENSG00000155657	ENST00000589042	I-set|I-set|I-set|I-set|I-set	p.A8822T|p.A8762V|p.S8746C|p.T8793A|p.K8741Q	8822|8762|8746|8793|8741	8736-8826	5	628	91	35991	3.14892909638133	0.0057545381971702	0.0313904602992875
LUAD	SASS6	ENSG00000156876	ENST00000287482	SAS-6_N|SAS-6_N|SAS-6_N	p.D117Y|p.V78G|p.Y58H	117|78|58	44-141	3	6	98	657	3.35204081632653	0.00576357983643561	0.0314190600277864
LUAD	RAD17	ENSG00000152942	ENST00000509734	Rad17|Rad17|Rad17	p.Q128L|p.P90S|p.T180S	128|90|180	83-270	3	4	188	681	2.71675531914894	0.00580821854858926	0.0315895285979824
LUAD	EPHA4	ENSG00000116106	ENST00000281821	Pkinase_Tyr|Pkinase_Tyr|Pkinase_Tyr|Pkinase_Tyr|Pkinase_Tyr|Pkinase_Tyr|Pkinase_Tyr|Pkinase_Tyr	p.V724L|p.R664S|p.W808L|p.G733V|p.W790C|p.R646I|p.P680Q|p.G821W	724|664|808|733|790|646|680|821	621-878	8	15	258	986	2.03824289405685	0.00583407978258932	0.031683305240838
LUAD	MYOM3	ENSG00000142661	ENST00000374434	I-set|I-set|I-set|I-set	p.V276L|p.L277Q|p.R319L|p.R326C	276|277|319|326	271-362	4	19	92	1437	3.2883295194508	0.00585528766166377	0.0317567765571285
LUAD	DVL3	ENSG00000161202	ENST00000313143	DEP|DEP|DEP|DEP	p.R462S|p.R462M|p.T485S|p.R462T	462|462|485|462	425-494	4	13	70	716	3.14725274725275	0.00586237873002404	0.0317848144713398
LUAD	FBLN7	ENSG00000144152	ENST00000331203	Sushi|Sushi|Sushi	p.S118R|p.G129W|p.P109L	118|129|109	81-134	3	7	54	439	3.48412698412698	0.00588125589170019	0.0318558398691894
LUAD	PPP3R1	ENSG00000221823	ENST00000234310	EF-hand_7|EF-hand_7|EF-hand_7|EF-hand_7	p.G36C|p.I61M|p.R26I|p.V40L	36|61|26|40	20-80	4	5	61	170	2.22950819672131	0.00594846030973539	0.0321356729077867
LUAD	PCDHGA5	ENSG00000253485	ENST00000518069	Cadherin|Cadherin|Cadherin|Cadherin|Cadherin|Cadherin|Cadherin	p.A160T|p.S223Y|p.D216Y|p.G217C|p.G185V|p.K190N|p.G224S	160|223|216|217|185|190|224	138-233	7	28	96	931	2.42447916666667	0.00596514625388966	0.0322100373206603
LUAD	NEURL	ENSG00000107954	ENST00000369780	Neuralized|Neuralized|Neuralized|Neuralized|Neuralized	p.S72F|p.P99T|p.G119R|p.V147L|p.Q86K	72|99|119|147|86	65-217	5	8	153	574	2.34477124183007	0.00598868519522611	0.0323059616247862
LUAD	SIGLEC8	ENSG00000105366	ENST00000321424	V-set|V-set|V-set|V-set|V-set|V-set|V-set	p.R125Q|p.A77T|p.P52H|p.Q30H|p.L41M|p.D106Y|p.Q93K	125|77|52|30|41|106|93	30-144	7	14	115	499	2.1695652173913	0.00611930140389727	0.0328334362060554
LUAD	NOX1	ENSG00000007952	ENST00000372966	NAD_binding_6|NAD_binding_6|NAD_binding_6|NAD_binding_6|NAD_binding_6	p.H521N|p.R541S|p.H484N|p.A518G|p.L452F	521|541|484|518|452	395-545	5	8	151	564	2.33443708609272	0.00613353783425596	0.0328725037596832
LUAD	MRC2	ENSG00000011028	ENST00000303375	Lectin_C|Lectin_C|Lectin_C|Lectin_C	p.R639W|p.Q585K|p.Y613C|p.R547G	639|585|613|547	538-646	4	17	109	1479	3.19266055045872	0.00634134407720088	0.0337565611343707
LUAD	KIRREL3	ENSG00000149571	ENST00000525144	Ig_2|Ig_2|Ig_2	p.K238N|p.R205L|p.V226L	238|205|226	149-246	3	7	98	778	3.40233236151603	0.00641728366991412	0.034067620817625
LUAD	TRIM48	ENSG00000150244	ENST00000417545	zf-B_box|zf-B_box|zf-B_box|zf-B_box|zf-B_box|zf-B_box|zf-B_box|zf-B_box	p.L130Q|p.S134P|p.M118I|p.C120F|p.G110V|p.G110C|p.P144H|p.M118V	130|134|118|120|110|110|144|118	104-145	8	20	42	224	2.13333333333333	0.00645834842929993	0.0342361800088061
LUAD	DCBLD1	ENSG00000164465	ENST00000296955	CUB|CUB|CUB	p.K56N|p.R79I|p.V45L	56|79|45	41-147	3	5	107	539	3.02242990654206	0.00653194929674927	0.0345764816853845
LUAD	PCDHA10	ENSG00000250120	ENST00000307360	Cadherin|Cadherin|Cadherin|Cadherin|Cadherin|Cadherin	p.R496Q|p.A518T|p.A481S|p.A536E|p.L488M|p.T475K	496|518|481|536|488|475	459-555	6	23	97	948	2.54952935903182	0.00654753035819411	0.0346423307805044
LUAD	PPP1R13L	ENSG00000104881	ENST00000418234	SH3_9|SH3_9|SH3_9	p.A802V|p.R812W|p.S778C	802|812|778	765-815	3	13	51	828	3.74660633484163	0.00655771177737119	0.0346574019876275
LUAD	CSMD1	ENSG00000183117	ENST00000537824	Sushi|Sushi|Sushi|Sushi|Sushi|Sushi	p.E2523K|p.H2522L|p.V2536L|p.Q2531K|p.G2496V|p.Y2519F	2523|2522|2536|2531|2496|2519	2495-2552	6	134	58	3564	2.75141533710757	0.00661149596841493	0.0349026220869698
LUAD	PCDHB1	ENSG00000171815	ENST00000306549	Cadherin|Cadherin|Cadherin|Cadherin|Cadherin	p.M637L|p.Q599K|p.Q639P|p.D635E|p.Q646E	637|599|639|635|646	577-664	5	17	88	818	2.73395721925134	0.00670214132594404	0.0353022836534839
LUAD	TRIM49	ENSG00000168930	ENST00000329758	zf-B_box|zf-B_box|zf-B_box|zf-B_box	p.R127C|p.H124Y|p.Q91K|p.C93S	127|124|91|93	88-129	4	14	42	452	3.07482993197279	0.00676494772188196	0.0355369213132332
LUAD	CLMN	ENSG00000165959	ENST00000298912	CH|CH|CH	p.G77V|p.H89D|p.S86Y	77|89|86	32-140	3	8	109	1002	3.44724770642202	0.00682599420246743	0.035806436054294
LUAD	EPHB4	ENSG00000196411	ENST00000358173	Ephrin_lbd|Ephrin_lbd|Ephrin_lbd|Ephrin_lbd	p.M131V|p.Y175C|p.W32L|p.W32C	131|175|32|32	18-197	4	8	180	987	2.74166666666667	0.00690872427873845	0.0361258470108713
LUAD	LRP2	ENSG00000081479	ENST00000263816	EGF_CA|EGF_CA|EGF_CA	p.C4032R|p.M4039I|p.M4039I	4032|4039|4039	4007-4047	3	85	41	4655	4.00717360114778	0.00692086830971184	0.0361664835189554
LUAD	ADCY5	ENSG00000173175	ENST00000462833	Guanylate_cyc|Guanylate_cyc|Guanylate_cyc|Guanylate_cyc|Guanylate_cyc|Guanylate_cyc|Guanylate_cyc|Guanylate_cyc|Guanylate_cyc	p.E1068G|p.G1187W|p.E1082G|p.I1104F|p.G1178W|p.P1215H|p.L1228M|p.P1194S|p.A1230T	1068|1187|1082|1104|1178|1215|1228|1194|1230	1062-1256	9	28	195	1261	2.07857142857143	0.00697662957537104	0.0363774330766864
LUAD	CSMD1	ENSG00000183117	ENST00000537824	CUB|CUB|CUB|CUB|CUB|CUB|CUB|CUB|CUB	p.Q1843K|p.A1866S|p.T1812S|p.V1898E|p.H1904Q|p.N1886K|p.A1901P|p.P1819H|p.G1837S	1843|1866|1812|1898|1904|1886|1901|1819|1837	1802-1907	9	134	106	3564	2.25823711630527	0.00699155777913274	0.0364323039163376
LUAD	EMILIN1	ENSG00000138080	ENST00000380320	EMI|EMI|EMI	p.M116I|p.R100H|p.T65A	116|100|65	57-126	3	12	70	1016	3.62857142857143	0.00711555296531829	0.0369330019304346
LUAD	PCDHA11	ENSG00000249158	ENST00000398640	Cadherin|Cadherin|Cadherin|Cadherin|Cadherin|Cadherin	p.R594G|p.T633K|p.R643H|p.A613V|p.P642R|p.P581T	594|633|643|613|642|581	580-669	6	25	90	949	2.53066666666667	0.00712659776801017	0.0369671308493021
LUAD	AADACL3	ENSG00000188984	ENST00000359318	Abhydrolase_3|Abhydrolase_3|Abhydrolase_3|Abhydrolase_3	p.R240S|p.H247Q|p.A253T|p.P249H	240|247|253|249	229-324	4	6	96	350	2.43055555555556	0.00718559794704321	0.037203180356804
LUAD	A1CF	ENSG00000148584	ENST00000373995	RRM_1|RRM_1|RRM_1	p.R204M|p.A203V|p.V192L	204|203|192	146-211	3	8	66	594	3.375	0.00736987609346595	0.0379140072580046
LUAD	UNC13B	ENSG00000198722	ENST00000378495	C2|C2|C2	p.D1449N|p.D1535Y|p.R1459L	1449|1535|1459	1438-1548	3	12	111	1591	3.58333333333333	0.00743859718751305	0.0381725685360139
LUAD	SPTAN1	ENSG00000197694	ENST00000372739	Spectrin|Spectrin|Spectrin	p.L552F|p.A488V|p.W482C	552|488|482	467-571	3	19	105	2477	3.72481203007519	0.00750073943124541	0.0384140036135175
LUAD	SPTAN1	ENSG00000197694	ENST00000372739	Spectrin|Spectrin|Spectrin	p.R1359L|p.G1360W|p.E1431Q	1359|1360|1431	1339-1443	3	19	105	2477	3.72481203007519	0.00750073943124541	0.0384140036135175
LUAD	DMBT1	ENSG00000187908	ENST00000368909	SRCR|SRCR|SRCR|SRCR|SRCR	p.R1521L|p.V1533L|p.L1550Q|p.G1565V|p.N1544I	1521|1533|1550|1565|1544	1512-1609	5	43	98	2413	2.86307546274324	0.00751993846386356	0.0384884969273611
LUAD	TYRO3	ENSG00000092445	ENST00000263798	fn3|fn3|fn3|fn3	p.G248V|p.A244D|p.K235R|p.P247S	248|244|235|247	226-310	4	14	85	890	2.99159663865546	0.00760187733063589	0.0388095380609696
LUAD	FCRL1	ENSG00000163534	ENST00000368176	Ig_C17orf99|Ig_C17orf99|Ig_C17orf99|Ig_C17orf99|Ig_C17orf99|Ig_C17orf99|Ig_C17orf99|Ig_C17orf99|Ig_C17orf99	p.F262L|p.G257V|p.G283V|p.A289S|p.L239Q|p.R286S|p.N293H|p.H228Q|p.P255L	262|257|283|289|239|286|293|228|255	217-296	9	24	80	429	2.0109375	0.00766943121001407	0.0390371843940086
LUAD	RRM1	ENSG00000167325	ENST00000300738	ATP-cone|ATP-cone|ATP-cone	p.T68N|p.D16H|p.I22F	68|16|22	1-89	3	8	89	792	3.33707865168539	0.00767695509747601	0.0390625011450164
LUAD	FKBP6	ENSG00000077800	ENST00000252037	FKBP_C|FKBP_C|FKBP_C|FKBP_C|FKBP_C|FKBP_C	p.E106D|p.R82W|p.N115K|p.P71H|p.E66K|p.A55P	106|82|115|71|66|55	48-140	6	10	93	327	2.10967741935484	0.00769500262062262	0.0391362746657462
LUAD	VEGFC	ENSG00000150630	ENST00000280193	PDGF|PDGF|PDGF|PDGF|PDGF|PDGF|PDGF|PDGF	p.T176N|p.V199L|p.S179I|p.G163V|p.Q172L|p.K142N|p.S168N|p.M174I	176|199|179|163|172|142|168|174	131-211	8	20	81	420	2.07407407407407	0.00782058883791414	0.0395439952794668
LUAD	RASGRF1	ENSG00000058335	ENST00000419573	RhoGEF|RhoGEF|RhoGEF|RhoGEF	p.L419V|p.R338L|p.R354S|p.I389N	419|338|354|389	244-424	4	10	181	1273	2.81325966850829	0.00783600361490444	0.0395977615801784
LUAD	CDHR1	ENSG00000148600	ENST00000372117	Cadherin|Cadherin|Cadherin|Cadherin|Cadherin|Cadherin	p.K508E|p.H522L|p.V507L|p.A538S|p.G487E|p.V491M	508|522|507|538|487|491	477-567	6	23	91	859	2.46249402771142	0.00791029463252069	0.0399000133590966
LUAD	SIRPA	ENSG00000198053	ENST00000358771	C1-set|C1-set|C1-set|C1-set|C1-set	p.S204R|p.P156H|p.L182M|p.S204R|p.D221E	204|156|182|204|221	152-235	5	12	84	504	2.5	0.00792503950197432	0.039962201933138
LUAD	PCDHA11	ENSG00000249158	ENST00000398640	Cadherin|Cadherin|Cadherin|Cadherin|Cadherin|Cadherin	p.T366K|p.S378L|p.V417M|p.R439T|p.L354F|p.R376S	366|378|417|439|354|376	354-445	6	25	92	949	2.47565217391304	0.00802497437798055	0.0403922489458555
LUAD	MDGA2	ENSG00000272781	ENST00000439988	Ig_3|Ig_3|Ig_3|Ig_3|Ig_3|Ig_3|Ig_3	p.I380N|p.V334D|p.E339G|p.D318Y|p.E327D|p.S349Y|p.L353M	380|334|339|318|327|349|353	310-383	7	41	74	1025	2.36486486486487	0.00818169746654562	0.0409782606545737
LUAD	TRIM54	ENSG00000138100	ENST00000296098	zf-RING_UBOX|zf-RING_UBOX|zf-RING_UBOX	p.R48L|p.P41L|p.R65L	48|41|65	26-79	3	7	54	400	3.17460317460317	0.00826608064546408	0.0412158422538709
LUAD	PCDHGA1	ENSG00000204956	ENST00000517417	Cadherin|Cadherin|Cadherin|Cadherin|Cadherin|Cadherin	p.P653T|p.V664L|p.E583V|p.R627S|p.Q640K|p.P614Q	653|664|583|627|640|614	579-665	6	26	87	931	2.46949602122016	0.008286484388764	0.0412814409754357
LUAD	CORIN	ENSG00000145244	ENST00000273857	Fz|Fz|Fz|Fz|Fz	p.R180H|p.L178I|p.R164G|p.P158R|p.G228V	180|178|164|158|228	139-248	5	18	110	1042	2.63131313131313	0.00835239548062983	0.041503552430333
LUAD	MGAM	ENSG00000257335	ENST00000549489	NtCtMGAM_N|NtCtMGAM_N|NtCtMGAM_N|NtCtMGAM_N|NtCtMGAM_N|NtCtMGAM_N|NtCtMGAM_N	p.T1043S|p.G1102C|p.S1108F|p.R1121H|p.S1020F|p.K1053M|p.R1097C	1043|1102|1108|1121|1020|1053|1097	1014-1127	7	48	114	1857	2.37554824561404	0.00836707587144114	0.0415526756885797
LUAD	BUB1B	ENSG00000156970	ENST00000287598	Mad3_BUB1_I|Mad3_BUB1_I|Mad3_BUB1_I|Mad3_BUB1_I	p.R130C|p.R80W|p.N123S|p.L122H	130|80|123|122	57-179	4	12	123	1050	2.84552845528455	0.00857410858248187	0.0423634719747357
LUAD	HLA-DQB1	ENSG00000179344	ENST00000374943	C1-set|C1-set|C1-set	p.S136C|p.W185C|p.W185L	136|185|185	131-212	3	4	82	269	2.46036585365854	0.00863468083931473	0.0425673939633271
LUAD	CFHR3	ENSG00000116785	ENST00000367425	Sushi|Sushi|Sushi|Sushi|Sushi	p.H115N|p.A113G|p.C129Y|p.W134R|p.W134C	115|113|129|134|134	85-140	5	12	56	330	2.45535714285714	0.00867394734528515	0.0427100571471073
LUAD	CORIN	ENSG00000145244	ENST00000273857	Fz|Fz|Fz|Fz|Fz	p.L506I|p.R539L|p.K537E|p.C463S|p.Q550H	506|539|537|463|550	455-565	5	18	111	1042	2.60760760760761	0.00872583550774153	0.0428953256966004
LUAD	SPAST	ENSG00000021574	ENST00000315285	AAA|AAA|AAA|AAA|AAA	p.H455Q|p.A457V|p.E468Q|p.G453W|p.S507C	455|457|468|453|507	378-508	5	10	131	616	2.35114503816794	0.00874061860214081	0.0429297247377118
LUAD	OBSL1	ENSG00000124006	ENST00000404537	I-set|I-set|I-set	p.K272N|p.V332L|p.R284S	272|332|284	248-336	3	18	89	1896	3.55056179775281	0.00874570929120233	0.0429479693023223
LUAD	KNDC1	ENSG00000171798	ENST00000304613	RasGEF_N|RasGEF_N|RasGEF_N	p.W1326L|p.Q1274L|p.R1318W	1326|1274|1318	1249-1348	3	15	100	1749	3.498	0.00876316441380376	0.0430021553643257
LUAD	ARHGEF15	ENSG00000198844	ENST00000361926	RhoGEF|RhoGEF|RhoGEF|RhoGEF|RhoGEF	p.R537W|p.Y507F|p.T574S|p.V506A|p.V483G	537|507|574|506|483	421-599	5	10	179	841	2.34916201117318	0.00877848833197081	0.0430518096612692
LUAD	PDIA3	ENSG00000167004	ENST00000300289	Thioredoxin_6|Thioredoxin_6|Thioredoxin_6|Thioredoxin_6	p.S308I|p.Y264F|p.E224Q|p.D268Y	308|264|224|268	160-355	4	5	196	505	2.06122448979592	0.00880690813408624	0.043159198445876
LUAD	THBS2	ENSG00000186340	ENST00000366787	TSP_1|TSP_1|TSP_1|TSP_1	p.C430G|p.R406L|p.S426C|p.R423L	430|406|426|423	385-430	4	33	46	1172	3.08827404479578	0.00882703660202155	0.0432431779249521
LUAD	MRPS5	ENSG00000144029	ENST00000272418	Ribosomal_S5_C|Ribosomal_S5_C|Ribosomal_S5_C	p.T301M|p.R300S|p.G313C	301|300|313	295-366	3	6	72	430	2.98611111111111	0.00885243102081479	0.0433373524552584
LUAD	AP4M1	ENSG00000221838	ENST00000359593	Clat_adaptor_s|Clat_adaptor_s|Clat_adaptor_s	p.S71L|p.D13H|p.Y110F	71|13|110	1-139	3	4	139	453	2.44424460431655	0.00886474797204562	0.0433783940108205
LUAD	DMD	ENSG00000198947	ENST00000357033	WW|WW|WW	p.T3080K|p.P3086H|p.G3059S	3080|3086|3059	3057-3086	3	99	30	3685	3.72222222222222	0.00896326571754025	0.0437118038650148
LUAD	FBN2	ENSG00000138829	ENST00000508053	EGF_CA|EGF_CA|EGF_CA|EGF_CA	p.R1195S|p.R1195L|p.R1170M|p.I1159N	1195|1195|1170|1159	1158-1198	4	90	41	2912	3.15663956639566	0.00905513958086046	0.0440235470820261
LUAD	PTPN14	ENSG00000152104	ENST00000366956	FERM_N|FERM_N|FERM_N	p.A73S|p.S38W|p.A49T	73|38|49	25-88	3	16	64	1187	3.4775390625	0.00911393394866089	0.044205452390778
LUAD	DST	ENSG00000151914	ENST00000244364	Spectrin|Spectrin|Spectrin|Spectrin	p.R447L|p.L422H|p.E477K|p.R404T	447|422|477|404	373-477	4	63	105	5171	3.12683295540438	0.00915288639672207	0.0443488713458045
LUAD	OVCH1	ENSG00000187950	ENST00000318184	CUB|CUB|CUB|CUB|CUB|CUB|CUB|CUB|CUB	p.S953R|p.P861Q|p.P936Q|p.G948S|p.W875L|p.S953I|p.K914R|p.T930N|p.H943L	953|861|936|948|875|953|914|930|943	846-954	9	45	109	1134	2.08073394495413	0.00922606143636262	0.0446054386322696
LUAD	HTRA1	ENSG00000166033	ENST00000368984	Trypsin_2|Trypsin_2|Trypsin_2|Trypsin_2	p.V339L|p.G204W|p.D212E|p.Q259L	339|204|212|259	204-342	4	6	139	480	2.30215827338129	0.009269963375933	0.0447468607786261
LUAD	ORC1	ENSG00000085840	ENST00000371568	AAA|AAA|AAA	p.R646L|p.Y531F|p.R670Q	646|531|670	530-675	3	6	146	861	2.9486301369863	0.00927488672013066	0.0447629981398691
LUAD	CPNE1	ENSG00000214078	ENST00000317677	C2|C2|C2	p.W177L|p.W177C|p.E252Q	177|177|252	143-260	3	5	118	542	2.75593220338983	0.00927666083766332	0.0447650302148853
LUAD	SNX14	ENSG00000135317	ENST00000314673	PX|PX|PX|PX	p.R601K|p.V591M|p.V613A|p.K642N	601|591|613|642	574-686	4	12	113	946	2.7905604719764	0.00931543925763645	0.0448866869210085
LUAD	PRPF8	ENSG00000174231	ENST00000572621	U6-snRNA_bdg|U6-snRNA_bdg|U6-snRNA_bdg	p.H1563R|p.Q1575H|p.V1590L	1563|1575|1590	1442-1600	3	13	159	2335	3.38896952104499	0.00933309187954956	0.0449390207747078
LUAD	MFAP3	ENSG00000037749	ENST00000436816	ig|ig|ig	p.W102C|p.H84N|p.N87D	102|84|87	59-137	3	5	79	362	2.74936708860759	0.00936086775831657	0.0450399867533661
LUAD	CR1	ENSG00000203710	ENST00000367049	Sushi|Sushi|Sushi	p.R2068I|p.H2079N|p.G2077V	2068|2079|2077	2041-2096	3	37	56	2489	3.60376447876448	0.00936535288377427	0.0450484639149154
LUAD	DGKI	ENSG00000157680	ENST00000288490	C1_1|C1_1|C1_1|C1_1|C1_1	p.G267S|p.H252Q|p.W253L|p.W253C|p.H252Y	267|252|253|253|252	251-310	5	33	60	1065	2.68939393939394	0.00949831822125136	0.0455093931979551
LUAD	PRKD2	ENSG00000105287	ENST00000433867	Pkinase|Pkinase|Pkinase|Pkinase	p.G558C|p.G738V|p.L602V|p.E592D	558|738|602|592	552-807	4	6	256	878	2.28645833333333	0.00957167360615463	0.04577707802386
LUAD	KDM5C	ENSG00000126012	ENST00000375401	JmjC|JmjC|JmjC	p.M506I|p.R585H|p.Y535C	506|585|535	501-617	3	12	117	1560	3.33333333333333	0.00959383001926128	0.0458213834750498
LUAD	RPS6KL1	ENSG00000198208	ENST00000555647	MIT|MIT|MIT	p.R58L|p.N92I|p.A54S	58|92|54	50-115	3	8	66	549	3.11931818181818	0.00978517685329061	0.0465066500523296
LUAD	DEF8	ENSG00000140995	ENST00000268676	zf-RING_9|zf-RING_9|zf-RING_9|zf-RING_9	p.D312Y|p.S335C|p.R319S|p.R494W	312|335|319|494	295-497	4	5	203	512	2.01773399014778	0.00979784093837566	0.0465398761114335
LUAD	SNX9	ENSG00000130340	ENST00000392185	BAR_3_WASP_bdg|BAR_3_WASP_bdg|BAR_3_WASP_bdg|BAR_3_WASP_bdg	p.M490I|p.I438T|p.Q587H|p.V402L	490|438|587|402	358-593	4	5	236	595	2.01694915254237	0.00981691851601485	0.0466039506649211
LUAD	LATS1	ENSG00000131023	ENST00000543571	Pkinase|Pkinase|Pkinase|Pkinase|Pkinase	p.H820R|p.A758S|p.G787V|p.N762S|p.S803T	820|758|787|762|803	705-883	5	13	179	1130	2.42801890846584	0.00987307967791407	0.0467698980618713
LUAD	DST	ENSG00000151914	ENST00000244364	Spectrin|Spectrin|Spectrin|Spectrin	p.W3070L|p.A3004S|p.R3069S|p.R3080S	3070|3004|3069|3080	2980-3086	4	63	107	5171	3.06838747960243	0.00987489742136916	0.0467716816567246
LUAD	MYO9A	ENSG00000066933	ENST00000356056	RhoGAP|RhoGAP|RhoGAP	p.D2114G|p.S2172F|p.R2139P	2114|2172|2139	2076-2226	3	15	151	2548	3.37483443708609	0.0099255087750818	0.0469391042558126
LUAD	CDH23	ENSG00000107736	ENST00000398788	Cadherin|Cadherin|Cadherin	p.L95M|p.S110T|p.P140T	95|110|140	61-153	3	11	93	1114	3.26686217008798	0.00992582436747869	0.0469391042558126
LUAD	ZIM3	ENSG00000141946	ENST00000269834	zf-C2H2|zf-C2H2|zf-C2H2	p.Q280K|p.Q296K|p.R289M	280|296|289	279-301	3	18	23	472	3.42028985507246	0.00995180925569183	0.0470051389007474
LUAD	ADAMTSL3	ENSG00000156218	ENST00000286744	PLAC|PLAC|PLAC	p.V1669L|p.H1664N|p.T1662S	1669|1664|1662	1659-1689	3	46	31	1691	3.55750350631136	0.00999217884304282	0.0471249101700967
LUSC	CCND1	ENSG00000110092	ENST00000227507	Cyclin_C|Cyclin_C|Cyclin_C	p.H181Q|p.D240N|p.E162K	181|240|162	155-282	3	3	128	295	2.3046875	0	0
LUSC	LTF	ENSG00000012223	ENST00000231751	Transferrin|Transferrin|Transferrin	p.P444T|p.G515W|p.Q531H	444|515|531	364-695	3	3	332	710	2.13855421686747	0	0
LUSC	PDCD2L	ENSG00000126249	ENST00000246535	PDCD2_C|PDCD2_C|PDCD2_C	p.G234C|p.S318C|p.T284S	234|318|284	185-350	3	3	166	358	2.1566265060241	0	0
LUSC	RBM39	ENSG00000131051	ENST00000253363	RBM39linker|RBM39linker|RBM39linker|RBM39linker	p.D350H|p.D350N|p.S384C|p.E408K	350|350|384|408	341-442	4	4	102	530	5.19607843137255	0	0
LUSC	MMP13	ENSG00000137745	ENST00000260302	Peptidase_M10|Peptidase_M10|Peptidase_M10	p.G225V|p.K170N|p.G225C	225|170|225	112-267	3	3	156	471	3.01923076923077	0	0
LUSC	HRASLS	ENSG00000127252	ENST00000264735	LRAT|LRAT|LRAT	p.R130H|p.H226R|p.D192Y	130|226|192	119-237	3	3	119	273	2.29411764705882	0	0
LUSC	SEC11A	ENSG00000140612	ENST00000268220	Peptidase_S24|Peptidase_S24|Peptidase_S24	p.D65H|p.D75H|p.D122E	65|75|122	51-122	3	3	72	179	2.48611111111111	0	0
LUSC	APEH	ENSG00000164062	ENST00000296456	Peptidase_S9|Peptidase_S9|Peptidase_S9	p.Q673H|p.S587F|p.Q569L	673|587|569	516-732	3	3	217	732	3.37327188940092	0	0
LUSC	ANKK1	ENSG00000170209	ENST00000303941	Pkinase_Tyr|Pkinase_Tyr|Pkinase_Tyr|Pkinase_Tyr	p.R266C|p.S227L|p.M231I|p.K118N	266|227|231|118	25-285	4	4	261	765	2.93103448275862	0	0
LUSC	PTCRA	ENSG00000171611	ENST00000304672	PTCRA|PTCRA|PTCRA	p.D58V|p.G110W|p.P136A	58|110|136	20-146	3	3	127	281	2.21259842519685	0	0
LUSC	PTPN7	ENSG00000143851	ENST00000309017	Y_phosphatase|Y_phosphatase|Y_phosphatase|Y_phosphatase	p.I233N|p.P276H|p.H354Y|p.L433I	233|276|354|433	224-454	4	4	231	465	2.01298701298701	0	0
LUSC	OLR1	ENSG00000173391	ENST00000309539	Lectin_C|Lectin_C|Lectin_C|Lectin_C|Lectin_C	p.G205W|p.R208L|p.P222S|p.L179F|p.C264F	205|208|222|179|264	162-266	5	5	105	273	2.6	0	0
LUSC	CIB1	ENSG00000185043	ENST00000328649	EF-hand_7|EF-hand_7|EF-hand_7	p.S147F|p.E140K|p.F173L	147|140|173	105-178	3	3	74	191	2.58108108108108	0	0
LUSC	TUBB2A	ENSG00000137267	ENST00000333628	Tubulin|Tubulin|Tubulin	p.E69K|p.V60G|p.V49A	69|60|49	3-212	3	3	210	445	2.11904761904762	0	0
LUSC	MASP1	ENSG00000127241	ENST00000337774	Trypsin|Trypsin|Trypsin|Trypsin|Trypsin|Trypsin	p.A489P|p.A582T|p.P574L|p.E575Q|p.R596S|p.E528K	489|582|574|575|596|528	449-691	6	6	243	699	2.87654320987654	0	0
LUSC	CYTH3	ENSG00000008256	ENST00000350796	Sec7|Sec7|Sec7	p.N208I|p.H138R|p.N91Y	208|138|91	66-248	3	3	183	399	2.18032786885246	0	0
LUSC	ACAP3	ENSG00000131584	ENST00000354700	BAR_3|BAR_3|BAR_3	p.F125S|p.E221K|p.G155W	125|221|155	3-236	3	3	234	834	3.56410256410256	0	0
LUSC	MARC2	ENSG00000117791	ENST00000366913	MOSC|MOSC|MOSC	p.Y317D|p.P301A|p.T275S	317|301|275	201-332	3	3	132	335	2.53787878787879	0	0
LUSC	RWDD3	ENSG00000122481	ENST00000370202	RWD|RWD|RWD	p.S10W|p.T82S|p.S96P	10|82|96	3-111	3	3	109	267	2.44954128440367	0	0
LUSC	FAM213A	ENSG00000122378	ENST00000372181	AhpC-TSA_2|AhpC-TSA_2|AhpC-TSA_2|AhpC-TSA_2	p.G106C|p.G182R|p.V107I|p.E177Q	106|182|107|177	94-202	4	4	109	229	2.10091743119266	0	0
LUSC	BPIFB3	ENSG00000186190	ENST00000375494	LBP_BPI_CETP_C|LBP_BPI_CETP_C|LBP_BPI_CETP_C	p.L328M|p.A434E|p.L391M	328|434|391	257-474	3	3	218	476	2.18348623853211	0	0
LUSC	CALML5	ENSG00000178372	ENST00000380332	EF-hand_7|EF-hand_7|EF-hand_7	p.M122T|p.L110M|p.V100L	122|110|100	80-144	3	3	65	146	2.24615384615385	0	0
LUSC	TUBAL3	ENSG00000178462	ENST00000380419	Tubulin_C|Tubulin_C|Tubulin_C|Tubulin_C	p.V310I|p.V360M|p.S347F|p.T277A	310|360|347|277	270-400	4	4	131	446	3.40458015267176	0	0
LUSC	CAMK2B	ENSG00000058404	ENST00000395749	Pkinase|Pkinase|Pkinase	p.E184Q|p.Q118H|p.M130K	184|118|130	14-272	3	3	259	666	2.57142857142857	0	0
LUSC	ACY1	ENSG00000243989	ENST00000404366	M20_dimer|M20_dimer|M20_dimer	p.H242N|p.R236T|p.P241H	242|236|241	188-302	3	3	115	408	3.54782608695652	0	0
LUSC	INPP5J	ENSG00000185133	ENST00000404390	Exo_endo_phos|Exo_endo_phos|Exo_endo_phos|Exo_endo_phos	p.G234W|p.G324C|p.L315P|p.K277R	234|324|315|277	60-353	4	4	294	638	2.17006802721088	0	0
LUSC	TRGC2	ENSG00000227191	ENST00000436911	C1-set|C1-set|C1-set	p.L31F|p.T76P|p.I44K	31|76|44	13-95	3	3	83	189	2.27710843373494	0	0
LUSC	CTPS2	ENSG00000047230	ENST00000443824	GATase|GATase|GATase	p.I407V|p.L432V|p.P429L	407|432|429	309-546	3	3	238	586	2.46218487394958	0	0
LUSC	XPNPEP1	ENSG00000108039	ENST00000502935	Peptidase_M24|Peptidase_M24|Peptidase_M24	p.S498N|p.V382I|p.G529W	498|382|529	371-587	3	3	217	666	3.06912442396313	0	0
LUSC	GLIPR1L2	ENSG00000180481	ENST00000550916	CAP|CAP|CAP|CAP|CAP|CAP|CAP|CAP	p.Y167H|p.S166P|p.A186S|p.V82L|p.P175L|p.L103S|p.G117V|p.G123S	167|166|186|82|175|103|117|123	58-192	8	8	135	344	2.54814814814815	0	0
LUSC	KMT2D	ENSG00000167548	ENST00000301067	PHD|PHD|PHD|PHD|PHD|PHD	p.C1408F|p.G1387V|p.C1380G|p.C1424S|p.R1388W|p.S1385I	1408|1387|1380|1424|1388|1385	1379-1429	6	57	51	5537	11.4282765737874	9.93483677103058e-07	8.8713667944069e-06
LUSC	KMT2C	ENSG00000055609	ENST00000262189	zf-HC5HC2H|zf-HC5HC2H|zf-HC5HC2H|zf-HC5HC2H|zf-HC5HC2H|zf-HC5HC2H|zf-HC5HC2H	p.M305I|p.H330D|p.H330Q|p.V273L|p.Q264L|p.P309H|p.H330L	305|330|330|273|264|309|330	252-331	7	54	80	4911	7.95763888888889	2.64517754033911e-06	2.35693654038726e-05
LUSC	ZFYVE9	ENSG00000157077	ENST00000287727	FYVE|FYVE|FYVE|FYVE|FYVE	p.V697I|p.A702S|p.A747G|p.S755L|p.Q701H	697|702|747|755|701	694-759	5	11	66	1425	9.81404958677686	3.72570569462383e-06	3.30902677049489e-05
LUSC	COL6A5	ENSG00000172752	ENST00000265379	VWA|VWA|VWA|VWA|VWA|VWA|VWA|VWA	p.S166F|p.Q109H|p.P135S|p.A142P|p.G168V|p.V49M|p.H184R|p.S80I	166|109|135|142|168|49|184|80	30-204	8	21	175	2615	5.69251700680272	3.765566968017e-06	3.34263529835993e-05
LUSC	DMBT1	ENSG00000187908	ENST00000368909	SRCR|SRCR|SRCR|SRCR|SRCR|SRCR|SRCR|SRCR	p.G1004D|p.M1040K|p.C1002F|p.S1041T|p.R1047Q|p.D1058Y|p.M1040I|p.G1004C	1004|1040|1002|1041|1047|1058|1040|1004	996-1093	8	36	98	2413	5.47165532879819	1.04110582913597e-05	9.19731515384097e-05
LUSC	LTBP4	ENSG00000090006	ENST00000308370	EGF_CA|EGF_CA|EGF_CA|EGF_CA	p.C978F|p.R968L|p.E1000K|p.E967Q	978|968|1000|967	961-1003	4	13	43	1623	11.613595706619	1.40585012027294e-05	0.000123732762381245
LUSC	DDX60L	ENSG00000181381	ENST00000260184	DEAD|DEAD|DEAD|DEAD|DEAD|DEAD|DEAD|DEAD	p.K798M|p.A797S|p.A899P|p.L751P|p.P796L|p.S775Y|p.V801D|p.L752V	798|797|899|751|796|775|801|752	745-908	8	19	164	1706	4.37997432605905	2.63141040084403e-05	0.000230067604919461
LUSC	IGFN1	ENSG00000163395	ENST00000335211	I-set|I-set|I-set|I-set	p.R3493S|p.G3483R|p.R3491H|p.V3476L	3493|3483|3491|3476	3406-3494	4	16	89	3708	10.4157303370787	2.78804558004886e-05	0.000243569316003001
LUSC	ZNF157	ENSG00000147117	ENST00000377073	zf-C2H2|zf-C2H2|zf-C2H2	p.R481L|p.G476W|p.G476V	481|476|476	470-492	3	6	23	506	11	5.94638005690928e-05	0.000512718368003093
LUSC	MOV10	ENSG00000155363	ENST00000413052	AAA_30|AAA_30|AAA_30|AAA_30|AAA_30	p.P635S|p.D591N|p.A560G|p.V542A|p.P572S	635|591|560|542|572	498-696	5	6	199	1003	4.2001675041876	6.09976158230108e-05	0.000525395762012103
LUSC	CHD3	ENSG00000170004	ENST00000380358	PHD|PHD|PHD	p.C533W|p.G525R|p.C533F	533|525|533	517-562	3	11	46	2059	12.2075098814229	7.24804452356675e-05	0.000622842350695279
LUSC	ZNF347	ENSG00000197937	ENST00000452676	zf-C2H2|zf-C2H2|zf-C2H2	p.L585V|p.C575F|p.C575S	585|575|575	570-592	3	10	23	840	10.9565217391304	0.000103380198017922	0.000881048550032182
LUSC	ZNF154	ENSG00000179909	ENST00000512439	zf-C2H2|zf-C2H2|zf-C2H2	p.W180C|p.Y161C|p.W180R	180|161|180	161-183	3	6	23	437	9.5	0.000105620298618714	0.00089921306214656
LUSC	RAPGEF6	ENSG00000158987	ENST00000296859	RasGEF_N|RasGEF_N|RasGEF_N	p.I440M|p.G491D|p.R423L	440|491|423	415-502	3	6	88	1609	9.14204545454546	0.000122736863992889	0.00103878905304189
LUSC	PCDHB2	ENSG00000112852	ENST00000194155	Cadherin|Cadherin|Cadherin|Cadherin|Cadherin|Cadherin|Cadherin	p.G513C|p.A525V|p.S504F|p.S507C|p.L460M|p.I508M|p.A542T	513|525|504|507|460|508|542	458-554	7	15	97	798	3.83917525773196	0.000138298024214056	0.00116364492194757
LUSC	PKD1L2	ENSG00000166473	ENST00000337114	Lectin_C|Lectin_C|Lectin_C	p.W139L|p.S136F|p.E69K	139|136|69	46-154	3	4	109	991	6.81880733944954	0.000146356283880378	0.00122894702941584
LUSC	PCDHA1	ENSG00000204970	ENST00000504120	Cadherin|Cadherin|Cadherin|Cadherin|Cadherin|Cadherin|Cadherin|Cadherin	p.H511R|p.N487K|p.D481E|p.G546A|p.E501Q|p.D524Y|p.T476M|p.T476S	511|487|481|546|501|524|476|476	460-556	8	22	97	950	3.56138706654171	0.000172833229187597	0.00144030593310893
LUSC	TTN	ENSG00000155657	ENST00000589042	I-set|I-set|I-set|I-set|I-set|I-set|I-set|I-set	p.R9246K|p.V9286F|p.P9213T|p.K9240R|p.V9294F|p.S9272C|p.S9237F|p.S9282I	9246|9286|9213|9240|9294|9272|9237|9282	9205-9294	8	773	90	35991	4.13868046571798	0.000180098249628835	0.00149783069148325
LUSC	PCDHGA4	ENSG00000262576	ENST00000571252	Cadherin|Cadherin|Cadherin|Cadherin|Cadherin|Cadherin	p.Y586F|p.E613D|p.E613K|p.H649Q|p.A663D|p.V664L	586|613|613|649|663|664	578-665	6	15	88	931	4.23181818181818	0.000218254021139508	0.00180112647427775
LUSC	POLR2A	ENSG00000181222	ENST00000322644	RNA_pol_Rpb1_5|RNA_pol_Rpb1_5|RNA_pol_Rpb1_5|RNA_pol_Rpb1_5|RNA_pol_Rpb1_5|RNA_pol_Rpb1_5|RNA_pol_Rpb1_5|RNA_pol_Rpb1_5|RNA_pol_Rpb1_5	p.Q1101K|p.D1242G|p.R1224W|p.R958Q|p.M1102V|p.F1076L|p.Q949K|p.T1048M|p.D1389H	1101|1242|1224|958|1102|1076|949|1048|1389	830-1427	9	12	598	1970	2.47073578595318	0.000230116090197185	0.00189429229362619
LUSC	TDRD7	ENSG00000196116	ENST00000355295	TUDOR|TUDOR|TUDOR|TUDOR	p.Q963K|p.E991K|p.P919T|p.H997Q	963|991|919|997	908-1026	4	7	119	1098	5.27250900360144	0.000259923812321761	0.00212328874243287
LUSC	PCDHA5	ENSG00000204965	ENST00000529859	Cadherin|Cadherin|Cadherin|Cadherin|Cadherin|Cadherin|Cadherin	p.A591E|p.H644Y|p.L646I|p.R594C|p.G587C|p.H644L|p.R643H	591|644|646|594|587|644|643	577-669	7	19	93	936	3.70797962648557	0.000261384196254655	0.00213416454809699
LUSC	TECTA	ENSG00000109927	ENST00000392793	TILa|TILa|TILa|TILa|TILa	p.V1456M|p.E1469Q|p.Q1458H|p.C1459F|p.R1473H	1456|1469|1458|1459|1473	1426-1480	5	36	55	2155	5.44191919191919	0.000278546888955455	0.00226535036238994
LUSC	MATN2	ENSG00000132561	ENST00000520016	VWA|VWA|VWA|VWA|VWA|VWA|VWA	p.R185W|p.D57N|p.D57Y|p.D88E|p.L228M|p.R155L|p.V216I	185|57|57|88|228|155|216	57-231	7	12	175	956	3.18666666666667	0.000307605327416471	0.00248457388970862
LUSC	PLAT	ENSG00000104368	ENST00000220809	Kringle|Kringle|Kringle|Kringle	p.T138M|p.G163R|p.P182Q|p.G163W	138|163|182|163	127-208	4	6	82	562	4.56910569105691	0.000348526995698872	0.00279734767726868
LUSC	ZNF700	ENSG00000196757	ENST00000254321	zf-C2H2|zf-C2H2|zf-C2H2	p.S459L|p.H464L|p.C448F	459|464|448	446-468	3	12	23	742	8.06521739130435	0.000374101363455726	0.00299100278119121
LUSC	DGKD	ENSG00000077044	ENST00000264057	C1_1|C1_1|C1_1	p.A183T|p.A201D|p.R204H	183|201|204	164-216	3	9	53	1214	7.63522012578616	0.000383390593203248	0.00306305104697809
LUSC	DYNC1H1	ENSG00000197102	ENST00000360184	AAA_7|AAA_7|AAA_7|AAA_7|AAA_7	p.K2633N|p.R2643L|p.N2646S|p.V2568I|p.R2643H	2633|2643|2646|2568|2643	2557-2739	5	26	183	4646	4.88230348886087	0.000434769495741838	0.00344524886158634
LUSC	ASTN1	ENSG00000152092	ENST00000361833	FXa_inhibition|FXa_inhibition|FXa_inhibition|FXa_inhibition|FXa_inhibition|FXa_inhibition	p.G658R|p.M668L|p.F656L|p.I687L|p.C684F|p.G658V	658|668|656|687|684|658	652-699	6	38	48	1294	4.25657894736842	0.000442387598910798	0.00350393854976415
LUSC	CSMD2	ENSG00000121904	ENST00000241312	CUB|CUB|CUB|CUB|CUB|CUB|CUB|CUB	p.P2067T|p.W1996R|p.P1982T|p.Y2073C|p.S2041R|p.D2061N|p.A2006V|p.G2027C	2067|1996|1982|2073|2041|2061|2006|2027	1968-2073	8	75	106	3487	3.50893081761006	0.000454665536279486	0.00359344352658159
LUSC	ASL	ENSG00000126522	ENST00000304874	ASL_C2|ASL_C2|ASL_C2	p.S391Y|p.R379L|p.W428S	391|379|428	368-435	3	4	68	464	5.11764705882353	0.000461279047860752	0.0036431024157138
LUSC	FBN2	ENSG00000138829	ENST00000508053	EGF_CA|EGF_CA|EGF_CA|EGF_CA	p.K1078T|p.L1106I|p.C1098W|p.C1077F	1078|1106|1098|1077	1073-1113	4	46	41	2912	6.17603393425239	0.000469078999491224	0.00369898937729367
LUSC	CPXM2	ENSG00000121898	ENST00000241305	CarboxypepD_reg|CarboxypepD_reg|CarboxypepD_reg	p.R713S|p.A659V|p.I670T	713|659|670	643-719	3	5	77	756	5.89090909090909	0.00049423516195346	0.00388022688611017
LUSC	IGFN1	ENSG00000163395	ENST00000335211	I-set|I-set|I-set	p.H3644R|p.Y3661C|p.F3648L	3644|3661|3648	3614-3703	3	16	90	3708	7.725	0.000499766571176785	0.00392179251442428
LUSC	DCLRE1A	ENSG00000198924	ENST00000361384	DRMBL|DRMBL|DRMBL	p.L1007M|p.E915Q|p.D923N	1007|915|923	914-1020	3	5	107	1040	5.83177570093458	0.000514125150022693	0.00402301713891929
LUSC	FREM2	ENSG00000150893	ENST00000280481	Cadherin_3|Cadherin_3|Cadherin_3|Cadherin_3|Cadherin_3|Cadherin_3	p.V1077L|p.Q1109H|p.T1054N|p.H1089Q|p.V1159L|p.I1090V	1077|1109|1054|1089|1159|1090	1050-1170	6	38	121	3169	4.13527620704654	0.000525633841299888	0.00410627390922444
LUSC	ZNF534	ENSG00000198633	ENST00000332323	zf-C2H2|zf-C2H2|zf-C2H2	p.I235M|p.R247G|p.S237C	235|247|237	227-249	3	12	23	674	7.32608695652174	0.000538410084181429	0.00420013186160302
LUSC	TTN	ENSG00000155657	ENST00000589042	I-set|I-set|I-set|I-set|I-set|I-set|I-set	p.R14905G|p.L14893V|p.P14858R|p.E14917Q|p.R14878I|p.G14867R|p.D14913Y	14905|14893|14858|14917|14878|14867|14913	14853-14936	7	773	84	35991	3.88001293661061	0.000557599772269435	0.00434164058972982
LUSC	COL6A6	ENSG00000206384	ENST00000358511	VWA|VWA|VWA|VWA|VWA|VWA|VWA|VWA|VWA|VWA	p.L876F|p.G883C|p.D865N|p.S816C|p.G947V|p.A951D|p.R937P|p.D920N|p.G973V|p.Y966H	876|883|865|816|947|951|937|920|973|966	809-981	10	46	173	2263	2.84367931641116	0.000561399568225873	0.0043660891667101
LUSC	MORC1	ENSG00000114487	ENST00000232603	HATPase_c_3|HATPase_c_3|HATPase_c_3|HATPase_c_3|HATPase_c_3|HATPase_c_3|HATPase_c_3|HATPase_c_3|HATPase_c_3|HATPase_c_3|HATPase_c_3	p.Q131E|p.M72I|p.C126Y|p.T132I|p.F117L|p.A33V|p.E135K|p.F61L|p.G106V|p.R154I|p.R85L	131|72|126|132|117|33|135|61|106|154|85	25-162	11	31	138	984	2.53015427769986	0.000601274957094389	0.00464888541259892
LUSC	HAS1	ENSG00000105509	ENST00000222115	Glyco_tranf_2_3|Glyco_tranf_2_3|Glyco_tranf_2_3|Glyco_tranf_2_3|Glyco_tranf_2_3|Glyco_tranf_2_3|Glyco_tranf_2_3|Glyco_tranf_2_3	p.V218F|p.R284P|p.L311P|p.R371P|p.Q234R|p.Q319H|p.G213R|p.L283M	218|284|311|371|234|319|213|283	178-382	8	10	205	578	2.25560975609756	0.000604576277166036	0.00467004472420293
LUSC	PARP14	ENSG00000173193	ENST00000474629	Macro|Macro|Macro	p.K1337E|p.P1340L|p.P1340Q	1337|1340|1340	1245-1347	3	8	103	1801	6.55703883495146	0.000621280480121111	0.00478455386506677
LUSC	FEZF2	ENSG00000153266	ENST00000283268	zf-C2H2|zf-C2H2|zf-C2H2	p.V285E|p.E280K|p.R294G	285|280|294	277-299	3	9	23	459	6.65217391304348	0.000647900806989732	0.00497566162916627
LUSC	TTN	ENSG00000155657	ENST00000589042	fn3|fn3|fn3|fn3|fn3|fn3|fn3	p.G28452C|p.E28492K|p.P28475T|p.T28513N|p.G28503E|p.H28495N|p.S28469C	28452|28492|28475|28513|28503|28495|28469	28452-28537	7	773	86	35991	3.78978007761966	0.000648646676533193	0.00498023361485824
LUSC	APOH	ENSG00000091583	ENST00000205948	Sushi|Sushi|Sushi	p.D236N|p.P219T|p.K227Q	236|219|227	205-260	3	4	56	345	4.62053571428571	0.000694185803305158	0.00530893275925748
LUSC	ZAN	ENSG00000146839	ENST00000546292	C8|C8|C8|C8|C8	p.R2611W|p.D2581V|p.Q2601K|p.A2550E|p.A2545D	2611|2581|2601|2550|2545	2545-2616	5	41	72	2720	4.6070460704607	0.000697644025274613	0.00533087240209891
LUSC	PTEN	ENSG00000171862	ENST00000371953	DSPc|DSPc|DSPc|DSPc|DSPc|DSPc|DSPc|DSPc|DSPc|DSPc|DSPc|DSPc	p.G165E|p.G129E|p.C136F|p.K128Q|p.K128M|p.R142P|p.D92H|p.Q171K|p.S170I|p.S170R|p.R130Q|p.C136R	165|129|136|128|128|142|92|171|170|170|130|136	67-173	12	21	107	403	2.15220293724967	0.000700187404786279	0.00534864929576293
LUSC	MRC1L1	ENSG00000183748	ENST00000331429	Lectin_C|Lectin_C|Lectin_C|Lectin_C|Lectin_C	p.S400C|p.G395V|p.F407L|p.K381R|p.Q384K	400|395|407|381|384	380-488	5	16	109	1456	4.1743119266055	0.00072957940274132	0.00555649285457961
LUSC	PLG	ENSG00000122194	ENST00000308192	Kringle|Kringle|Kringle|Kringle|Kringle	p.C352F|p.T279K|p.V287L|p.A301S|p.R343L	352|279|287|301|343	275-352	5	13	78	810	3.99408284023669	0.000751390198605151	0.00571208486458015
LUSC	DHX35	ENSG00000101452	ENST00000252011	OB_NTP_bind|OB_NTP_bind|OB_NTP_bind	p.G613V|p.G613S|p.T624S	613|613|624	606-685	3	5	80	703	5.2725	0.000762174097818757	0.00578874376773089
LUSC	SLC25A24	ENSG00000085491	ENST00000565488	EF-hand_7|EF-hand_7|EF-hand_7|EF-hand_7	p.N102I|p.R148G|p.E128K|p.F151L	102|148|128|151	88-152	4	7	65	477	4.19340659340659	0.000775710090390014	0.00588074991532155
LUSC	ABCB7	ENSG00000131269	ENST00000253577	ABC_tran|ABC_tran|ABC_tran|ABC_tran|ABC_tran|ABC_tran	p.V549A|p.R517S|p.R547S|p.H589Y|p.K500R|p.Y633C	549|517|547|589|500|633	489-638	6	10	150	753	3.012	0.000842654169037504	0.00634031624481164
LUSC	TTN	ENSG00000155657	ENST00000589042	I-set|I-set|I-set|I-set|I-set|I-set|I-set	p.D5327Y|p.D5276Y|p.K5319R|p.N5314S|p.Y5295H|p.A5285S|p.P5292L	5327|5276|5319|5314|5295|5285|5292	5261-5350	7	773	90	35991	3.62134540750323	0.000866669240003226	0.00650031401865036
LUSC	PKHD1L1	ENSG00000205038	ENST00000378402	TIG|TIG|TIG|TIG|TIG|TIG|TIG	p.P1593L|p.L1635F|p.D1613G|p.V1637I|p.M1625I|p.G1641R|p.N1623H	1593|1635|1613|1637|1625|1641|1623	1566-1650	7	99	85	4243	3.52953060011884	0.000881771778685092	0.00660161519031853
LUSC	STAT3	ENSG00000168610	ENST00000264657	SH2|SH2|SH2	p.G618R|p.G630S|p.E616Q	618|630|616	584-674	3	5	91	770	5.07692307692308	0.000883159868612982	0.00660901630698754
LUSC	GPR98	ENSG00000164199	ENST00000405460	Calx-beta|Calx-beta|Calx-beta|Calx-beta|Calx-beta|Calx-beta	p.I2058V|p.I2002L|p.V2074D|p.D2065H|p.D1973Y|p.F2049L	2058|2002|2074|2065|1973|2049	1965-2079	6	84	115	6306	3.9167701863354	0.000892110620262621	0.00666093156415449
LUSC	KLHL41	ENSG00000239474	ENST00000284669	BTB|BTB|BTB|BTB	p.S93F|p.E60Q|p.V123I|p.L26I	93|60|123|26	23-130	4	6	108	606	3.74074074074074	0.000918510202041811	0.00683952093728365
LUSC	TTN	ENSG00000155657	ENST00000589042	I-set|I-set|I-set|I-set|I-set|I-set|I-set	p.A6880S|p.M6943T|p.I6877R|p.E6893V|p.N6938S|p.I6877T|p.E6878Q	6880|6943|6877|6893|6938|6877|6878	6854-6944	7	773	91	35991	3.58155040302518	0.000929444660157763	0.00690230014290896
LUSC	EMR1	ENSG00000174837	ENST00000312053	EGF_CA|EGF_CA|EGF_CA|EGF_CA|EGF_CA	p.G123V|p.Q86E|p.D82Y|p.S113P|p.I81T	123|86|82|113|81	80-130	5	21	51	886	4.13632119514472	0.000929785133632066	0.00690271083492623
LUSC	PKHD1L1	ENSG00000205038	ENST00000378402	TIG|TIG|TIG|TIG|TIG|TIG|TIG	p.K1261M|p.A1274V|p.P1301S|p.V1275A|p.T1270R|p.L1295I|p.K1261N	1261|1274|1301|1275|1270|1295|1261	1240-1325	7	99	86	4243	3.48848954662908	0.000950086097836866	0.00703949315603164
LUSC	PER3	ENSG00000049246	ENST00000361923	PAS_3|PAS_3|PAS_3	p.S355G|p.M319I|p.I350F	355|319|350	284-374	3	7	91	1201	5.65620094191523	0.000956792737733525	0.00707996665962334
LUSC	VWCE	ENSG00000167992	ENST00000335613	EGF_CA|EGF_CA|EGF_CA	p.Y201C|p.T188S|p.E184K	201|188|184	181-218	3	12	38	955	6.28289473684211	0.000959147873151656	0.00709422048632895
LUSC	ZBTB11	ENSG00000066422	ENST00000312938	BTB|BTB|BTB|BTB	p.S251C|p.E245K|p.E221Q|p.E221K	251|245|221|221	204-310	4	9	107	1053	4.37383177570093	0.000959591826787509	0.00709591774640991
LUSC	TCF20	ENSG00000100207	ENST00000359486	zf-HC5HC2H|zf-HC5HC2H|zf-HC5HC2H	p.V1868F|p.R1928T|p.P1930H	1868|1928|1930	1855-1933	3	12	79	1960	6.20253164556962	0.00100642968117093	0.00740914988247865
LUSC	HDLBP	ENSG00000115677	ENST00000391975	KH_1|KH_1|KH_1	p.L806V|p.L823W|p.R818G	806|823|818	802-865	3	10	64	1268	5.94375	0.00106548681321395	0.00778501893294398
LUSC	TBC1D15	ENSG00000121749	ENST00000550746	PH_RBD|PH_RBD|PH_RBD|PH_RBD|PH_RBD|PH_RBD	p.K10M|p.I48K|p.Q204E|p.A45V|p.L91V|p.Q15H	10|48|204|45|91|15	10-211	6	8	202	691	2.56559405940594	0.00108617422938906	0.00792392242670511
LUSC	ACAN	ENSG00000157766	ENST00000439576	Xlink|Xlink|Xlink|Xlink|Xlink|Xlink	p.A314S|p.A303V|p.M294I|p.G324V|p.A303T|p.T283K	314|303|294|324|303|283	254-349	6	43	96	2530	3.67732558139535	0.0010959916266986	0.00798322038258399
LUSC	ADAMTS20	ENSG00000173157	ENST00000389420	TSP_1|TSP_1|TSP_1|TSP_1|TSP_1|TSP_1	p.W1211C|p.W1211L|p.D1242N|p.A1213V|p.W1216L|p.V1250I	1211|1211|1242|1213|1216|1250	1209-1263	6	56	55	1910	3.72077922077922	0.00110506762260965	0.00804401699151104
LUSC	C4BPA	ENSG00000123838	ENST00000367070	Sushi|Sushi|Sushi|Sushi	p.S441N|p.P430R|p.E449V|p.C454S	441|430|449|454	426-480	4	10	55	597	4.34181818181818	0.00112397643129469	0.00816907650548188
LUSC	SYTL3	ENSG00000164674	ENST00000297239	C2|C2|C2	p.H321N|p.P345L|p.C326Y	321|345|326	321-433	3	4	113	610	4.04867256637168	0.00117759088090064	0.00849714650026538
LUSC	NLRP11	ENSG00000179873	ENST00000443188	PYRIN|PYRIN|PYRIN|PYRIN|PYRIN	p.E61Q|p.I72M|p.L56M|p.Q41H|p.C82R	61|72|56|41|82	10-83	5	18	74	1033	3.87762762762763	0.00117997479958665	0.00850692662225424
LUSC	CHN2	ENSG00000106069	ENST00000222792	SH2|SH2|SH2|SH2	p.G90E|p.A95S|p.R66W|p.S65F	90|95|66|65	60-129	4	7	70	468	3.82040816326531	0.00120531703341342	0.00866696560170606
LUSC	TARS2	ENSG00000143374	ENST00000369064	HGTP_anticodon|HGTP_anticodon|HGTP_anticodon	p.V616A|p.V700G|p.R656T	616|700|656	615-706	3	5	92	718	4.68260869565217	0.00120963577956701	0.00868669201892663
LUSC	ZNF681	ENSG00000196172	ENST00000402377	zf-C2H2|zf-C2H2|zf-C2H2	p.S414R|p.K413E|p.S414I	414|413|414	394-416	3	14	23	645	6.00931677018634	0.00121374408741937	0.00871241253811726
LUSC	SNX18	ENSG00000178996	ENST00000326277	BAR_3_WASP_bdg|BAR_3_WASP_bdg|BAR_3_WASP_bdg|BAR_3_WASP_bdg	p.R472G|p.D481G|p.D439G|p.D386Y	472|481|439|386	386-549	4	5	164	628	3.06341463414634	0.00121456572602718	0.00871641919303324
LUSC	WHSC1L1	ENSG00000147548	ENST00000317025	AWS|AWS|AWS	p.R1117K|p.E1122K|p.D1132N	1117|1122|1132	1104-1142	3	18	39	1437	6.14102564102564	0.0012232465872144	0.00877110751872588
LUSC	EMILIN1	ENSG00000138080	ENST00000380320	EMI|EMI|EMI	p.P84H|p.R99H|p.R107C	84|99|107	57-126	3	8	70	1016	5.44285714285714	0.00125833962257171	0.00900711987736098
LUSC	CPED1	ENSG00000106034	ENST00000310396	Cadherin-like|Cadherin-like|Cadherin-like|Cadherin-like|Cadherin-like|Cadherin-like|Cadherin-like	p.G654V|p.Y597F|p.G654C|p.P581T|p.L617V|p.G610A|p.G610V	654|597|654|581|617|610|610	578-667	7	26	90	1026	3.06923076923077	0.00128910128981774	0.00920142978906799
LUSC	RECQL	ENSG00000004700	ENST00000444129	DEAD|DEAD|DEAD|DEAD	p.E108D|p.V189L|p.H222R|p.A248E	108|189|222|248	93-264	4	5	172	649	3.01860465116279	0.00130743091688801	0.00930816536568171
LUSC	RFWD2	ENSG00000143207	ENST00000367669	zf-C3HC4_2|zf-C3HC4_2|zf-C3HC4_2	p.S154N|p.D141H|p.H161Q	154|141|161	135-173	3	10	39	731	5.62307692307692	0.0013112751182599	0.00933151774844279
LUSC	PRMT5	ENSG00000100462	ENST00000324366	PRMT5_C|PRMT5_C|PRMT5_C|PRMT5_C	p.P474L|p.A552T|p.P474S|p.R593L	474|552|474|593	467-635	4	5	169	637	3.01538461538462	0.00131442666681214	0.00935193373006728
LUSC	IGSF3	ENSG00000143061	ENST00000369483	V-set|V-set|V-set|V-set	p.G100W|p.L61M|p.R87S|p.Q53H	100|61|87|53	26-141	4	10	116	1214	4.18620689655172	0.00132850019024611	0.00943785705263094
LUSC	CD163L1	ENSG00000177675	ENST00000313599	SRCR|SRCR|SRCR|SRCR|SRCR|SRCR	p.S1110F|p.E1050Q|p.A1085T|p.R1118H|p.G1080V|p.D1069N	1110|1050|1085|1118|1080|1069	1039-1136	6	26	98	1453	3.42150706436421	0.00132986500321375	0.00944349726686493
LUSC	PAPPA2	ENSG00000116183	ENST00000367662	Notch|Notch|Notch|Notch|Notch|Notch	p.R613S|p.N585S|p.R613H|p.L583H|p.G610V|p.Y607N	613|585|613|583|610|607	583-613	6	95	31	1791	3.64889643463497	0.00136371047777906	0.00965482504747323
LUSC	CAPSL	ENSG00000152611	ENST00000397367	EF-hand_7|EF-hand_7|EF-hand_7|EF-hand_7|EF-hand_7|EF-hand_7	p.T58N|p.G91R|p.D53G|p.R46K|p.D53Y|p.R46G	58|91|53|46|53|46	42-104	6	8	63	208	2.47619047619048	0.00137500292968951	0.00972229043082876
LUSC	EBF3	ENSG00000108001	ENST00000368648	TIG|TIG|TIG|TIG|TIG	p.I274K|p.T318S|p.V314F|p.W265C|p.V272I	274|318|314|265|272	254-336	5	10	83	551	3.31927710843373	0.00141525120688557	0.00997277336072464
LUSC	CPEB1	ENSG00000214575	ENST00000568128	CEBP_ZZ|CEBP_ZZ|CEBP_ZZ	p.D507Y|p.R523L|p.D502Y	507|523|502	497-554	3	6	58	561	4.83620689655172	0.00144248971014904	0.0101366460430269
LUSC	ADAMTS15	ENSG00000166106	ENST00000299164	ADAM_CR_2|ADAM_CR_2|ADAM_CR_2	p.M478I|p.V454L|p.R483H	478|454|483	438-505	3	8	68	950	5.23897058823529	0.00145279754919492	0.0102047460971475
LUSC	MCTP1	ENSG00000175471	ENST00000515393	C2|C2|C2|C2|C2	p.S700C|p.E689Q|p.N674K|p.E689V|p.V643F	700|689|674|689|643	626-725	5	14	100	999	3.56785714285714	0.00148183417863845	0.0103932588437724
LUSC	PKD1	ENSG00000008710	ENST00000262304	PLAT|PLAT|PLAT	p.R3158K|p.M3141I|p.N3226T	3158|3141|3226	3120-3231	3	20	112	4303	5.76294642857143	0.00159171305383099	0.011074707607349
LUSC	KALRN	ENSG00000160145	ENST00000240874	Spectrin|Spectrin|Spectrin|Spectrin|Spectrin|Spectrin	p.Q635H|p.M642V|p.A594T|p.R620Q|p.T607R|p.A573T	635|642|594|620|607|573	536-642	6	28	107	1663	3.33044058744993	0.00162116415856817	0.0112535868699264
LUSC	IL1RAP	ENSG00000196083	ENST00000317757	Ig_3|Ig_3|Ig_3	p.Y269C|p.W281L|p.S276C	269|281|276	242-336	3	5	95	687	4.33894736842105	0.00162600527597634	0.0112777271594133
LUSC	FRAS1	ENSG00000138759	ENST00000264895	Cadherin_3|Cadherin_3|Cadherin_3|Cadherin_3	p.K2488N|p.P2434L|p.L2512F|p.G2513W	2488|2434|2512|2513	2422-2538	4	30	117	4012	4.57207977207977	0.00163395732306748	0.0113233858559624
LUSC	OBSCN	ENSG00000154358	ENST00000570156	I-set|I-set|I-set	p.G1326A|p.E1271Q|p.E1261K	1326|1271|1261	1260-1342	3	54	83	8923	5.97255689424364	0.0016345033333911	0.0113240514410288
LUSC	MATN4	ENSG00000124159	ENST00000537548	VWA|VWA|VWA|VWA|VWA|VWA|VWA	p.D509N|p.S437F|p.V412F|p.F510Y|p.E494K|p.A406D|p.F397L	509|437|412|510|494|406|397	345-519	7	10	175	581	2.324	0.00163744388288078	0.0113380480161632
LUSC	PCDHA10	ENSG00000250120	ENST00000307360	Cadherin|Cadherin|Cadherin|Cadherin|Cadherin	p.I473F|p.A483V|p.A536V|p.A481V|p.V552E	473|483|536|481|552	459-555	5	14	97	948	3.49042709867452	0.00166282799666573	0.011489766382976
LUSC	LHX5	ENSG00000089116	ENST00000261731	LIM|LIM|LIM	p.R59P|p.R58K|p.R58W	59|58|58	5-60	3	5	56	402	4.30714285714286	0.00167302833794802	0.0115505988173356
LUSC	CR2	ENSG00000117322	ENST00000367057	Sushi|Sushi|Sushi|Sushi|Sushi	p.Q641E|p.S614F|p.Y631F|p.G615C|p.T635S	641|614|631|615|635	602-657	5	26	56	1092	3.75	0.00171923111251227	0.0118177939177968
LUSC	PCDHGA9	ENSG00000261934	ENST00000573521	Cadherin|Cadherin|Cadherin|Cadherin|Cadherin	p.A146V|p.R202S|p.V226M|p.Q183H|p.E144K	146|202|226|183|144	138-233	5	14	96	932	3.4672619047619	0.00172187991305672	0.0118310851596196
LUSC	NLRP1	ENSG00000091592	ENST00000572272	NACHT|NACHT|NACHT|NACHT	p.E421K|p.R353I|p.S368N|p.F490L	421|353|368|490	328-497	4	9	170	1473	3.85098039215686	0.00172501139205172	0.0118476804846666
LUSC	AGAP2	ENSG00000135439	ENST00000547588	Ras|Ras|Ras|Ras	p.A530T|p.E561D|p.R505G|p.S469L	530|561|505|469	408-568	4	8	161	1192	3.70186335403727	0.00176182417940107	0.0120579625881889
LUSC	OBSCN	ENSG00000154358	ENST00000570156	I-set|I-set|I-set	p.Q1652R|p.H1633L|p.S1697R	1652|1633|1697	1627-1711	3	54	85	8923	5.83202614379085	0.00178192550277645	0.0121753868925766
LUSC	DPYD	ENSG00000188641	ENST00000370192	Pyr_redox_2|Pyr_redox_2|Pyr_redox_2|Pyr_redox_2|Pyr_redox_2|Pyr_redox_2|Pyr_redox_2|Pyr_redox_2|Pyr_redox_2|Pyr_redox_2	p.G366V|p.D291H|p.G366S|p.E412Q|p.I454V|p.G194C|p.E375K|p.R458K|p.E244D|p.A323P	366|291|366|412|454|194|375|458|244|323	188-499	10	16	312	1025	2.05328525641026	0.00178808927869867	0.0122048990502304
LUSC	AGAP1	ENSG00000157985	ENST00000304032	ArfGap|ArfGap|ArfGap|ArfGap	p.A714V|p.R705G|p.E683G|p.D668Y	714|705|683|668	609-725	4	8	117	857	3.66239316239316	0.00185128111899524	0.0125713843474628
LUSC	CDH12	ENSG00000154162	ENST00000382254	Cadherin|Cadherin|Cadherin|Cadherin|Cadherin|Cadherin|Cadherin|Cadherin|Cadherin|Cadherin|Cadherin|Cadherin	p.Q73H|p.P123L|p.L140M|p.G109R|p.E121Q|p.V132L|p.T92N|p.G109V|p.H79N|p.G95V|p.K84M|p.V75A	73|123|140|109|121|132|92|109|79|95|84|75	59-151	12	46	93	794	2.22720897615708	0.00186373603380563	0.0126378034315281
LUSC	SMS	ENSG00000102172	ENST00000404933	SpmSyn_N|SpmSyn_N|SpmSyn_N|SpmSyn_N|SpmSyn_N	p.S75I|p.V108M|p.L70F|p.D44H|p.R107W	75|108|70|44|107	21-117	5	7	97	366	2.69513991163476	0.0018746836775464	0.0127023894972764
LUSC	TWISTNB	ENSG00000105849	ENST00000222567	SHS2_Rpb7-N|SHS2_Rpb7-N|SHS2_Rpb7-N|SHS2_Rpb7-N	p.A58S|p.S83F|p.D94V|p.D94N	58|83|94|94	54-123	4	6	70	338	3.21904761904762	0.00189139377306513	0.012799114663139
LUSC	SVEP1	ENSG00000165124	ENST00000401783	Sushi|Sushi|Sushi	p.T2595I|p.G2565C|p.A2589T	2595|2565|2589	2556-2608	3	36	53	3571	5.61477987421384	0.00195626735288457	0.0131707670131936
LUSC	UMPS	ENSG00000114491	ENST00000232607	Pribosyltran|Pribosyltran|Pribosyltran|Pribosyltran|Pribosyltran|Pribosyltran|Pribosyltran	p.L139V|p.T83A|p.T112N|p.I85M|p.E117K|p.P75S|p.L40M	139|83|112|85|117|75|40	40-168	7	11	129	480	2.36786469344609	0.00198721088815457	0.0133381667880307
LUSC	TGM5	ENSG00000104055	ENST00000220420	Transglut_C|Transglut_C|Transglut_C|Transglut_C	p.R595C|p.P569T|p.K537N|p.M519I	595|569|537|519	507-606	4	8	100	720	3.6	0.0020040439084128	0.0134241321453592
LUSC	FBN3	ENSG00000142449	ENST00000600128	EGF_CA|EGF_CA|EGF_CA	p.E1060D|p.P1048Q|p.R1033S	1060|1048|1033	1028-1069	3	36	42	2809	5.5734126984127	0.00200934783882767	0.0134569360121001
LUSC	PLCH1	ENSG00000114805	ENST00000340059	C2|C2|C2|C2|C2|C2|C2|C2	p.M801I|p.R808G|p.E764Q|p.D749Y|p.P761H|p.V799E|p.I759T|p.V833L	801|808|764|749|761|799|759|833	732-840	8	45	109	1693	2.76126401630989	0.00201748941634738	0.0134975376912879
LUSC	SVEP1	ENSG00000165124	ENST00000401783	Sushi|Sushi|Sushi	p.C3352G|p.L3351I|p.G3318V	3352|3351|3318	3299-3352	3	36	54	3571	5.5108024691358	0.00209315088623019	0.0139252870970347
LUSC	ELAVL1	ENSG00000066044	ENST00000407627	RRM_1|RRM_1|RRM_1|RRM_1	p.R136L|p.I110F|p.Q119K|p.R157W	136|110|119|157	108-176	4	6	69	326	3.14975845410628	0.00209911094790005	0.0139507807553888
LUSC	LY75-CD302	ENSG00000248672	ENST00000504764	Lectin_C|Lectin_C|Lectin_C|Lectin_C	p.L552V|p.D543Y|p.G567A|p.V581L	552|543|567|581	525-625	4	18	101	1873	4.12101210121012	0.00215988735616035	0.0143087131139786
LUSC	LTBP1	ENSG00000049323	ENST00000404816	EGF_CA|EGF_CA|EGF_CA	p.V1697L|p.I1682V|p.K1680E	1697|1682|1680	1662-1705	3	22	44	1721	5.33367768595041	0.00216068062971719	0.0143111026934061
LUSC	LAMA2	ENSG00000196569	ENST00000421865	Laminin_EGF|Laminin_EGF|Laminin_EGF|Laminin_EGF	p.I888T|p.G877S|p.C901W|p.E899D	888|877|901|899	865-915	4	56	51	3122	4.37254901960784	0.00222481375785133	0.0146683416430358
LUSC	GPR98	ENSG00000164199	ENST00000405460	Calx-beta|Calx-beta|Calx-beta|Calx-beta|Calx-beta	p.M4305I|p.Q4282K|p.R4268Q|p.V4335F|p.R4290C	4305|4282|4268|4335|4290	4255-4354	5	84	100	6306	3.75357142857143	0.00225123248842551	0.0148130023164418
LUSC	PLXND1	ENSG00000004399	ENST00000324093	TIG|TIG|TIG	p.V1104I|p.S1126F|p.R1144W	1104|1126|1144	1069-1150	3	14	82	1925	5.03048780487805	0.00233572206368271	0.0152959280987488
LUSC	JAK3	ENSG00000105639	ENST00000458235	Pkinase_Tyr|Pkinase_Tyr|Pkinase_Tyr|Pkinase_Tyr|Pkinase_Tyr|Pkinase_Tyr|Pkinase_Tyr	p.A1090T|p.S1081C|p.A923D|p.R895H|p.G1014W|p.I955T|p.L914R	1090|1081|923|895|1014|955|914	822-1095	7	12	274	1124	2.39294403892944	0.00233766340684594	0.0153030056593419
LUSC	VILL	ENSG00000136059	ENST00000283713	Gelsolin|Gelsolin|Gelsolin	p.R572M|p.Q582H|p.F539L	572|582|539	519-588	3	8	70	856	4.58571428571429	0.00239109645827873	0.0156141458343944
LUSC	FN1	ENSG00000115414	ENST00000354785	fn1|fn1|fn1	p.C167S|p.E166Q|p.E176Q	167|166|176	141-179	3	36	39	2477	5.29273504273504	0.00242128048145851	0.0157843632410982
LUSC	BAI1	ENSG00000181790	ENST00000517894	TSP_1|TSP_1|TSP_1	p.W476C|p.A502T|p.P497H	476|502|497	471-519	3	19	49	1584	5.10418904403867	0.00244430691242636	0.0159093940371264
LUSC	ACLY	ENSG00000131473	ENST00000352035	CoA_binding|CoA_binding|CoA_binding	p.D522H|p.D558N|p.R576C	522|558|576	494-600	3	7	107	1101	4.40987983978638	0.00245127115093102	0.0159453115920963
LUSC	VCAN	ENSG00000038427	ENST00000265077	Xlink|Xlink|Xlink|Xlink|Xlink	p.R312S|p.G321V|p.G297R|p.C270S|p.E282V	312|321|297|270|282	251-346	5	49	96	3396	3.60969387755102	0.00251622809451213	0.0162846029496947
LUSC	RSAD1	ENSG00000136444	ENST00000258955	HemN_C|HemN_C|HemN_C	p.E353Q|p.E395D|p.E392K	353|395|392	346-414	3	5	69	442	3.84347826086957	0.00259861227719116	0.0167587697034293
LUSC	PTBP3	ENSG00000119314	ENST00000458258	RRM_5|RRM_5|RRM_5	p.L338F|p.P373S|p.R425S	338|373|425	335-460	3	4	126	558	3.32142857142857	0.00259983259720142	0.0167633719832025
LUSC	PPIE	ENSG00000084072	ENST00000372830	RRM_1|RRM_1|RRM_1	p.R75H|p.E69K|p.E71K	75|69|71	8-78	3	4	71	314	3.3169014084507	0.00261405549139748	0.0168353926177524
LUSC	ETV5	ENSG00000244405	ENST00000306376	Ets|Ets|Ets	p.A416S|p.R392Q|p.M417I	416|392|417	369-448	3	5	80	510	3.825	0.00264736565614432	0.0170166260949901
LUSC	OAS3	ENSG00000111331	ENST00000228928	OAS1_C|OAS1_C|OAS1_C|OAS1_C|OAS1_C	p.W269R|p.Q212H|p.I234T|p.K200E|p.P327L	269|212|234|200|327	161-344	5	10	184	1087	2.95380434782609	0.00264863452022812	0.0170173035637011
LUSC	NFAT5	ENSG00000102908	ENST00000432919	RHD_dimer|RHD_dimer|RHD_dimer	p.E509D|p.H552Y|p.I465M	509|552|465	464-563	3	10	100	1549	4.647	0.00265860017457009	0.0170691108432907
LUSC	SPG7	ENSG00000197912	ENST00000268704	AAA|AAA|AAA|AAA|AAA	p.V368L|p.D411Y|p.N434Y|p.G423V|p.P468R	368|411|434|423|468	345-479	5	10	135	795	2.94444444444444	0.00269380859037271	0.0172616624838061
LUSC	PIWIL1	ENSG00000125207	ENST00000245255	ArgoL1|ArgoL1|ArgoL1|ArgoL1	p.S243C|p.R230Q|p.S243R|p.I239T	243|230|243|239	227-275	4	18	49	861	3.9047619047619	0.00273537536596624	0.0174941346622129
LUSC	MUC5AC	ENSG00000215182	ENST00000534821	C8|C8|C8|C8	p.G272C|p.G330C|p.C298F|p.T310N	272|330|298|310	265-334	4	10	70	623	3.56	0.00276898996459218	0.0176715401212515
LUSC	GFRA1	ENSG00000151892	ENST00000355422	GDNF|GDNF|GDNF|GDNF|GDNF	p.Q198H|p.Y209N|p.P204Q|p.T179S|p.C214F	198|209|204|179|214	154-233	5	10	80	465	2.90625	0.00288765976505712	0.018305295203516
LUSC	TTN	ENSG00000155657	ENST00000589042	I-set|I-set|I-set|I-set|I-set|I-set	p.A2680S|p.V2643F|p.P2646T|p.K2701N|p.A2706S|p.P2646S	2680|2643|2646|2701|2706|2646	2621-2706	6	773	86	35991	3.248382923674	0.00291467558558689	0.0184482737848779
LUSC	FRMD7	ENSG00000165694	ENST00000298542	FERM_M|FERM_M|FERM_M|FERM_M	p.R90L|p.K157N|p.R168M|p.L108I	90|157|168|108	85-192	4	8	108	714	3.30555555555556	0.0029652137203271	0.0187215898326912
LUSC	KLHL1	ENSG00000150361	ENST00000377844	BACK|BACK|BACK|BACK|BACK|BACK|BACK|BACK|BACK|BACK|BACK|BACK	p.S395C|p.V367A|p.H334N|p.L414I|p.S335C|p.G316E|p.A378P|p.D371E|p.D413E|p.D393E|p.M330I|p.A323P	395|367|334|414|335|316|378|371|413|393|330|323	314-415	12	42	102	748	2.0952380952381	0.00298545216906665	0.0188278115824249
LUSC	DIS3L2	ENSG00000144535	ENST00000325385	OB_Dis3|OB_Dis3|OB_Dis3	p.L282H|p.G335V|p.G327R	282|335|327	265-341	3	8	77	885	4.31006493506494	0.00301003841458791	0.0189503541214513
LUSC	DNAH8	ENSG00000124721	ENST00000359357	AAA_7|AAA_7|AAA_7|AAA_7|AAA_7|AAA_7|AAA_7|AAA_7|AAA_7	p.P2575H|p.V2520L|p.H2449N|p.A2446S|p.I2445V|p.Q2544H|p.Q2544K|p.R2585S|p.Q2544R	2575|2520|2449|2446|2445|2544|2544|2585|2544	2417-2598	9	88	182	4490	2.5231018981019	0.00301454964963122	0.0189715352117937
LUSC	FARP1	ENSG00000152767	ENST00000319562	FERM_C|FERM_C|FERM_C	p.E236K|p.G237C|p.R275C	236|237|275	234-324	3	8	91	1045	4.30631868131868	0.00301974811589745	0.0189898016852977
LUSC	DFNB31	ENSG00000095397	ENST00000362057	PDZ|PDZ|PDZ	p.K357R|p.D340Y|p.T307I	357|340|307	279-357	3	8	79	907	4.30537974683544	0.0030221878056228	0.0189943125686217
LUSC	DMBT1	ENSG00000187908	ENST00000368909	SRCR|SRCR|SRCR|SRCR|SRCR	p.I1184V|p.Y1139H|p.G1164V|p.V1189G|p.C1160F	1184|1139|1164|1189|1160	1125-1222	5	36	98	2413	3.41978458049887	0.00305751480637817	0.0191521297132777
LUSC	PNPLA7	ENSG00000130653	ENST00000406427	cNMP_binding|cNMP_binding|cNMP_binding	p.D516N|p.R548L|p.G550R	516|548|550	502-591	3	10	90	1342	4.47333333333333	0.00305754301669525	0.0191521297132777
LUSC	MAN2A1	ENSG00000112893	ENST00000261483	Glyco_hydro_38N|Glyco_hydro_38N|Glyco_hydro_38N|Glyco_hydro_38N|Glyco_hydro_38N|Glyco_hydro_38N|Glyco_hydro_38N|Glyco_hydro_38N	p.Q193E|p.W336C|p.W180L|p.D425G|p.W250C|p.L420M|p.G285V|p.M348L	193|336|180|425|250|420|285|348	167-497	8	13	331	1144	2.12688821752266	0.00306389204064184	0.0191799062010586
LUSC	STAT4	ENSG00000138378	ENST00000392320	STAT_int|STAT_int|STAT_int|STAT_int|STAT_int|STAT_int	p.L57F|p.R31W|p.A46V|p.L90F|p.D24V|p.N48Y	57|31|46|90|24|48	2-120	6	14	119	748	2.69387755102041	0.00312838996626974	0.0195135093597413
LUSC	ALK	ENSG00000171094	ENST00000389048	MAM|MAM|MAM|MAM|MAM|MAM	p.R353S|p.D305Y|p.A309T|p.V349L|p.R284K|p.R292H	353|305|309|349|284|292	266-426	6	21	161	1620	2.87488908606921	0.00315941754229321	0.0196883447041313
LUSC	FLNA	ENSG00000196924	ENST00000369850	Filamin|Filamin|Filamin|Filamin	p.V2630D|p.W2632R|p.E2603K|p.D2634N	2630|2632|2603|2634	2554-2643	4	30	90	2647	3.92148148148148	0.00318060839098955	0.0197748912552983
LUSC	POLR2A	ENSG00000181222	ENST00000322644	RNA_pol_Rpb1_6|RNA_pol_Rpb1_6|RNA_pol_Rpb1_6|RNA_pol_Rpb1_6	p.R958Q|p.F1076L|p.Q949K|p.T1048M	958|1076|949|1048	896-1079	4	12	184	1970	3.56884057971015	0.00320666357957011	0.0198967100274752
LUSC	DLK1	ENSG00000185559	ENST00000341267	EGF|EGF|EGF|EGF	p.H153N|p.G161A|p.H153L|p.P137L	153|161|153|137	131-166	4	12	36	383	3.5462962962963	0.00329768493987759	0.020358389354527
LUSC	NUGGC	ENSG00000189233	ENST00000413272	Dynamin_N|Dynamin_N|Dynamin_N|Dynamin_N	p.N212S|p.T308S|p.L166M|p.P221T	212|308|166|221	103-356	4	5	254	796	2.50708661417323	0.00330828750313628	0.0204010034955752
LUSC	FLNA	ENSG00000196924	ENST00000369850	Filamin|Filamin|Filamin|Filamin	p.D1027E|p.G1023V|p.G1025R|p.Q1001E	1027|1023|1025|1001	968-1058	4	30	91	2647	3.87838827838828	0.00333475596353994	0.0205489041344301
LUSC	CFHR4	ENSG00000134365	ENST00000367416	Sushi|Sushi|Sushi|Sushi|Sushi|Sushi	p.V498L|p.Q493H|p.G494C|p.Q487R|p.T468A|p.F471V	498|493|494|487|468|471	457-511	6	22	55	577	2.86115702479339	0.00335126827704813	0.0206276018005322
LUSC	MPP7	ENSG00000150054	ENST00000337532	L27|L27|L27	p.D78V|p.A73V|p.V122L	78|73|122	73-124	3	8	52	576	4.15384615384615	0.00345034229889984	0.0211273597291879
LUSC	PCDHGA8	ENSG00000253767	ENST00000398604	Cadherin|Cadherin|Cadherin|Cadherin|Cadherin	p.G650C|p.V646I|p.V644L|p.Q651L|p.A637P	650|646|644|651|637	578-665	5	17	88	932	3.11497326203209	0.00349826029369893	0.0213417745817325
LUSC	MCM5	ENSG00000100297	ENST00000216122	MCM_N|MCM_N|MCM_N|MCM_N	p.E119V|p.K129Q|p.R43L|p.M74I	119|129|43|74	32-130	4	9	99	734	3.29517396184063	0.00350067945241606	0.0213450100138473
LUSC	SIGLEC1	ENSG00000088827	ENST00000344754	Ig_2|Ig_2|Ig_2|Ig_2|Ig_2	p.A1282P|p.R1262W|p.R1262G|p.G1298S|p.R1316L	1282|1262|1262|1298|1316	1262-1342	5	32	81	1709	3.29668209876543	0.00353985772273824	0.021512243368676
LUSC	ADAM8	ENSG00000151651	ENST00000445355	Reprolysin|Reprolysin|Reprolysin	p.R225L|p.S254T|p.P262A	225|254|262	200-400	3	4	201	824	3.07462686567164	0.00354058791691414	0.021512729227399
LUSC	CAMSAP2	ENSG00000118200	ENST00000358823	CAMSAP_CH|CAMSAP_CH|CAMSAP_CH	p.G241R|p.G241V|p.G241W	241|241|241	222-305	3	12	84	1478	4.39880952380952	0.00356882479674514	0.0216763355196468
LUSC	NPEPPS	ENSG00000141279	ENST00000322157	Peptidase_M1|Peptidase_M1|Peptidase_M1|Peptidase_M1	p.I419T|p.P391S|p.K458N|p.C385R	419|391|458|385	280-497	4	6	218	919	2.81039755351682	0.00361580097890513	0.0219053579172491
LUSC	PSG6	ENSG00000170848	ENST00000292125	Ig_3|Ig_3|Ig_3	p.A175E|p.Q184E|p.C216S	175|184|216	147-220	3	5	74	435	3.52702702702703	0.00361749029153069	0.0219075688824824
LUSC	PCDHA11	ENSG00000249158	ENST00000398640	Cadherin|Cadherin|Cadherin|Cadherin|Cadherin	p.D480N|p.F462S|p.R537C|p.R497Q|p.C471S	480|462|537|497|471	459-555	5	16	97	949	3.05734536082474	0.00368373338528283	0.0222314183361359
LUSC	TTN	ENSG00000155657	ENST00000589042	I-set|I-set|I-set|I-set|I-set|I-set	p.A7446T|p.D7461H|p.K7477T|p.S7501Y|p.D7427N|p.S7486C	7446|7461|7477|7501|7427|7486	7419-7508	6	773	90	35991	3.10401034928849	0.00372696342340095	0.0224268566569293
LUSC	TTN	ENSG00000155657	ENST00000589042	I-set|I-set|I-set|I-set|I-set|I-set	p.D3897Y|p.V3858M|p.Q3852P|p.F3870S|p.V3836A|p.T3842I	3897|3858|3852|3870|3836|3842	3820-3909	6	773	90	35991	3.10401034928849	0.00372696342340095	0.0224268566569293
[truncated: 1,548 more rows]
